# Supplementary material for: Multi‐proteomic profiling indicates potential regulatory signatures underlying rice resistance to Magnaporthe oryzae
Source: Plant J. 2026 Apr 21;126(2):e70892. doi: 10.1111/tpj.70892 (PMC13099112; doi:10.1111/tpj.70892)
Supplement: Supplementary file 8 — Data S1. Global results—Total and Differentially Accumulated Proteins. [file TPJ-126-0-s006.xlsx]

## Sheet: Legends
Supplementary Table 1: Global results - total and differentially accumulated proteins
Sheet 1: DA Proteins Identified Across All Three Time Points in the IRGA 409
Sheet 2: DA Proteins Identified Across All Three Time Points in the IRGA 424
Sheet 3: All proteins identified in IRGA 409 genotype 12hpi_vs_Mock409 - Output Table unedited from TMT-NEAT
Sheet 4: All proteins identified in IRGA 424 genotype 12hpi_vs_Mock424 - Output Table unedited from TMT-NEAT
Sheet 4: Only Differential protein accumulation in IRGA409-12hpi_vs_Mock_409_12hpi
Sheet 5: Only Differential protein accumulation in IRGA_424-12hpi_vs_Mock_424_12hpi
Sheet 6: All proteins identified in IRGA 409 genotype 24hpi_vs_Mock409 - Output Table unedited from TMT-NEAT
Sheet 7: All proteins identified in IRGA 424 genotype 24hpi_vs_Mock424 - Output Table unedited from TMT-NEAT
Sheet 8: Only Differential protein accumulation in IRGA 409 24hpi_vs_Mock409
Sheet 9: Only Differential protein accumulation in IRGA 424 24hpi_vs_Mock424
Sheet 10: All proteins identified in IRGA 409 48hpi_vs_Mock409 - Output Table unedited from TMT-NEAT
Sheet 11: All proteins identified in IRGA 424 48hpi_vs_Mock424 - Output Table unedited from TMT-NEAT
Sheet 12: Only Differential protein accumulation in IRGA 409 48hpi_vs_Mock409
Sheet 13: Only Differential protein accumulation in IRGA 424 48hpi_vs_Mock424

## Sheet: 1
DA Proteins Identified Across All Three Time Points in the IRGA 409
UniProt ID	Name	Molecular Function	Biological process
Q94CR1	Beta 1,3-glucanase	hydrolase activity	carbohydrate metabolic process
Q0DG35	Glutamate synthase 2	Oxidoreductase	Amino-acid biosynthesis
Q03200	Light-regulated protein	Unknown	circadian rhythm
A3ASQ5	peptidylprolyl isomerase	Nuclease activity	Unknown
Q94DL7	Os01g0963600 protein	Unknown	abscisic acid protein family

## Sheet: 2
DA Proteins Identified Across All Three Time Points in the IRGA 424
UniProt ID	Name	Molecular Function	Biological Process
Q0DUA4	Os03g0197200	Multi-pass membrane protein	Transport
Q2QLS7	Os12g0630200	defense response	pathogenesis-related thaumatin-like proteins
Q7XPV4	4-coumarate--CoA ligase	Catalytic activity	Response to stress
Q69JF3	Os09g0538000	ribonuclease T2 activity	RNAse
A3C107	Os09g0537700	RNase T2 family	Catabolic process
Q2QND6	Os12g0569500	Pathogenesis-related protein 5	PR5
P0C5A4	LEA19	Stress response	Unknow
A0A0P0X2H7	Os07g0158300	chloroplast RNA processing	Biosynthetic Process
Q0DT76	Large ribosomal subunit protein uL4c	poly(U) RNA binding
Q65XL5	WHAT'S THIS FACTOR 1 homolog	RNA-binding	mRNA processing
Q0J3S0	Os08g0557100	RNA-binding	mRNA processing

## Sheet: 3
UID	log2FC	GeneID	pval	fdr	Proteins	Majority.protein.IDs	Peptide.counts.all	Peptide.counts.unique	Fasta.headers	Number.of.proteins	Peptides	Unique.peptides	Sequence.coverage	Unique.sequence.coverage	Sequence.lengths	Peptide.IDs	Evidence.IDs	original.id	Mock409_1	Mock409_2	Mock409_3	Mock409_4	40912hpi_1	40912hpi_2	40912hpi_3	40912hpi_4
3794	1.59192	OsIR8_12T0200200.1	0	0	OsIR8_12T0200200.1;Osind.12G020390_01;Os12t0629600-00;OsIR8_12T0200400.1;LOC_Os12g43410.1;Os12t0628600-01;LOC_Os12g43380.1;LOC_Os12g43430.1	OsIR8_12T0200200.1;Osind.12G020390_01;Os12t0629600-00;OsIR8_12T0200400.1	4;4;2;2;1;1;1;1	4;4;2;2;1;1;1;1	OsIR8_12T0200200.1;Osind.12G020390_01;Os12t0629600-00 Thaumatin-like protein.;OsIR8_12T0200400.1	8	4	4	25.6	25.6	176;176;177;203;150;177;177;178	3487;3488;14995;17755	24004;24005;24006;24007;24008;24009;24010;24011;24012;24013;24014;24015;24016;24017;24018;24019;24020;102001;102002;102003;102004;120010;120011;120012;120013;120014;120015;120016;120017;120018;120019;120020	3794	49113	105451	26699	62389	312703	160813	123716	137257
2146	1.58683	Os07t0129300-00	0	0	Os07t0129300-00;LOC_Os07g03730.1;LOC_Os07g03740.1;OsIR8_07T0017100.1	Os07t0129300-00;LOC_Os07g03730.1;LOC_Os07g03740.1;OsIR8_07T0017100.1	1;1;1;1	1;1;1;1	Os07t0129300-00 Similar to PR1a protein.;LOC_Os07g03730.1 protein|SCP-like extracellular protein, expressed;LOC_Os07g03740.1 protein|SCP-like extracellular protein, expressed;OsIR8_07T0017100.1	4	1	1	8.5	8.5	165;165;365;591	14798	100755;100756;100757;100758;100759;100760;100761	2146	13950	20012	14690	20670	75219	44709	46697	41611
3505	1.48941	Osind.04G001250_02	0	0	Osind.04G001250_02;Osind.04G001250_01;OsIR8_04T0013500.1;Os04t0127600-00;OsIR8_04T0013900.3;OsIR8_04T0013900.1;OsIR8_04T0013900.2;LOC_Os04g03796.2;LOC_Os04g03850.1;Os04t0127200-02;LOC_Os04g03796.1;Osind.04G001280_01	Osind.04G001250_02;Osind.04G001250_01;OsIR8_04T0013500.1	5;5;5;1;1;1;1;1;1;1;1;1	5;5;5;1;1;1;1;1;1;1;1;1	Osind.04G001250_02;Osind.04G001250_01;OsIR8_04T0013500.1	12	5	5	11.1	11.1	651;743;759;234;363;363;373;415;472;650;775;1019	2261;8806;15856;18524;20987	15812;15813;15814;60602;60603;60604;60605;107404;107405;107406;107407;107408;125467;125468;125469;125470;125471;125472;142630;142631;142632;142633;142634;142635	3505	14456	22145	15863	17851	79035	33684	43135	41572
3587	-1.70834	OsIR8_05T0250800.2	0	0	OsIR8_05T0250800.2;OsIR8_05T0250800.1;Osind.05G024790_05;Osind.05G024790_04;Osind.05G024790_03;Osind.05G024790_01;Os05t0542500-02;LOC_Os05g46480.2;LOC_Os05g46480.1;LOC_Os05g46480.3;Osind.05G024790_02	OsIR8_05T0250800.2;OsIR8_05T0250800.1;Osind.05G024790_05;Osind.05G024790_04;Osind.05G024790_03;Osind.05G024790_01;Os05t0542500-02;LOC_Os05g46480.2;LOC_Os05g46480.1	3;3;3;3;2;2;2;2;2;1;1	3;3;3;3;2;2;2;2;2;1;1	OsIR8_05T0250800.2;OsIR8_05T0250800.1;Osind.05G024790_05;Osind.05G024790_04;Osind.05G024790_03;Osind.05G024790_01;Os05t0542500-02 Late embryogenesis abundant (LEA) protein, Drought and salt stress response;LOC_Os05g46480.2 protein|late embryogenesis abunda	11	3	3	16.5	16.5	200;200;200;200;174;174;200;200;200;174;224	906;1827;3551	6430;6431;6432;6433;6434;6435;6436;12871;12872;12873;12874;12875;12876;24420;24421;24422	3587	54106	5096	18175	5708	2379	14932	6059	2055
942	0.723384	Os03t0197200-01	0	0	Os03t0197200-01;OsIR8_03T0064100.1;Osind.03G007030_01;LOC_Os03g10100.1	Os03t0197200-01;OsIR8_03T0064100.1;Osind.03G007030_01;LOC_Os03g10100.1	1;1;1;1	1;1;1;1	Os03t0197200-01 Similar to Sorbitol transporter.;OsIR8_03T0064100.1;Osind.03G007030_01;LOC_Os03g10100.1 protein|transporter family protein, putative, expressed	4	1	1	3.7	3.7	295;521;521;521	18291	123829;123830;123831;123832;123833;123834;123835;123836;123837;123838;123839;123840	942	50284	83687	33971	65954	110418	81862	106595	87299
164	0.792098	LOC_Os01g28450.1	0	0	LOC_Os01g28450.1;Os01t0382000-01;Osind.01G016890_01	LOC_Os01g28450.1;Os01t0382000-01;Osind.01G016890_01	3;3;2	3;3;2	LOC_Os01g28450.1 protein|SCP-like extracellular protein, expressed;Os01t0382000-01 Pathogenesis-related protein, Disease resistance;Osind.01G016890_01	3	3	3	31.1	31.1	164;164;103	301;16020;16200	2074;2075;2076;2077;2078;108560;108561;108562;108563;108564;108565;108566;108567;108568;109689;109690;109691	164	8900	14284	7667	10787	20165	20392	15182	16361
3132	0.594116	OsIR8_12T0174400.1	0	0	OsIR8_12T0174400.1;Osind.12G017550_01;Os12t0583300-01;LOC_Os12g39360.1	OsIR8_12T0174400.1;Osind.12G017550_01;Os12t0583300-01;LOC_Os12g39360.1	8;8;8;8	8;8;8;8	OsIR8_12T0174400.1;Osind.12G017550_01;Os12t0583300-01 Peptidase aspartic, catalytic domain containing protein.;LOC_Os12g39360.1 protein|aspartic proteinase nepenthesin precursor, putative, expressed	4	8	8	25.1	25.1	446;446;446;446	41;7002;7977;10065;12476;12775;15168;20441	200;201;202;48064;48065;48066;48067;48068;48069;54922;54923;54924;54925;54926;54927;54928;54929;54930;69266;69267;69268;69269;69270;69271;69272;69273;69274;69275;69276;69277;69278;69279;84920;84921;84922;84923;84924;84925;84926;84927;84928;84929;86643;86644;86645;86646;86647;86648;86649;86650;86651;86652;86653;102952;102953;102954;102955;102956;102957;102958;102959;138647;138648;138649;138650;138…	3132	61684	80733	47237	55032	102771	95062	82017	89515
2524	0.610232	OsIR8_08T0218600.2	0	0	OsIR8_08T0218600.2;OsIR8_08T0218600.1;Os08t0508800-01;LOC_Os08g39840.1;Osind.08G020480_01	OsIR8_08T0218600.2;OsIR8_08T0218600.1;Os08t0508800-01;LOC_Os08g39840.1;Osind.08G020480_01	12;12;12;12;11	8;8;8;8;7	OsIR8_08T0218600.2;OsIR8_08T0218600.1;Os08t0508800-01 Type 2 13-lipoxygenase, Herbivore-induced defense response;LOC_Os08g39840.1 protein|lipoxygenase, chloroplast precursor, putative, expressed;Osind.08G020480_01	5	12	8	17.2	11.4	924;924;924;924;845	5326;5786;5855;6784;7630;11497;16524;18466;18491;18580;19788;21365	36599;36600;39642;40091;40092;40093;40094;46527;46528;46529;52475;78602;78603;78604;111788;125072;125258;125259;125260;125837;125838;125839;125840;125841;125842;134216;134217;134218;134219;134220;134221;134222;134223;134224;134225;134226;134227;134228;134229;134230;134231;134232;134233;134234;134235;134236;145203	2524	47346	52378	45291	46501	69455	75152	70711	77032
3111	0.674189	OsIR8_12T0157700.1	7.11744e-06	0.00153846	OsIR8_12T0157700.1;Osind.12G015830_01;Os12t0555000-01;LOC_Os12g36830.1	OsIR8_12T0157700.1;Osind.12G015830_01;Os12t0555000-01;LOC_Os12g36830.1	3;3;3;3	3;3;3;3	OsIR8_12T0157700.1;Osind.12G015830_01;Os12t0555000-01 Root-specific pathogenesis-related (PR) protein, Drought and salt stress response, Defense response;LOC_Os12g36830.1 protein|pathogenesis-related Bet v I family protein, putative, expressed	4	3	3	21.2	21.2	160;160;160;160	11934;12388;16106	81517;81518;81519;81520;81521;81522;81523;81524;84407;84408;109085;109086;109087;109088;109089;109090;109091;109092;109093;109094	3111	15539	18681	14710	16682	29162	25296	26061	24178
127	0.569205	OsIR8_01T0122500.1	7.11744e-06	0.00153846	OsIR8_01T0122500.1;LOC_Os01g18210.1;Osind.01G012460_01;Os01t0284700-01	OsIR8_01T0122500.1;LOC_Os01g18210.1;Osind.01G012460_01	3;3;3;1	3;3;3;1	OsIR8_01T0122500.1;LOC_Os01g18210.1 protein|peptidyl-prolyl cis-trans isomerase, putative, expressed;Osind.01G012460_01	4	3	3	15.3	15.3	235;238;242;160	8756;10038;14028	60226;60227;60228;60229;60230;60231;60232;60233;60234;60235;60236;60237;60238;69122;95582;95583;95584;95585;95586;95587;95588;95589;95590;95591;95592;95593;95594;95595;95596	127	47133	69429	77575	86858	81406	83517	97097	154894
371	0.603961	Osind.04G014710_01	7.11744e-06	0.00153846	Osind.04G014710_01;OsIR8_06T0040400.1;OsIR8_04T0147400.1;OsIR8_04T0129300.1;OsIR8_03T0187500.1;Osind.05G018080_01;OsIR8_01T0396500.1;Osind.06G004220_01;OsIR8_05T0189300.1;Osind.06G002090_01;Os06t0130900-00;Os06t0160100-00;LOC_Os06g06480.1;Os04t0419600-01;LOC_Os04g34240.1;Osind.06G004200_01;LOC_Os01g64640.1;Osind.11G003810_01;LOC_Os06g06510.1;Osind.04G012500_01;Os06t0159725-00;OsIR8_11T0031800.1;L…	Osind.04G014710_01;OsIR8_06T0040400.1;OsIR8_04T0147400.1;OsIR8_04T0129300.1;OsIR8_03T0187500.1;Osind.05G018080_01;OsIR8_01T0396500.1;Osind.06G004220_01;OsIR8_05T0189300.1;Osind.06G002090_01;Os06t0130900-00;Os06t0160100-00;LOC_Os06g06480.1;Os04t0419600-01;LOC_Os04g34240.1;Osind.06G004200_01;LOC_Os01g64640.1;Osind.11G003810_01;LOC_Os06g06510.1;Osind.04G012500_01;Os06t0159725-00;OsIR8_11T0031800.1;L…	2;2;2;2;2;2;2;2;2;2;2;2;2;2;2;2;2;2;2;2;2;2;2;2;2;2;2;2;2;2;2;2;2;2;2	1;1;1;1;1;1;1;1;1;1;1;1;1;1;1;1;1;1;1;1;1;1;1;1;1;1;1;1;1;1;1;1;1;1;1	Osind.04G014710_01;OsIR8_06T0040400.1;OsIR8_04T0147400.1;OsIR8_04T0129300.1;OsIR8_03T0187500.1;Osind.05G018080_01;OsIR8_01T0396500.1;Osind.06G004220_01;OsIR8_05T0189300.1;Osind.06G002090_01;Os06t0130900-00 Similar to Histone H3 (Fragment).;Os06t0160100-00	35	2	1	9.2	9.2	120;136;136;136;136;136;136;136;136;136;169;224;250;274;274;296;136;136;136;136;132;136;136;136;136;136;127;136;136;136;136;136;136;136;426	4516;4517	30810;30811;30812;30813;30814;30815	371	18613	17937	21177	31239	36955	18851	46952	32460
3976	1.8472	OsIR8_09T0031700.4	7.11744e-06	0.00153846	OsIR8_09T0031700.4	OsIR8_09T0031700.4	3	1	OsIR8_09T0031700.4	1	3	1	22.5	6.3	142	5008;13509;14545	34288;34289;34290;34291;34292;34293;34294;34295;34296;34297;34298;34299;34300;34301;34302;91928;99157;99158	3976	0	0	499	1001	1755	215	2135	1292
2105	0.970372	OsIR8_06T0281300.1	7.11744e-06	0.00153846	OsIR8_06T0281300.1;LOC_Os06g47360.1;Os06t0688200-00;Osind.06G026580_01	OsIR8_06T0281300.1;LOC_Os06g47360.1;Os06t0688200-00;Osind.06G026580_01	1;1;1;1	1;1;1;1	OsIR8_06T0281300.1;LOC_Os06g47360.1 protein|beta-expansin precursor, putative, expressed;Os06t0688200-00 Similar to blight-associated protein p12.;Osind.06G026580_01	4	1	1	10.2	10.2	128;128;146;273	3828	26251;26252;26253;26254;26255;26256	2105	2714	4046	2675	3208	10714	4799	4426	4833
1675	0.5333	OsIR8_05T0056200.2	2.4911e-05	0.00411765	OsIR8_05T0056200.2;OsIR8_05T0056200.1;Osind.05G005630_02;Os05t0186000-03;Os05t0186000-01;LOC_Os05g09400.3;LOC_Os05g09400.2;OsIR8_05T0056200.3;Osind.05G005630_01;Os05t0186000-02;LOC_Os05g09400.1	OsIR8_05T0056200.2;OsIR8_05T0056200.1;Osind.05G005630_02;Os05t0186000-03;Os05t0186000-01;LOC_Os05g09400.3;LOC_Os05g09400.2	3;3;3;3;3;3;3;1;1;1;1	3;3;3;3;3;3;3;1;1;1;1	OsIR8_05T0056200.2;OsIR8_05T0056200.1;Osind.05G005630_02;Os05t0186000-03 Similar to 30S ribosomal protein S31, chloroplast (Fragment).;Os05t0186000-01 Similar to 30S ribosomal protein S31, chloroplast (Fragment).;LOC_Os05g09400.3 protein|30S ribosomal prot	11	3	3	24.6	24.6	126;126;126;126;126;126;126;138;138;138;138	6189;6190;10295	42394;42395;42396;42397;42398;42399;42400;42401;42402;42403;42404;42405;42406;42407;70726;70727;70728;70729;70730;70731;70732;70733;70734;70735;70736;70737;70738;70739;70740;70741;70742	1675	30465	24865	28570	29188	42583	41576	34683	44823
233	0.572544	Osind.01G026540_01	2.4911e-05	0.00411765	Osind.01G026540_01;Os01t0660200-01;LOC_Os01g47070.1	Osind.01G026540_01;Os01t0660200-01;LOC_Os01g47070.1	1;1;1	1;1;1	Osind.01G026540_01;Os01t0660200-01 Acidic class III chitinase OsChib3a precursor (Chitinase) (EC 3.2.1.14).;LOC_Os01g47070.1 protein|glycosyl hydrolase, putative, expressed	3	1	1	4.3	4.3	301;301;301	6505	44620;44621;44622;44623;44624;44625;44626;44627;44628;44629;44630;44631;44632	233	17395	17856	14204	15842	25019	23666	26177	22244
3333	0.412989	Osind.01G015810_02	2.4911e-05	0.00411765	Osind.01G015810_02;OsIR8_01T0161300.1;Osind.01G015810_01	Osind.01G015810_02;OsIR8_01T0161300.1;Osind.01G015810_01	21;21;21	4;4;4	Osind.01G015810_02;OsIR8_01T0161300.1;Osind.01G015810_01	3	21	4	41.9	6	596;624;624	225;226;1326;1762;4301;5052;6345;10002;10993;12931;13561;13803;14195;14719;15388;17425;18939;19250;19945;20700;21142	1463;1464;1465;1466;1467;1468;1469;1470;1471;9517;9518;9519;9520;9521;9522;9523;9524;9525;9526;9527;9528;12439;12440;12441;12442;12443;12444;29269;29270;29271;29272;29273;29274;29275;29276;29277;29278;29279;29280;34634;34635;34636;34637;34638;34639;34640;43421;43422;43423;43424;68858;68859;68860;68861;68862;68863;68864;68865;68866;68867;68868;68869;75106;75107;75108;75109;75110;75111;75112;75113;…	3333	247228	290400	268223	273387	376470	332695	343882	383895
1148	0.54039	OsIR8_03T0240000.1	2.4911e-05	0.00411765	OsIR8_03T0240000.1;Os03t0595300-01;LOC_Os03g39830.1	OsIR8_03T0240000.1;Os03t0595300-01;LOC_Os03g39830.1	2;2;2	2;2;2	OsIR8_03T0240000.1;Os03t0595300-01 Conserved hypothetical protein.;LOC_Os03g39830.1 protein|expressed protein	3	2	2	15.3	15.3	118;118;118	4130;6042	28224;28225;28226;28227;28228;28229;28230;28231;28232;28233;28234;41393;41394;41395;41396;41397;41398;41399;41400	1148	10193	11455	17039	21958	24658	13375	29914	20253
3388	0.765144	Osind.02G004020_01	3.55872e-05	0.00555556	Osind.02G004020_01	Osind.02G004020_01	1	1	Osind.02G004020_01	1	1	1	22.9	22.9	105	2802	19397;19398;19399	3388	1579	1885	4852	6012	5989	3604	7698	7060
2525	0.48689	LOC_Os08g39850.4	4.62633e-05	0.00684211	LOC_Os08g39850.4;LOC_Os08g39850.2;OsIR8_08T0218800.1;Os08t0509100-01;LOC_Os08g39850.1;Osind.08G020490_01	LOC_Os08g39850.4;LOC_Os08g39850.2;OsIR8_08T0218800.1;Os08t0509100-01;LOC_Os08g39850.1;Osind.08G020490_01	9;9;9;9;9;8	5;5;5;5;5;4	LOC_Os08g39850.4 protein|lipoxygenase, chloroplast precursor, putative, expressed;LOC_Os08g39850.2 protein|lipoxygenase, chloroplast precursor, putative, expressed;OsIR8_08T0218800.1;Os08t0509100-01 Similar to Lipoxygenase, chloroplast precursor (EC 1.13.1	6	9	5	14	7.4	823;823;941;941;941;892	2333;5326;7631;9503;11498;11642;18491;19788;21365	16327;36599;36600;52476;52477;52478;65356;65357;65358;65359;65360;65361;65362;65363;65364;65365;78605;78606;78607;79530;125258;125259;125260;134216;134217;134218;134219;134220;134221;134222;134223;134224;134225;134226;134227;134228;134229;134230;134231;134232;134233;134234;134235;134236;145203	2525	22170	24225	19996	22613	30740	32742	28086	33164
941	-0.481895	Osind.03G007020_02	5.69395e-05	0.00761905	Osind.03G007020_02;OsIR8_03T0064000.1;Osind.03G007020_01;Os03t0197100-01;LOC_Os03g10090.1	Osind.03G007020_02;OsIR8_03T0064000.1;Osind.03G007020_01;Os03t0197100-01;LOC_Os03g10090.1	2;2;2;2;2	2;2;2;2;2	Osind.03G007020_02;OsIR8_03T0064000.1;Osind.03G007020_01;Os03t0197100-01 Similar to Sugar transporter protein.;LOC_Os03g10090.1 protein|transporter family protein, putative, expressed	5	2	2	4.7	4.7	489;517;517;517;517	3516;18292	24155;24156;123841;123842;123843;123844;123845;123846;123847;123848;123849;123850;123851;123852	941	29214	26899	29480	32246	20543	23561	18437	21836
1229	-0.473094	OsIR8_03T0323700.1	5.69395e-05	0.00761905	OsIR8_03T0323700.1;Os03t0729000-01;LOC_Os03g51920.1;Osind.03G032470_01;Osind.03G032470_02;Osind.02G036490_01;OsIR8_07T0178500.1	OsIR8_03T0323700.1;Os03t0729000-01;LOC_Os03g51920.1;Osind.03G032470_01;Osind.03G032470_02	5;5;5;4;4;1;1	5;5;5;4;4;1;1	OsIR8_03T0323700.1;Os03t0729000-01 Similar to Peptidase, M50 family.;LOC_Os03g51920.1 protein|peptidase, M50 family, putative, expressed;Osind.03G032470_01;Osind.03G032470_02	7	5	5	11.1	11.1	586;586;586;586;593;122;191	4721;5907;6173;11415;16475	32120;32121;32122;32123;32124;32125;32126;32127;32128;32129;40460;42241;42242;78057;78058;78059;78060;111436	1229	45956	29948	35052	26424	25965	31100	23240	18666
2862	0.582107	OsIR8_10T0180300.1	6.76157e-05	0.00863636	OsIR8_10T0180300.1;Osind.10G018140_01;Os10t0542900-01;LOC_Os10g39680.1	OsIR8_10T0180300.1;Osind.10G018140_01;Os10t0542900-01;LOC_Os10g39680.1	1;1;1;1	1;1;1;1	OsIR8_10T0180300.1;Osind.10G018140_01;Os10t0542900-01 Class II chitinase a, Pathogenesis-related (PR)-3 chitinase 8;LOC_Os10g39680.1 protein|CHIT14 - Chitinase family protein precursor, expressed	4	1	1	13	13	138;247;261;261	4669	31767;31768;31769;31770;31771;31772;31773;31774;31775;31776;31777	2862	7108	10606	7026	8475	14099	12734	11327	11564
3939	-0.405873	OsIR8_06T0019900.1	7.82918e-05	0.00956522	OsIR8_06T0019900.1;Os06t0130800-01;LOC_Os06g04020.1;Osind.06G002080_01	OsIR8_06T0019900.1;Os06t0130800-01;LOC_Os06g04020.1;Osind.06G002080_01	5;3;3;3	5;3;3;3	OsIR8_06T0019900.1;Os06t0130800-01 Winged helix repressor DNA-binding domain containing protein.;LOC_Os06g04020.1 protein|histone H1, putative, expressed;Osind.06G002080_01	4	5	5	24.6	24.6	240;240;240;292	902;3962;3963;15841;21228	6401;6402;6403;6404;6405;6406;6407;6408;27052;27053;27054;27055;27056;27057;27058;27059;27060;27061;27062;27063;27064;27065;27066;27067;27068;27069;27070;27071;27072;27073;27074;107276;144297;144298;144299	3939	88084	78617	72103	80256	68682	64566	52655	54917
3431	0.441968	OsIR8_07T0160300.1	9.96441e-05	0.0112	OsIR8_07T0160300.1;Osind.02G038310_01;Os07t0500300-01;LOC_Os07g31720.1	OsIR8_07T0160300.1;Osind.02G038310_01	3;3;1;1	3;3;1;1	OsIR8_07T0160300.1;Osind.02G038310_01	4	3	3	35.6	35.6	174;174;173;173	8;7964;14262	30;31;32;33;34;35;36;37;38;54825;54826;54827;54828;54829;54830;54831;54832;97323;97324	3431	20920	27216	25330	29601	34893	33292	39770	32057
2836	-0.801344	Osind.10G015910_01	9.96441e-05	0.0112	Osind.10G015910_01;Os10t0505900-01;LOC_Os10g36180.1;OsIR8_10T0158900.1	Osind.10G015910_01;Os10t0505900-01;LOC_Os10g36180.1;OsIR8_10T0158900.1	2;2;2;1	2;2;2;1	Osind.10G015910_01;Os10t0505900-01 Conserved hypothetical protein.;LOC_Os10g36180.1 protein|expressed protein;OsIR8_10T0158900.1	4	2	2	6.3	6.3	446;446;446;1041	1371;14314	9771;97642;97643;97644;97645;97646;97647	2836	8898	3073	6319	3027	2772	4750	2500	2210
1619	-0.414212	OsIR8_04T0301700.1	0.000124555	0.0113889	OsIR8_04T0301700.1;Osind.04G031120_01;Os04t0690800-01;LOC_Os04g59440.1	OsIR8_04T0301700.1;Osind.04G031120_01;Os04t0690800-01;LOC_Os04g59440.1	6;6;6;6	4;4;4;4	OsIR8_04T0301700.1;Osind.04G031120_01;Os04t0690800-01 22-kDa Photosystem II protein, Photoprotection;LOC_Os04g59440.1 protein|chlorophyll A-B binding protein, putative, expressed	4	6	4	27.8	21.4	248;254;254;254	202;1509;4974;6421;6487;16457	1314;1315;1316;1317;1318;1319;1320;10715;10716;34010;34011;34012;34013;34014;34015;34016;34017;43925;43926;43927;43928;43929;43930;43931;43932;43933;44523;44524;44525;44526;44527;44528;44529;44530;44531;44532;111305;111306	1619	67511	44541	44858	45209	34635	44663	34691	37687
2662	0.356411	Osind.09G013180_01	0.000145907	0.0113889	Osind.09G013180_01;Os09t0467200-01;LOC_Os09g29200.1	Osind.09G013180_01;Os09t0467200-01;LOC_Os09g29200.1	7;7;7	7;7;7	Osind.09G013180_01;Os09t0467200-01 Tau class glutathione transferase, Response to abiotic stresses;LOC_Os09g29200.1 protein|glutathione S-transferase, putative, expressed	3	7	7	24.9	24.9	209;223;223	8147;8148;8514;12018;12019;17992;19502	56118;56119;56120;56121;56122;56123;56124;56125;56126;56127;56128;56129;56130;56131;56132;56133;56134;56135;56136;56137;56138;56139;56140;56141;56142;56143;56144;56145;56146;56147;58713;82038;82039;82040;82041;82042;82043;82044;82045;82046;82047;82048;121610;121611;121612;121613;121614;121615;121616;121617;121618;121619;132302;132303;132304;132305;132306;132307;132308;132309;132310;132311;132312;…	2662	92240	117500	85436	104946	140665	131420	128537	111629
76	-0.448743	OsIR8_01T0070200.2	0.000145907	0.0113889	OsIR8_01T0070200.2;OsIR8_01T0070200.1;Os01t0209000-02;Os01t0209000-01;LOC_Os01g11070.1	OsIR8_01T0070200.2;OsIR8_01T0070200.1;Os01t0209000-02;Os01t0209000-01;LOC_Os01g11070.1	1;1;1;1;1	1;1;1;1;1	OsIR8_01T0070200.2;OsIR8_01T0070200.1;Os01t0209000-02 Alg9-like mannosyltransferase family protein.;Os01t0209000-01 Alg9-like mannosyltransferase family protein.;LOC_Os01g11070.1 protein|Alg9-like mannosyltransferase protein, putative, expressed	5	1	1	2.6	2.6	461;548;572;572;572	15626	105843;105844;105845;105846;105847;105848;105849;105850;105851;105852;105853	76	23093	20599	19256	19751	13742	18083	13611	15156
1776	0.529056	LOC_Os05g35740.3	0.000145907	0.0113889	LOC_Os05g35740.3;LOC_Os05g35740.2;Os05t0432700-01;OsIR8_05T0186300.1;Osind.05G017720_01;LOC_Os05g35740.1	LOC_Os05g35740.3;LOC_Os05g35740.2;Os05t0432700-01;OsIR8_05T0186300.1;Osind.05G017720_01;LOC_Os05g35740.1	2;2;2;2;2;2	2;2;2;2;2;2	LOC_Os05g35740.3 protein|subtilisin N-terminal Region family protein, expressed;LOC_Os05g35740.2 protein|subtilisin N-terminal Region family protein, expressed;Os05t0432700-01 Similar to Pi starvation-induced protein (Fragment).;OsIR8_05T0186300.1;Osind.05	6	2	2	14.1	14.1	135;137;138;140;140;140	3976;17964	27174;27175;27176;27177;27178;121445;121446;121447	1776	6691	9539	7934	6959	11389	11969	12799	8753
133	-0.355697	Osind.01G013460_01	0.000145907	0.0113889	Osind.01G013460_01;Os01t0303000-02;LOC_Os01g19740.1	Osind.01G013460_01;Os01t0303000-02;LOC_Os01g19740.1	8;8;8	2;2;2	Osind.01G013460_01;Os01t0303000-02 Similar to CP12 (Fragment).;LOC_Os01g19740.1 protein|calvin cycle protein CP12, putative, expressed	3	8	2	33.9	17.7	124;124;124	1814;1815;3306;5345;5346;12009;12010;13598	12786;12787;12788;12789;12790;12791;12792;12793;12794;12795;12796;12797;12798;12799;12800;12801;12802;12803;12804;12805;12806;12807;12808;12809;12810;22836;22837;22838;22839;22840;22841;22842;22843;22844;22845;22846;22847;36726;36727;36728;36729;36730;36731;36732;36733;36734;36735;36736;36737;36738;36739;36740;36741;36742;81987;81988;81989;81990;81991;81992;81993;81994;81995;81996;81997;92693;926…	133	169410	162084	148654	228225	140530	143500	131330	138228
3094	-0.53608	Os12t0512100-01	0.000145907	0.0113889	Os12t0512100-01;LOC_Os12g32760.1;Osind.12G014260_01;OsIR8_12T0140600.1	Os12t0512100-01;LOC_Os12g32760.1;Osind.12G014260_01;OsIR8_12T0140600.1	2;2;2;2	2;2;2;2	Os12t0512100-01 Sugar/inositol transporter domain containing protein.;LOC_Os12g32760.1 protein|transporter family protein, putative, expressed;Osind.12G014260_01;OsIR8_12T0140600.1	4	2	2	4.5	4.5	513;513;514;743	1705;18361	12103;12104;124273	3094	9935	10299	9353	10876	6373	8353	6349	6830
3168	-0.505044	MGG_03193T0	0.000145907	0.0113889	MGG_03193T0	MGG_03193T0	1	1	MGG_03193T0 pep chromosome:MG8:4:2754990:2756429:-1 gene:MGG_03193 transcript:MGG_03193T0 gene_biotype:protein_coding transcript_biotype:protein_coding description:60S ribosomal protein L3 [Source:UniProtKB/TrEMBL;Acc:G4NAD3]	1	1	1	2	2	392	19495	132251;132252;132253;132254;132255;132256;132257;132258;132259;132260	3168	13060	10026	12964	11871	6407	8985	8482	9893
433	0.657871	Os01t0940700-01	0.000145907	0.0113889	Os01t0940700-01;Osind.01G045080_01;OsIR8_01T0446400.1;Os01t0940700-02;LOC_Os01g71340.1	Os01t0940700-01;Osind.01G045080_01;OsIR8_01T0446400.1;Os01t0940700-02;LOC_Os01g71340.1	1;1;1;1;1	1;1;1;1;1	Os01t0940700-01 Similar to Glucan endo-1,3-beta-glucosidase GII precursor (EC 3.2.1.39) ((1->3)- beta-glucan endohydrolase GII) ((1->3)-beta-glucanase isoenzyme GII) (Beta-1,3-endoglucanase GII).;Osind.01G045080_01;OsIR8_01T0446400.1;Os01t0940700-02 Simila	5	1	1	6.3	6.3	271;274;330;330;330	8467	58471;58472;58473;58474;58475;58476;58477;58478;58479;58480;58481	433	3506	4405	4099	3848	8635	5748	5344	5293
2117	#NUM!	OsIR8_06T0295500.1	0.000145907	0.0113889	OsIR8_06T0295500.1;Osind.06G028120_01;Os06t0708300-01;LOC_Os06g49460.1	OsIR8_06T0295500.1;Osind.06G028120_01;Os06t0708300-01;LOC_Os06g49460.1	1;1;1;1	1;1;1;1	OsIR8_06T0295500.1;Osind.06G028120_01;Os06t0708300-01 Similar to RER1A protein.;LOC_Os06g49460.1 protein|Rer1 protein, putative, expressed	4	1	1	8.8	8.8	193;193;193;193	13364	90536;90537	2117	0	0	0	0	0	153	147	252
2341	0.650945	Os07t0677200-02	0.000145907	0.0113889	Os07t0677200-02;Os07t0677400-00;Os07t0677300-01;LOC_Os07g48040.1;LOC_Os07g48030.1;Os07t0677200-01;LOC_Os07g48020.1;OsIR8_07T0266700.1;Osind.07G016410_01;Osind.07G016400_02;Osind.07G016400_01;OsIR8_07T0266600.1	Os07t0677200-02;Os07t0677400-00;Os07t0677300-01;LOC_Os07g48040.1;LOC_Os07g48030.1;Os07t0677200-01;LOC_Os07g48020.1;OsIR8_07T0266700.1;Osind.07G016410_01;Osind.07G016400_02;Osind.07G016400_01;OsIR8_07T0266600.1	1;1;1;1;1;1;1;1;1;1;1;1	1;1;1;1;1;1;1;1;1;1;1;1	Os07t0677200-02 Similar to Peroxidase.;Os07t0677400-00 Peroxidase.;Os07t0677300-01 Peroxidase.;LOC_Os07g48040.1 protein|peroxidase precursor, putative, expressed;LOC_Os07g48030.1 protein|peroxidase precursor, putative, expressed;Os07t0677200-01 Peroxidase,	12	1	1	9.9	9.9	152;314;314;314;314;317;317;323;500;508;582;668	13418	91186;91187;91188;91189;91190;91191;91192;91193;91194;91195	2341	3884	4166	3906	4042	8042	5082	6407	5589
723	-0.396761	OsIR8_02T0266600.2	0.000145907	0.0113889	OsIR8_02T0266600.2;OsIR8_02T0266600.1;Osind.02G027340_03;Osind.02G027340_02;Os02t0666200-02;Os02t0666200-01;LOC_Os02g44630.2;LOC_Os02g44630.1;Osind.02G027340_01;LOC_Os02g44630.3	OsIR8_02T0266600.2;OsIR8_02T0266600.1;Osind.02G027340_03;Osind.02G027340_02;Os02t0666200-02;Os02t0666200-01;LOC_Os02g44630.2;LOC_Os02g44630.1;Osind.02G027340_01;LOC_Os02g44630.3	7;7;7;7;7;7;7;7;6;6	4;4;4;4;4;4;4;4;3;3	OsIR8_02T0266600.2;OsIR8_02T0266600.1;Osind.02G027340_03;Osind.02G027340_02;Os02t0666200-02 Aquaporin.;Os02t0666200-01 Aquaporin, Water channel, Salt tolerance, Seed germination, Response to osmotic and chilling stress;LOC_Os02g44630.2 protein|aquaporin pr	10	7	4	17.3	14.2	289;289;289;289;289;289;289;289;220;220	3735;5058;13348;15058;15059;15060;16556	25598;25599;25600;25601;25602;25603;25604;25605;25606;25607;25608;25609;25610;25611;34660;34661;34662;34663;34664;34665;34666;34667;34668;34669;34670;34671;34672;34673;90410;90411;90412;90413;90414;90415;90416;90417;90418;102281;102282;102283;102284;102285;102286;102287;102288;102289;102290;102291;102292;102293;102294;102295;102296;102297;102298;102299;102300;112005;112006;112007;112008;112009;11…	723	41442	35881	33801	33520	27920	28985	25494	27467
3375	-0.465826	OsIR8_01T0408500.1	0.000153025	0.0116216	OsIR8_01T0408500.1;Osind.01G041220_02;Osind.01G041220_01	OsIR8_01T0408500.1;Osind.01G041220_02;Osind.01G041220_01	2;2;2	2;2;2	OsIR8_01T0408500.1;Osind.01G041220_02;Osind.01G041220_01	3	2	2	6.1	6.1	346;346;363	3433;15578	23661;23662;23663;23664;23665;23666;23667;23668;23669;105647;105648;105649;105650;105651;105652;105653;105654;105655;105656;105657	3375	18047	14954	13239	14102	12445	10442	10588	10216
3934	0.323221	OsIR8_05T0244900.3	0.000185053	0.0133333	OsIR8_05T0244900.3;OsIR8_05T0244900.2;Osind.05G024010_01;LOC_Os05g45660.2;OsIR8_05T0244900.1;Os05t0533100-01	OsIR8_05T0244900.3;OsIR8_05T0244900.2;Osind.05G024010_01;LOC_Os05g45660.2;OsIR8_05T0244900.1;Os05t0533100-01	12;12;11;11;11;8	10;10;9;9;9;7	OsIR8_05T0244900.3;OsIR8_05T0244900.2;Osind.05G024010_01;LOC_Os05g45660.2 protein|plasminogen activator inhibitor 1 RNA-binding protein, putative, expressed;OsIR8_05T0244900.1;Os05t0533100-01 Similar to plasminogen activator inhibitor 1 RNA-binding protein	6	12	10	40.9	31	381;381;369;376;395;286	6;1932;3401;3462;3681;6243;7714;7715;14795;14796;15802;17316	16;17;18;19;20;21;22;23;24;25;23466;23845;23846;23847;23848;23849;23850;23851;23852;23853;23854;23855;23856;23857;23858;23859;23860;25300;42735;53043;53044;53045;53046;53047;53048;53049;53050;53051;53052;53053;53054;53055;53056;100749;100750;100751;100752;107040;107041;107042;107043;107044;116836;116837;116838;116839;116840;116841;116842;116843;116844;116845	3934	107813	130013	148897	134635	154769	142138	163739	191636
2912	-0.47631	LOC_Os12g04240.2	0.000185053	0.0133333	LOC_Os12g04240.2;Osind.11G002700_01;OsIR8_12T0022000.1;Os12t0137100-01;LOC_Os12g04240.1;OsIR8_11T0022500.1;Os11t0140600-01;LOC_Os11g04480.1;Osind.12G002710_02;Osind.12G002710_01	LOC_Os12g04240.2;Osind.11G002700_01;OsIR8_12T0022000.1;Os12t0137100-01;LOC_Os12g04240.1;OsIR8_11T0022500.1;Os11t0140600-01;LOC_Os11g04480.1;Osind.12G002710_02;Osind.12G002710_01	2;2;2;2;2;2;2;2;2;2	2;2;2;2;2;2;2;2;2;2	LOC_Os12g04240.2 protein|peflin, putative, expressed;Osind.11G002700_01;OsIR8_12T0022000.1;Os12t0137100-01 EF-Hand type domain containing protein.;LOC_Os12g04240.1 protein|peflin, putative, expressed;OsIR8_11T0022500.1;Os11t0140600-01 EF-Hand type domain c	10	2	2	11.1	11.1	252;290;292;292;292;308;308;308;417;427	2492;8912	17242;61243;61244;61245;61246	2912	13152	12994	10413	10858	8359	10248	7228	8249
973	-0.376743	Osind.03G010100_01	0.000209964	0.0138636	Osind.03G010100_01;LOC_Os03g13850.1;Os03t0242100-01;OsIR8_03T0094500.4;OsIR8_03T0094500.3;OsIR8_03T0094500.2;OsIR8_03T0094500.1	Osind.03G010100_01;LOC_Os03g13850.1;Os03t0242100-01;OsIR8_03T0094500.4;OsIR8_03T0094500.3;OsIR8_03T0094500.2;OsIR8_03T0094500.1	1;1;1;1;1;1;1	1;1;1;1;1;1;1	Osind.03G010100_01;LOC_Os03g13850.1 protein|cell cycle checkpoint protein RAD17, putative, expressed;Os03t0242100-01 Homolog of mammalian RAD17, Meiotic double-strand break repair;OsIR8_03T0094500.4;OsIR8_03T0094500.3;OsIR8_03T0094500.2;OsIR8_03T0094500.1	7	1	1	2.9	2.9	523;530;620;627;656;675;881	8702	59920;59921;59922;59923;59924;59925;59926;59927;59928;59929;59930;59931;59932	973	39458	31936	36344	29205	28471	27549	23537	25913
96	-0.374759	Osind.01G009550_02	0.000217082	0.0138636	Osind.01G009550_02;OsIR8_01T0091600.1;Osind.01G009550_01;Os01t0239200-01;LOC_Os01g13770.1;Osind.01G009550_03;Osind.01G009550_04;Osind.01G009550_06;LOC_Os01g13770.3;OsIR8_01T0091600.2;OsIR8_01T0091600.3;Osind.01G009550_05;LOC_Os01g13770.2	Osind.01G009550_02;OsIR8_01T0091600.1;Osind.01G009550_01;Os01t0239200-01;LOC_Os01g13770.1;Osind.01G009550_03;Osind.01G009550_04;Osind.01G009550_06;LOC_Os01g13770.3;OsIR8_01T0091600.2;OsIR8_01T0091600.3;Osind.01G009550_05;LOC_Os01g13770.2	4;4;4;4;4;4;4;3;3;3;2;2;2	4;4;4;4;4;4;4;3;3;3;2;2;2	Osind.01G009550_02;OsIR8_01T0091600.1;Osind.01G009550_01;Os01t0239200-01 Triose phosphate/phosphate translocator;LOC_Os01g13770.1 protein|DUF250 domain containing protein, putative, expressed;Osind.01G009550_03;Osind.01G009550_04;Osind.01G009550_06;LOC_Os0	13	4	4	7.5	7.5	398;417;417;417;417;448;456;296;296;409;73;374;374	1613;14433;18748;18749	11472;11473;11474;11475;11476;11477;11478;11479;98412;127055;127056;127057;127058;127059;127060;127061;127062;127063;127064;127065;127066	96	43032	39095	29943	30932	28992	31028	23965	26303
3754	2.16855	Osind.11G000400_01	0.000217082	0.0138636	Osind.11G000400_01	Osind.11G000400_01	9	1	Osind.11G000400_01	1	9	1	13.9	2.5	827	1598;5087;7382;9915;11389;13698;14236;18504;18769	11395;34838;34839;34840;34841;34842;34843;34844;34845;34846;34847;34848;34849;50857;68076;68077;68078;68079;68080;68081;68082;68083;68084;68085;77863;77864;77865;77866;77867;77868;77869;77870;77871;77872;77873;93374;93375;93376;93377;93378;93379;93380;93381;97125;97126;125344;125345;127199	3754	0	0	0	234	171	226	461	194
2712	0.318628	OsIR8_09T0188100.1	0.000217082	0.0138636	OsIR8_09T0188100.1;Os09t0537700-02;LOC_Os09g36680.1;Osind.09G017690_01	OsIR8_09T0188100.1;Os09t0537700-02;LOC_Os09g36680.1;Osind.09G017690_01	10;10;10;8	10;10;10;8	OsIR8_09T0188100.1;Os09t0537700-02 S-like ribonuclease, Salinity tolerance, Abiotic stress response, Regulation of photomorphogenesis;LOC_Os09g36680.1 protein|ribonuclease T2 family domain containing protein, expressed;Osind.09G017690_01	4	10	10	48.4	48.4	252;252;252;218	2389;10640;11301;11786;13690;15010;16112;16158;17597;21053	16646;16647;16648;72811;72812;72813;72814;77342;77343;80576;80577;80578;80579;80580;93338;93339;93340;93341;93342;93343;93344;102049;102050;102051;102052;102053;109157;109158;109159;109160;109161;109162;109163;109164;109165;109394;109395;109396;109397;109398;109399;109400;109401;109402;109403;109404;109405;109406;109407;109408;109409;109410;109411;109412;109413;109414;109415;109416;109417;109418;…	2712	68908	99935	69552	61005	96765	99636	96138	80856
1271	0.337989	LOC_Os03g55874.1	0.000217082	0.0138636	LOC_Os03g55874.1;OsIR8_06T0013500.1;OsIR8_04T0034800.1	LOC_Os03g55874.1;OsIR8_06T0013500.1	23;23;11	0;0;0	LOC_Os03g55874.1 protein|ATP synthase subunit beta, putative, expressed;OsIR8_06T0013500.1	3	23	0	74.8	0	341;330;292	533;3653;4851;5209;5210;6472;7378;7379;7433;7952;9774;10028;10029;10058;10441;13563;14024;14694;18723;18947;19217;21127;21128	3693;3694;3695;25091;25092;25093;25094;25095;25096;25097;25098;25099;25100;25101;25102;25103;25104;25105;25106;25107;25108;25109;25110;33160;33161;33162;33163;33164;33165;33166;33167;33168;33169;33170;35737;35738;35739;35740;35741;35742;35743;35744;35745;35746;35747;35748;35749;35750;35751;35752;35753;35754;44385;44386;44387;44388;44389;44390;44391;44392;44393;44394;44395;44396;44397;44398;44399;…	1271	51976	56816	59522	62442	76312	58915	86824	69623
3522	0.31725	OsIR8_04T0131500.1	0.000227758	0.0142222	OsIR8_04T0131500.1;Osind.04G012760_01	OsIR8_04T0131500.1;Osind.04G012760_01	9;9	9;9	OsIR8_04T0131500.1;Osind.04G012760_01	2	9	9	51.9	51.9	243;243	2444;2445;7051;9017;10692;15455;16193;16201;16310	16961;16962;16963;16964;16965;16966;16967;48356;48357;48358;48359;48360;48361;61966;73222;73223;73224;73225;73226;73227;73228;73229;104929;104930;104931;104932;104933;104934;104935;104936;104937;104938;104939;104940;109655;109656;109657;109658;109659;109660;109661;109662;109663;109664;109692;109693;109694;109695;109696;109697;109698;110373;110374;110375;110376;110377;110378;110379;110380;110381	3522	126516	100251	97415	114113	155292	120278	161730	108795
3837	-0.345279	OsIR8_01T0465400.1	0.000252669	0.0154348	OsIR8_01T0465400.1;Osind.01G047280_01	OsIR8_01T0465400.1;Osind.01G047280_01	2;1	1;1	OsIR8_01T0465400.1;Osind.01G047280_01	2	2	1	1.1	0.7	2266;252	8895;18369	61126;61127;61128;61129;61130;61131;61132;61133;61134;61135;61136;61137;61138;61139;124316;124317;124318	3837	44989	49700	37722	39466	37779	38589	33929	24997
907	-0.366052	Os03t0146100-03	0.00027758	0.01625	Os03t0146100-03;OsIR8_03T0032200.1;Osind.03G003610_01;Os03t0146100-01;LOC_Os03g05290.1	Os03t0146100-03;OsIR8_03T0032200.1;Osind.03G003610_01;Os03t0146100-01;LOC_Os03g05290.1	1;1;1;1;1	1;1;1;1;1	Os03t0146100-03 Similar to Tonoplast intrinsic protein.;OsIR8_03T0032200.1;Osind.03G003610_01;Os03t0146100-01 Tonoplast intrinsic protein;LOC_Os03g05290.1 protein|aquaporin protein, putative, expressed	5	1	1	8.7	8.7	196;250;250;250;250	13924	94885;94886;94887;94888;94889;94890;94891;94892;94893;94894;94895;94896;94897;94898;94899;94900;94901	907	31023	29095	27821	26132	21866	26286	17786	22570
2904	-0.333028	Os12t0115100-01	0.00027758	0.01625	Os12t0115100-01;Os11t0115400-01;LOC_Os12g02320.1;LOC_Os11g02389.1;Osind.11G001120_01;OsIR8_12T0012300.2;OsIR8_12T0012300.1;Osind.12G001470_01;OsIR8_11T0112600.1;Osind.11G011650_02;Osind.11G011650_01;Os11t0427800-01;LOC_Os11g24070.1;OsIR8_11T0009200.1	Os12t0115100-01;Os11t0115400-01;LOC_Os12g02320.1;LOC_Os11g02389.1;Osind.11G001120_01;OsIR8_12T0012300.2;OsIR8_12T0012300.1;Osind.12G001470_01;OsIR8_11T0112600.1;Osind.11G011650_02;Osind.11G011650_01;Os11t0427800-01;LOC_Os11g24070.1;OsIR8_11T0009200.1	3;3;3;3;3;3;3;3;2;2;2;2;2;2	3;3;3;3;3;3;3;3;2;2;2;2;2;2	Os12t0115100-01 Lipid transfer protein Class II, Lipid transfer protein a15;Os11t0115400-01 Lipid transfer protein, Response to pathogen invasion;LOC_Os12g02320.1 protein|LTPL12 - Protease inhibitor/seed storage/LTP family protein precursor, expressed;LOC_	14	3	3	37.9	37.9	116;116;116;116;154;279;393;419;117;117;117;117;117;198	2385;7007;7547	16629;16630;48099;48100;48101;48102;48103;48104;48105;48106;48107;48108;51993;51994;51995;51996	2904	90296	51183	49648	69881	68040	57306	45601	36259
2090	-0.337388	OsIR8_06T0269300.1	0.000345196	0.0197959	OsIR8_06T0269300.1;Osind.06G025400_01;Os06t0668200-01;LOC_Os06g45710.1	OsIR8_06T0269300.1;Osind.06G025400_01;Os06t0668200-01;LOC_Os06g45710.1	16;16;16;16	6;6;6;6	OsIR8_06T0269300.1;Osind.06G025400_01;Os06t0668200-01 Similar to Phosphoglycerate kinase, cytosolic (EC 2.7.2.3).;LOC_Os06g45710.1 protein|phosphoglycerate kinase protein, putative, expressed	4	16	6	50.9	20.2	401;401;401;401	411;948;4723;5620;5622;8237;8253;9270;10691;11167;13603;16684;17272;17738;18480;19391	2911;2912;2913;2914;2915;2916;2917;2918;2919;2920;6707;6708;6709;6710;6711;32143;32144;32145;32146;32147;32148;32149;32150;32151;32152;32153;32154;32155;32156;32157;32158;32159;32160;38462;38463;38464;38465;38466;38467;38468;38469;38485;38486;38487;38488;38489;38490;38491;38492;38493;38494;38495;38496;56827;56828;56829;56830;56962;56963;56964;56965;56966;56967;56968;56969;56970;56971;56972;56973;…	2090	68165	47963	52104	46963	46219	45569	44378	34155
1200	0.428251	Os03t0693900-01	0.000352313	0.0198	Os03t0693900-01;LOC_Os03g48770.1;OsIR8_03T0298700.1;Os03t0694000-01;LOC_Os03g48780.1;Osind.03G029960_01;OsIR8_03T0298600.1;OsIR8_03T0298500.1;Osind.03G029940_01;Os03t0693700-01;LOC_Os03g48750.1;Os03t0693800-01;LOC_Os03g48760.1	Os03t0693900-01;LOC_Os03g48770.1;OsIR8_03T0298700.1;Os03t0694000-01;LOC_Os03g48780.1;Osind.03G029960_01;OsIR8_03T0298600.1;OsIR8_03T0298500.1;Osind.03G029940_01;Os03t0693700-01;LOC_Os03g48750.1;Os03t0693800-01;LOC_Os03g48760.1	2;2;2;2;2;2;2;1;1;1;1;1;1	2;2;2;2;2;2;2;1;1;1;1;1;1	Os03t0693900-01 Oxalate oxidase 3, Positive regulation of panicle blast resistance;LOC_Os03g48770.1 protein|Cupin domain containing protein, expressed;OsIR8_03T0298700.1;Os03t0694000-01 Oxalate oxidase 4, Positive regulation of panicle blast resistance;LOC	13	2	2	8.4	8.4	227;227;229;229;229;443;453;227;227;227;227;229;229	794;18830	5444;5445;5446;5447;5448;5449;5450;5451;127613;127614;127615;127616;127617;127618;127619;127620;127621;127622;127623;127624;127625;127626;127627;127628	1200	22194	21286	13572	11961	44268	19478	17049	12069
1800	0.48845	OsIR8_05T0221800.1	0.000395018	0.0217647	OsIR8_05T0221800.1;LOC_Os05g41460.2;Os05t0494200-01;Osind.05G021500_01;Os05t0494200-02;LOC_Os05g41460.1	OsIR8_05T0221800.1;LOC_Os05g41460.2;Os05t0494200-01;Osind.05G021500_01;Os05t0494200-02;LOC_Os05g41460.1	1;1;1;1;1;1	1;1;1;1;1;1	OsIR8_05T0221800.1;LOC_Os05g41460.2 protein|cysteine proteinase inhibitor precursor protein, putative, expressed;Os05t0494200-01 Similar to Cystatin (Fragment).;Osind.05G021500_01;Os05t0494200-02 Cysteine proteinase inhibitor (cystatin), Oryzacystatin-II;L	6	1	1	11.6	11.6	95;125;130;136;151;151	19177	130036;130037;130038;130039;130040;130041;130042;130043;130044;130045;130046	1800	5607	6452	6009	6787	8580	9383	8568	8339
36	0.364243	LOC_Os01g05900.1	0.000419929	0.0226923	LOC_Os01g05900.1;OsIR8_01T0033300.1;Osind.01G003670_01;Os01t0152300-00;Os01t0152900-00;Osind.01G003370_01;Osind.01G003620_01;LOC_Os01g05630.1;Os01t0149600-01;LOC_Os01g05610.1;Osind.01G003750_01;Os01t0153300-00;LOC_Os01g06010.1;Osind.01G003350_01;Os01t0153100-00;LOC_Os01g05970.1;Osind.01G003710_01;Osind.01G003750_02;OsIR8_01T0033400.1;Osind.01G003650_01;Os08t0490900-00;LOC_Os03g17084.1;OsIR8_05T02…	LOC_Os01g05900.1;OsIR8_01T0033300.1;Osind.01G003670_01;Os01t0152300-00;Os01t0152900-00;Osind.01G003370_01;Osind.01G003620_01;LOC_Os01g05630.1;Os01t0149600-01;LOC_Os01g05610.1;Osind.01G003750_01;Os01t0153300-00;LOC_Os01g06010.1;Osind.01G003350_01;Os01t0153100-00;LOC_Os01g05970.1;Osind.01G003710_01;Osind.01G003750_02;OsIR8_01T0033400.1;Osind.01G003650_01;Os08t0490900-00;LOC_Os03g17084.1;OsIR8_05T02…	7;7;7;7;7;7;7;7;7;7;7;7;7;7;6;6;6;6;6;6;5;5;5;5;5;5;5;5;5;5;5;4;4;3;3;2;2;2;1;1	1;1;1;1;1;1;1;1;1;1;1;1;1;1;1;1;1;0;1;1;0;0;0;0;0;0;0;0;0;0;0;0;0;0;0;0;0;1;0;0	LOC_Os01g05900.1 protein|Core histone H2A/H2B/H3/H4 domain containing protein, putative, expressed;OsIR8_01T0033300.1;Osind.01G003670_01;Os01t0152300-00 Similar to Histone H2B.1.;Os01t0152900-00 Similar to Histone H2B.1.;Osind.01G003370_01;Osind.01G003620_	40	7	1	41.8	9.2	153;287;153;153;153;153;153;153;153;153;155;155;155;161;153;153;153;115;202;153;212;417;123;152;150;150;150;139;139;139;152;119;106;118;157;131;41;89;56;56	1478;4594;10662;10663;13052;13053;15253	10461;10462;10463;10464;10465;10466;10467;10468;10469;10470;10471;10472;10473;10474;10475;10476;10477;10478;10479;10480;10481;10482;10483;10484;10485;10486;10487;10488;10489;10490;10491;10492;10493;10494;10495;10496;10497;10498;10499;10500;10501;10502;10503;10504;10505;10506;10507;10508;10509;10510;10511;10512;10513;10514;10515;10516;10517;10518;10519;10520;31269;31270;31271;72960;72961;72962;729…	36	3525	4508	13308	19452	15027	5690	20348	11444
3456	2.38885	OsIR8_03T0069400.1	0.000519573	0.0242857	OsIR8_03T0069400.1;Osind.03G007530_01	OsIR8_03T0069400.1;Osind.03G007530_01	1;1	1;1	OsIR8_03T0069400.1;Osind.03G007530_01	2	1	1	2.3	2.3	908;929	8517	58719	3456	0	0	0	139	194	225	115	194
1833	0.579645	Osind.05G025150_02	0.000519573	0.0242857	Osind.05G025150_02;OsIR8_05T0252800.3;LOC_Os05g47545.1;LOC_Os05g47540.2;Os05t0548900-01;LOC_Os05g47540.1	Osind.05G025150_02;OsIR8_05T0252800.3;LOC_Os05g47545.1;LOC_Os05g47540.2;Os05t0548900-01;LOC_Os05g47540.1	1;1;1;1;1;1	1;1;1;1;1;1	Osind.05G025150_02;OsIR8_05T0252800.3;LOC_Os05g47545.1 protein|expressed protein;LOC_Os05g47540.2 protein|CPuORF26 - conserved peptide uORF-containing transcript, expressed;Os05t0548900-01 Similar to Phosphoethanolamine methyltransferase.;LOC_Os05g47540.1	6	1	1	4.6	4.6	437;488;491;491;495;495	95	570;571;572	1833	2749	3924	3799	3662	5050	4099	5137	6837
2713	0.32843	Osind.09G017710_01	0.000519573	0.0242857	Osind.09G017710_01;OsIR8_09T0188200.1;Os09t0538000-01;Os09t0538000-04;LOC_Os09g36700.1	Osind.09G017710_01;OsIR8_09T0188200.1;Os09t0538000-01;Os09t0538000-04;LOC_Os09g36700.1	3;3;3;3;3	3;3;3;3;3	Osind.09G017710_01;OsIR8_09T0188200.1;Os09t0538000-01 Ribonuclease T2 family protein.;Os09t0538000-04 RNase S-like protein.;LOC_Os09g36700.1 protein|ribonuclease T2 family domain containing protein, expressed	5	3	3	16.9	16.9	237;250;251;259;259	10733;13102;17747	73452;73453;73454;73455;73456;73457;73458;73459;88905;119974;119975;119976;119977;119978;119979;119980;119981;119982	2713	35051	43632	34936	33260	36946	63593	43630	40259
740	-0.31472	OsIR8_02T0288300.1	0.00052669	0.0242857	OsIR8_02T0288300.1;Osind.02G029530_01;Os02t0701600-01;LOC_Os02g47310.1	OsIR8_02T0288300.1;Osind.02G029530_01;Os02t0701600-01;LOC_Os02g47310.1	5;5;5;5	5;5;5;5	OsIR8_02T0288300.1;Osind.02G029530_01;Os02t0701600-01 Similar to Tocopherol O-methyltransferase, chloroplast precursor (EC 2.1.1.95) (Gamma-tocopherol methyltransferase).;LOC_Os02g47310.1 protein|Cyclopropane-fatty-acyl-phospholipid synthase, putative, exp	4	5	5	21	21	362;362;362;362	7658;8818;14027;17457;20972	52689;52690;52691;52692;52693;52694;52695;52696;52697;52698;52699;52700;52701;60650;60651;60652;60653;60654;60655;95571;95572;95573;95574;95575;95576;95577;95578;95579;95580;95581;117835;142499;142500	740	55727	50202	46941	46724	41501	43879	37348	37747
3112	0.312064	OsIR8_12T0158200.1	0.00052669	0.0242857	OsIR8_12T0158200.1;Os12t0555500-01;LOC_Os12g36880.1;Osind.12G015870_01	OsIR8_12T0158200.1;Os12t0555500-01;LOC_Os12g36880.1;Osind.12G015870_01	9;9;9;7	9;9;9;7	OsIR8_12T0158200.1;Os12t0555500-01 Pathogen resistance protein PBZ1, 17 kDa RNase, Disease resistance;LOC_Os12g36880.1 protein|pathogenesis-related Bet v I family protein, putative, expressed;Osind.12G015870_01	4	9	9	59.5	59.5	158;158;158;319	1571;3018;4637;12037;12387;13449;16012;18789;19026	11230;11231;11232;11233;11234;11235;11236;11237;11238;11239;20938;20939;20940;20941;20942;20943;31524;31525;31526;31527;82111;82112;82113;82114;84393;84394;84395;84396;84397;84398;84399;84400;84401;84402;84403;84404;84405;84406;91415;91416;91417;91418;91419;108487;108488;127322;127323;127324;127325;128955;128956;128957;128958	3112	34485	41319	37350	45110	47592	47067	52147	49676
2413	0.278065	OsIR8_08T0062700.1	0.00052669	0.0242857	OsIR8_08T0062700.1;Osind.08G006040_01;Os08t0200300-02;LOC_Os08g10020.2;LOC_Os08g10020.1;LOC_Os08g10020.3	OsIR8_08T0062700.1;Osind.08G006040_01;Os08t0200300-02;LOC_Os08g10020.2;LOC_Os08g10020.1;LOC_Os08g10020.3	4;4;4;4;4;3	4;4;4;4;4;3	OsIR8_08T0062700.1;Osind.08G006040_01;Os08t0200300-02 Similar to Photosystem II 10 kDa polypeptide (Fragment).;LOC_Os08g10020.2 protein|photosystem II 10 kDa polypeptide, chloroplast precursor, putative, expressed;LOC_Os08g10020.1 protein|photosystem II 10	6	4	4	23.8	23.8	130;130;130;130;131;116	8279;9439;17601;17602	57169;57170;57171;57172;57173;57174;64894;64895;64896;64897;64898;64899;64900;64901;64902;64903;64904;118909;118910;118911;118912;118913;118914;118915;118916;118917;118918;118919;118920;118921;118922;118923;118924;118925;118926;118927;118928;118929;118930;118931;118932;118933;118934;118935;118936;118937;118938;118939;118940;118941;118942	2413	105231	111688	149160	123666	149322	140604	148059	155864
1771	0.330936	Osind.05G016970_01	0.00052669	0.0242857	Osind.05G016970_01;Os05t0420600-01;LOC_Os05g34770.1;OsIR8_05T0178600.1	Osind.05G016970_01;Os05t0420600-01;LOC_Os05g34770.1;OsIR8_05T0178600.1	3;3;3;2	3;3;3;2	Osind.05G016970_01;Os05t0420600-01 Cytochrome c.;LOC_Os05g34770.1 protein|cytochrome c, putative, expressed;OsIR8_05T0178600.1	4	3	3	31.2	31.2	112;112;112;85	404;1803;15149	2817;2818;2819;2820;2821;12707;102807;102808;102809;102810;102811;102812;102813;102814;102815;102816;102817;102818	1771	25691	27551	25443	23949	29934	32962	33362	32838
152	0.433192	Os01t0357100-01	0.00052669	0.0242857	Os01t0357100-01;LOC_Os01g25484.2;Os01t0357100-02;LOC_Os01g25484.1;LOC_Os01g25484.3;Os02t0765900-00;Osind.01G015850_01;LOC_Os01g25520.1;OsIR8_02T0329300.2;Osind.02G044550_02;Osind.02G044550_01	Os01t0357100-01;LOC_Os01g25484.2;Os01t0357100-02;LOC_Os01g25484.1;LOC_Os01g25484.3	17;17;17;17;13;3;2;2;1;1;1	0;0;0;0;0;0;0;0;0;0;0	Os01t0357100-01 Ferredoxin-nitrite reductase, Nitrate reduction (assimilation), Determination of regeneration ability;LOC_Os01g25484.2 protein|ferredoxin--nitrite reductase, putative, expressed;Os01t0357100-02 Similar to Ferredoxin-nitrite reductase.;LOC_O	11	17	0	37.8	0	596;596;627;627;545;278;194;195;184;184;184	1326;1762;4301;5052;6345;10002;10993;12931;13561;14195;14719;15388;17425;19250;19945;20700;21141	9517;9518;9519;9520;9521;9522;9523;9524;9525;9526;9527;9528;12439;12440;12441;12442;12443;12444;29269;29270;29271;29272;29273;29274;29275;29276;29277;29278;29279;29280;34634;34635;34636;34637;34638;34639;34640;43421;43422;43423;43424;68858;68859;68860;68861;68862;68863;68864;68865;68866;68867;68868;68869;75106;75107;75108;75109;75110;75111;75112;75113;75114;75115;75116;75117;75118;87548;87549;875…	152	5940	9486	6737	6996	10423	9387	8664	10897
1633	0.318256	OsIR8_05T0006400.1	0.000530249	0.0242857	OsIR8_05T0006400.1;Osind.05G000740_01;Os05t0110100-02;Os05t0110100-01;LOC_Os05g01950.1	OsIR8_05T0006400.1;Osind.05G000740_01;Os05t0110100-02;Os05t0110100-01;LOC_Os05g01950.1	2;2;2;2;2	2;2;2;2;2	OsIR8_05T0006400.1;Osind.05G000740_01;Os05t0110100-02 Heat shock protein DnaJ, cysteine-rich domain domain containing protein.;Os05t0110100-01 Heat shock protein DnaJ, cysteine-rich domain domain containing protein.;LOC_Os05g01950.1 protein|expressed prote	5	2	2	10.9	10.9	128;128;131;131;131	3514;10301	24144;24145;24146;24147;24148;70774;70775;70776;70777;70778;70779;70780;70781	1633	36462	31729	29094	45279	58216	43866	42907	32763
169	0.317903	Osind.03G012600_01	0.000544484	0.0242857	Osind.03G012600_01;LOC_Os01g31800.1;OsIR8_01T0179100.1;LOC_Os03g17100.1;Os03t0279200-01;Osind.01G017530_01;OsIR8_03T0120900.1;Os05t0461400-02;Osind.03G012600_02;LOC_Os05g02300.1;Osind.05G001010_01;Os05t0113900-01;LOC_Os05g38640.1;OsIR8_05T0009200.1;Osind.05G019310_01;Os01t0502700-00;OsIR8_05T0202600.1;Osind.02G032170_01;Osind.03G003430_01;Os03t0144700-00;Os06t0250300-00;Osind.03G031960_01;OsIR8_0…	Osind.03G012600_01;LOC_Os01g31800.1;OsIR8_01T0179100.1;LOC_Os03g17100.1;Os03t0279200-01;Osind.01G017530_01;OsIR8_03T0120900.1;Os05t0461400-02;Osind.03G012600_02;LOC_Os05g02300.1;Osind.05G001010_01;Os05t0113900-01;LOC_Os05g38640.1;OsIR8_05T0009200.1;Osind.05G019310_01;Os01t0502700-00;OsIR8_05T0202600.1	5;5;5;5;5;5;5;4;4;4;4;4;4;4;4;4;4;1;1;1;1;1;1;1;1;1;1;1;1	4;4;4;4;4;4;4;3;4;3;3;3;3;3;3;3;3;1;0;0;0;0;0;0;0;0;0;0;0	Osind.03G012600_01;LOC_Os01g31800.1 protein|Core histone H2A/H2B/H3/H4 domain containing protein, putative, expressed;OsIR8_01T0179100.1;LOC_Os03g17100.1 protein|Core histone H2A/H2B/H3/H4 domain containing protein, putative, expressed;Os03t0279200-01 Simi	29	5	4	36.5	30.8	159;159;159;159;159;159;159;163;112;156;156;156;163;173;202;261;163;189;341;377;97;137;137;137;134;134;134;134;476	862;8740;12049;12050;13295	6044;6045;6046;6047;6048;6049;6050;6051;6052;6053;6054;6055;6056;6057;6058;6059;6060;6061;6062;6063;6064;6065;60117;60118;60119;60120;60121;60122;60123;60124;82174;82175;82176;82177;82178;82179;82180;82181;82182;82183;90058	169	31417	31824	34916	38608	45969	32615	48336	43560
1109	0.440656	Osind.03G020680_01	0.000544484	0.0242857	Osind.03G020680_01;Osind.03G020680_02;Os03t0405500-01;LOC_Os03g29190.2;Osind.03G020680_03;LOC_Os03g29190.1;OsIR8_03T0197300.2;Os03t0405500-02	Osind.03G020680_01;Osind.03G020680_02;Os03t0405500-01;LOC_Os03g29190.2;Osind.03G020680_03;LOC_Os03g29190.1;OsIR8_03T0197300.2;Os03t0405500-02	4;4;4;4;4;4;4;3	2;2;2;2;2;2;2;2	Osind.03G020680_01;Osind.03G020680_02;Os03t0405500-01 Similar to PDI-like protein.;LOC_Os03g29190.2 protein|PDI, putative, expressed;Osind.03G020680_03;LOC_Os03g29190.1 protein|PDI, putative, expressed;OsIR8_03T0197300.2;Os03t0405500-02 Hypothetical conser	8	4	2	9.5	5.5	548;569;569;569;588;588;775;342	7561;11883;18198;19936	52048;52049;81134;81135;81136;81137;81138;81139;81140;81141;81142;81143;81144;123245;123246;123247;123248;123249;123250;123251;123252;123253;123254;123255;135215	1109	5919	7868	6626	6965	7782	8796	10564	10016
1008	0.277031	Osind.03G012510_01	0.000576512	0.0244776	Osind.03G012510_01;Os03t0278300-02;LOC_Os03g17010.1;OsIR8_03T0120300.1;Os03t0278300-04;LOC_Os03g17010.3;LOC_Os03g17010.2;Os03t0278300-01;OsIR8_03T0120300.2	Osind.03G012510_01;Os03t0278300-02;LOC_Os03g17010.1;OsIR8_03T0120300.1;Os03t0278300-04;LOC_Os03g17010.3;LOC_Os03g17010.2;Os03t0278300-01;OsIR8_03T0120300.2	8;8;8;6;6;6;6;6;6	8;8;8;6;6;6;6;6;6	Osind.03G012510_01;Os03t0278300-02 Transcriptional coactivator-like protein.;LOC_Os03g17010.1 protein|RNA recognition motif containing protein, putative, expressed;OsIR8_03T0120300.1;Os03t0278300-04 Similar to THO complex subunit 4.;LOC_Os03g17010.3 protei	9	8	8	30.8	30.8	273;273;273;193;211;219;219;238;322	4761;4762;7121;7898;13207;15471;15820;21056	32471;32472;32473;32474;32475;32476;32477;32478;32479;32480;48806;48807;48808;48809;48810;48811;48812;54315;54316;89501;89502;89503;89504;89505;89506;89507;104985;104986;104987;104988;104989;104990;104991;104992;104993;104994;104995;104996;104997;104998;107142;107143;107144;107145;107146;107147;107148;107149;107150;107151;107152;107153;107154;107155;143106;143107;143108	1008	97087	103142	94393	109717	121871	121668	123578	122820
1582	-0.271154	OsIR8_04T0267000.2	0.00058363	0.0244776	OsIR8_04T0267000.2;Osind.04G027320_02;Os04t0639300-01;LOC_Os04g54640.1;Osind.04G027320_01;OsIR8_04T0267000.1;LOC_Os04g54640.2	OsIR8_04T0267000.2;Osind.04G027320_02;Os04t0639300-01;LOC_Os04g54640.1;Osind.04G027320_01;OsIR8_04T0267000.1;LOC_Os04g54640.2	6;6;6;6;6;6;5	6;6;6;6;6;6;5	OsIR8_04T0267000.2;Osind.04G027320_02;Os04t0639300-01 Peptidase M41-like;LOC_Os04g54640.1 protein|peptidase, cysteine peptidase active site, putative, expressed;Osind.04G027320_01;OsIR8_04T0267000.1;LOC_Os04g54640.2 protein|peptidase, cysteine peptidase ac	7	6	6	19.7	19.7	325;325;325;325;334;361;308	174;3399;4501;4896;11993;20383	1103;1104;1105;1106;1107;1108;1109;1110;1111;1112;1113;1114;1115;1116;23453;23454;23455;23456;23457;23458;23459;23460;23461;23462;30722;30723;30724;30725;30726;30727;30728;30729;30730;30731;30732;30733;33430;33431;33432;33433;81909;81910;81911;81912;81913;81914;81915;81916;81917;81918;81919;81920;81921;81922;81923;138288;138289;138290;138291;138292;138293	1582	141000	149108	178043	159833	121051	127902	129850	141580
1403	-0.292143	OsIR8_04T0058800.1	0.00058363	0.0244776	OsIR8_04T0058800.1;Osind.04G005240_01;Os04t0253000-01;LOC_Os04g18090.1;Osind.04G005240_02;REV__Os12t0225900-01;REV__LOC_Os12g12470.1	OsIR8_04T0058800.1;Osind.04G005240_01;Os04t0253000-01;LOC_Os04g18090.1;Osind.04G005240_02	4;4;4;4;3;1;1	4;4;4;4;3;1;1	OsIR8_04T0058800.1;Osind.04G005240_01;Os04t0253000-01 Histone H1, Tolerance to cold and heat stress;LOC_Os04g18090.1 protein|histone H1, putative, expressed;Osind.04G005240_02	7	4	4	19.9	19.9	191;191;191;191;152;345;345	1149;3876;8485;8486	8144;8145;8146;8147;8148;8149;8150;8151;8152;8153;8154;8155;8156;26570;26571;26572;26573;58580;58581;58582;58583;58584;58585;58586;58587	1403	62599	53614	58527	58431	50824	48660	45119	45825
3083	-0.324667	OsIR8_12T0124500.1	0.00058363	0.0244776	OsIR8_12T0124500.1;LOC_Os12g29400.1;Osind.12G012340_01;Os12t0478200-02	OsIR8_12T0124500.1;LOC_Os12g29400.1;Osind.12G012340_01;Os12t0478200-02	6;6;5;3	6;6;5;3	OsIR8_12T0124500.1;LOC_Os12g29400.1 protein|GRAM domain containing protein, expressed;Osind.12G012340_01;Os12t0478200-02 GRAM domain containing protein.	4	6	6	29.2	29.2	295;298;289;146	2153;6999;10205;15019;15184;17532	15119;15120;15121;15122;48034;48035;48036;48037;48038;48039;70253;102090;102091;102092;102093;102094;102095;103088;103089;103090;103091;103092;103093;103094;118421;118422	3083	52399	25831	35854	26559	25526	37179	27867	21729
388	#NUM!	LOC_Os01g66420.2	0.000601423	0.0248529	LOC_Os01g66420.2;OsIR8_01T0410200.1;Osind.01G041430_01;Os01t0887700-01;LOC_Os01g66420.1	LOC_Os01g66420.2;OsIR8_01T0410200.1;Osind.01G041430_01;Os01t0887700-01;LOC_Os01g66420.1	2;2;2;2;2	1;1;1;1;1	LOC_Os01g66420.2 protein|PHD finger protein, putative, expressed;OsIR8_01T0410200.1;Osind.01G041430_01;Os01t0887700-01 Zinc finger, RING/FYVE/PHD-type domain containing protein.;LOC_Os01g66420.1 protein|PHD finger protein, putative, expressed	5	2	1	13.3	10.3	271;272;272;272;272	1393;13347	9883;9884;9885;9886;9887;9888;90408;90409	388	0	145	0	196	0	0	0	0
1304	0.29638	Osind.03G038080_03	0.000619217	0.0252055	Osind.03G038080_03;Osind.03G039900_01;LOC_Os03g59264.1;OsIR8_03T0375900.5;Osind.07G008580_03;LOC_Os03g61670.1;OsIR8_03T0391900.1;Os03t0832200-01;OsIR8_03T0391900.2;LOC_Os07g14270.1;Osind.07G008580_01;LOC_Os07g14270.2;Os07t0246200-03;Osind.07G008580_02;OsIR8_07T0089800.1;Os07t0246200-02;Os07t0246200-01;LOC_Os07g14270.3;OsIR8_03T0375900.1	Osind.03G038080_03;Osind.03G039900_01;LOC_Os03g59264.1;OsIR8_03T0375900.5;Osind.07G008580_03;LOC_Os03g61670.1;OsIR8_03T0391900.1;Os03t0832200-01;OsIR8_03T0391900.2;LOC_Os07g14270.1;Osind.07G008580_01;LOC_Os07g14270.2;Os07t0246200-03;Osind.07G008580_02;OsIR8_07T0089800.1;Os07t0246200-02;Os07t0246200-01;LOC_Os07g14270.3;OsIR8_03T0375900.1	1;1;1;1;1;1;1;1;1;1;1;1;1;1;1;1;1;1;1	1;1;1;1;1;1;1;1;1;1;1;1;1;1;1;1;1;1;1	Osind.03G038080_03;Osind.03G039900_01;LOC_Os03g59264.1 protein|calreticulin family protein, expressed;OsIR8_03T0375900.5;Osind.07G008580_03;LOC_Os03g61670.1 protein|calreticulin precursor, putative, expressed;OsIR8_03T0391900.1;Os03t0832200-01 Similar to C	19	1	1	4.5	4.5	200;442;1181;1107;454;442;442;442;442;440;424;429;429;429;424;424;424;424;1206	7339	50497;50498;50499;50500;50501;50502;50503	1304	30216	21047	24590	39367	35780	36342	28901	40474
319	-0.259584	LOC_Os10g21324.1	0.000651246	0.0252055	LOC_Os10g21324.1;LOC_Os04g16846.1;LOC_Os01g57942.1;LOC_Os12g10604.1	LOC_Os10g21324.1;LOC_Os04g16846.1;LOC_Os01g57942.1	5;5;5;1	5;5;5;1	LOC_Os10g21324.1 protein|cytochrome b6, putative, expressed;LOC_Os04g16846.1 protein|cytochrome b6, putative, expressed;LOC_Os01g57942.1 protein|cytochrome b6, putative, expressed	4	5	5	26.7	26.7	232;232;232;263	7904;10088;11409;20548;20581	54365;54366;54367;54368;54369;54370;54371;54372;54373;54374;54375;54376;54377;54378;54379;54380;54381;54382;54383;54384;54385;54386;54387;54388;54389;54390;54391;69438;69439;69440;69441;69442;69443;69444;69445;69446;69447;69448;69449;69450;69451;77996;77997;77998;77999;78000;78001;78002;78003;78004;78005;78006;78007;78008;78009;78010;78011;78012;78013;78014;78015;78016;78017;78018;78019;78020;780…	319	277463	263440	226377	198285	211259	215169	197069	183067
1388	0.279805	Os04t0227500-01	0.000651246	0.0252055	Os04t0227500-01;LOC_Os04g15690.1;OsIR8_04T0054900.1;Osind.04G004900_01;OsIR8_04T0054900.2	Os04t0227500-01;LOC_Os04g15690.1;OsIR8_04T0054900.1;Osind.04G004900_01;OsIR8_04T0054900.2	5;5;4;4;3	5;5;4;4;3	Os04t0227500-01 DSBA oxidoreductase family protein.;LOC_Os04g15690.1 protein|DSBA-like thioredoxin domain containing protein, expressed;OsIR8_04T0054900.1;Osind.04G004900_01;OsIR8_04T0054900.2	5	5	5	23	23	226;226;231;313;171	2034;9635;16414;17594;21308	14158;14159;14160;14161;66252;66253;66254;66255;66256;66257;66258;66259;66260;110987;110988;110989;110990;110991;110992;110993;118866;118867;118868;118869;144879;144880;144881;144882;144883;144884;144885;144886;144887;144888;144889;144890;144891;144892;144893	1388	57232	59017	51731	57693	77944	67098	65102	63830
908	-0.292584	Os03t0146400-02	0.000654804	0.0252055	Os03t0146400-02;Os03t0146400-01;OsIR8_03T0032400.1;Osind.03G003630_01;LOC_Os03g05310.1;OsIR8_03T0032400.2;OsIR8_03T0032400.3	Os03t0146400-02;Os03t0146400-01;OsIR8_03T0032400.1;Osind.03G003630_01;LOC_Os03g05310.1;OsIR8_03T0032400.2;OsIR8_03T0032400.3	8;8;8;8;8;7;6	8;8;8;8;8;7;6	Os03t0146400-02 Similar to Lethal leaf-spot 1 (Fragment).;Os03t0146400-01 Pheophorbide a oxygenase, Leaf senescence, Wound responses;OsIR8_03T0032400.1;Osind.03G003630_01;LOC_Os03g05310.1 protein|pheophorbide a oxygenase, chloroplast precursor, putative, e	7	8	8	20.6	20.6	529;529;654;654;654;555;262	4244;5249;6685;9128;9682;9918;10372;13373	28967;28968;28969;28970;28971;35983;35984;35985;35986;35987;35988;35989;35990;35991;35992;35993;35994;45803;45804;45805;62683;62684;66503;66504;66505;68092;71277;71278;71279;71280;90648;90649;90650	908	50131	42478	42016	42275	35492	41366	34222	33348
1558	-0.334948	Osind.04G024980_02	0.000654804	0.0252055	Osind.04G024980_02;LOC_Os04g51610.3;OsIR8_04T0245000.2;Osind.04G024980_01;Os04t0605500-02;Os04t0605500-01;LOC_Os04g51610.1;OsIR8_04T0245000.1;Os04t0605500-03	Osind.04G024980_02;LOC_Os04g51610.3;OsIR8_04T0245000.2;Osind.04G024980_01;Os04t0605500-02;Os04t0605500-01;LOC_Os04g51610.1;OsIR8_04T0245000.1;Os04t0605500-03	3;3;3;3;3;3;3;3;2	3;3;3;3;3;3;3;3;2	Osind.04G024980_02;LOC_Os04g51610.3 protein|calcium-transporting ATPase, plasma membrane-type, putative, expressed;OsIR8_04T0245000.2;Osind.04G024980_01;Os04t0605500-02 Similar to Calcium-transporting ATPase 8, plasma membrane-type (EC 3.6.3.8) (Ca(2+)-ATP	9	3	3	3.6	3.6	1044;1044;1088;1088;1088;1088;1088;1137;547	7344;17001;18568	50525;50526;50527;50528;50529;50530;50531;50532;50533;114876;114877;114878;125797;125798	1558	21581	17809	20456	20434	15236	16224	15820	16367
1594	-0.280466	OsIR8_04T0278400.1	0.000829181	0.0314865	OsIR8_04T0278400.1;Osind.04G028460_01;Os04t0657300-01;LOC_Os04g56230.1	OsIR8_04T0278400.1;Osind.04G028460_01;Os04t0657300-01;LOC_Os04g56230.1	8;8;8;8	8;8;8;8	OsIR8_04T0278400.1;Osind.04G028460_01;Os04t0657300-01 Farnesyl pyrophosphate synthase 4;LOC_Os04g56230.1 protein|polyprenyl synthetase, putative, expressed	4	8	8	21.4	21.4	407;407;407;407	163;683;4714;7000;7586;9574;13528;19263	1024;1025;1026;1027;1028;4595;4596;4597;4598;4599;4600;4601;4602;4603;4604;4605;32088;32089;32090;32091;32092;32093;32094;32095;32096;32097;32098;32099;32100;48040;48041;48042;48043;48044;48045;48046;48047;48048;48049;48050;48051;48052;48053;48054;52144;52145;52146;65761;65762;92113;92114;130599	1594	51892	49685	56088	55897	42275	39453	50341	43762
3811	-0.438042	OsIR8_01T0132900.1	0.000864769	0.0315584	OsIR8_01T0132900.1	OsIR8_01T0132900.1	7	1	OsIR8_01T0132900.1	1	7	1	46.4	10	110	1814;1815;3306;3790;5345;5346;13598	12786;12787;12788;12789;12790;12791;12792;12793;12794;12795;12796;12797;12798;12799;12800;12801;12802;12803;12804;12805;12806;12807;12808;12809;12810;22836;22837;22838;22839;22840;22841;22842;22843;22844;22845;22846;22847;25997;25998;25999;26000;26001;26002;26003;36726;36727;36728;36729;36730;36731;36732;36733;36734;36735;36736;36737;36738;36739;36740;36741;36742;92693;92694;92695	3811	4871	7948	15332	9525	8089	5807	6514	7400
801	#NUM!	LOC_Os02g53770.1	0.000864769	0.0315584	LOC_Os02g53770.1;Os02t0778200-01;Os02t0778200-02	LOC_Os02g53770.1;Os02t0778200-01;Os02t0778200-02	16;16;9	1;1;1	LOC_Os02g53770.1 protein|tRNA synthetase class I, putative, expressed;Os02t0778200-01 Isoleucyl-tRNA synthetase domain containing protein.;Os02t0778200-02 Similar to predicted protein.	3	16	1	18.5	1.4	1058;1058;388	1670;1962;2043;2835;3508;4919;5328;5659;6130;11921;13161;14735;16526;17800;20080;20580	11838;13622;13623;14201;14202;14203;14204;14205;14206;14207;14208;14209;19645;19646;19647;19648;19649;19650;19651;19652;19653;19654;19655;19656;19657;19658;24117;24118;24119;24120;24121;24122;33540;33541;33542;33543;33544;33545;33546;33547;33548;33549;33550;33551;33552;33553;36607;38717;41995;41996;41997;41998;41999;42000;42001;42002;42003;42004;42005;42006;81447;81448;81449;81450;81451;81452;814…	801	169	0	0	124	0	0	0	0
2621	0.239178	OsIR8_09T0080700.1	0.000864769	0.0315584	OsIR8_09T0080700.1;Osind.09G006660_01;Os09t0346500-04;LOC_Os09g17740.1;Osind.09G006660_02	OsIR8_09T0080700.1;Osind.09G006660_01;Os09t0346500-04;LOC_Os09g17740.1;Osind.09G006660_02	9;9;9;9;7	4;4;4;4;3	OsIR8_09T0080700.1;Osind.09G006660_01;Os09t0346500-04 Chlorophyll a/b binding protein, Circadian clock-controlled gene;LOC_Os09g17740.1 protein|chlorophyll A-B binding protein, putative, expressed;Osind.09G006660_02	5	9	4	44.9	20.8	265;265;265;265;191	4752;5912;7768;8826;14242;14428;14496;17439;20632	32392;32393;32394;32395;32396;32397;32398;32399;32400;32401;32402;32403;32404;32405;32406;32407;32408;32409;32410;32411;32412;32413;32414;32415;32416;32417;32418;32419;32420;32421;32422;32423;32424;32425;32426;32427;32428;32429;32430;32431;32432;32433;32434;32435;32436;32437;32438;32439;32440;32441;32442;32443;40477;40478;40479;40480;40481;40482;40483;40484;40485;40486;40487;40488;40489;40490;533…	2621	224513	214208	286287	355023	311531	246619	403868	312764
2177	0.260116	Os07t0186000-02	0.000914591	0.0329487	Os07t0186000-02;LOC_Os07g08840.1;OsIR8_07T0054900.1;Osind.07G005250_01;LOC_Os07g08840.3;LOC_Os07g08840.2	Os07t0186000-02;LOC_Os07g08840.1;OsIR8_07T0054900.1;Osind.07G005250_01	6;6;6;6;2;2	5;5;5;5;1;1	Os07t0186000-02 H-type thioredoxin, Regulation of the apoplastic reactive oxygen species, Stress response;LOC_Os07g08840.1 protein|thioredoxin, putative, expressed;OsIR8_07T0054900.1;Osind.07G005250_01	6	6	5	52.5	46.7	122;122;125;125;87;108	2764;5999;8730;10272;18918;21260	19072;19073;19074;41118;41119;41120;41121;41122;41123;41124;41125;41126;41127;41128;41129;41130;41131;60058;60059;60060;60061;60062;60063;60064;60065;70625;70626;70627;70628;128156;144522;144523;144524;144525;144526;144527;144528;144529;144530;144531;144532;144533;144534;144535;144536;144537;144538;144539;144540;144541;144542;144543;144544;144545;144546;144547;144548;144549	2177	87073	87130	90076	85715	109886	112619	104870	91769
1613	0.252242	OsIR8_04T0296800.1	0.00120996	0.0425926	OsIR8_04T0296800.1;Osind.04G030600_02;Os04t0683700-01;LOC_Os04g58710.1;Osind.04G030600_01	OsIR8_04T0296800.1;Osind.04G030600_02;Os04t0683700-01;LOC_Os04g58710.1;Osind.04G030600_01	15;15;15;15;12	15;15;15;15;12	OsIR8_04T0296800.1;Osind.04G030600_02;Os04t0683700-01 4-coumarate-Co-A ligase (4CL) like protein, Adenosine monophosphate binding protein, Regulation of rice blast resistance, floret development, and lignin biosynthesis;LOC_Os04g58710.1 protein|AMP-binding	5	15	15	37.8	37.8	518;518;518;518;421	2048;2141;2415;2705;2706;5976;7698;8710;9977;9978;10911;12174;14002;18890;20571	14249;14250;15022;15023;15024;15025;15026;15027;15028;15029;15030;16791;16792;16793;16794;16795;16796;16797;16798;16799;16800;18699;18700;18701;18702;18703;18704;18705;18706;18707;18708;18709;18710;18711;40940;40941;52967;52968;52969;52970;52971;52972;52973;52974;52975;52976;52977;59996;59997;59998;68603;68604;68605;68606;68607;68608;68609;68610;68611;68612;68613;68614;68615;68616;68617;68618;686…	1613	89097	93274	92329	93698	102843	110273	112357	113310
1608	-0.305857	OsIR8_04T0293200.1	0.00121352	0.0425926	OsIR8_04T0293200.1;Os04t0678200-01;LOC_Os04g58160.2;OsIR8_04T0293200.2;LOC_Os04g58160.3;LOC_Os04g58160.1	OsIR8_04T0293200.1;Os04t0678200-01;LOC_Os04g58160.2;OsIR8_04T0293200.2;LOC_Os04g58160.3;LOC_Os04g58160.1	2;2;2;1;1;1	2;2;2;1;1;1	OsIR8_04T0293200.1;Os04t0678200-01 Protein of unknown function DUF1218 family protein.;LOC_Os04g58160.2 protein|fiber protein Fb34, putative, expressed;OsIR8_04T0293200.2;LOC_Os04g58160.3 protein|fiber protein Fb34, putative, expressed;LOC_Os04g58160.1 pro	6	2	2	13.3	13.3	173;183;183;159;186;186	17120;21383	115562;115563;115564;115565;115566;115567;145297	1608	25528	24091	20666	22089	17473	20862	17037	19355
3358	0.280049	OsIR8_01T0309800.1	0.00122776	0.0425926	OsIR8_01T0309800.1;Osind.01G030550_01;Os01t0721900-01;LOC_Os01g52390.1;Os01t0721900-02	OsIR8_01T0309800.1;Osind.01G030550_01;Os01t0721900-01;LOC_Os01g52390.1	8;8;7;7;3	7;7;6;6;2	OsIR8_01T0309800.1;Osind.01G030550_01;Os01t0721900-01 Similar to Nuclear RNA binding protein B (Fragment).;LOC_Os01g52390.1 protein|plasminogen activator inhibitor 1 RNA-binding protein, putative, expressed	5	8	7	26.6	22.6	380;380;380;380;118	3194;6244;7802;13873;14800;14801;17316;18967	22113;22114;22115;22116;22117;22118;22119;42736;42737;53618;53619;53620;94513;94514;94515;94516;94517;94518;94519;94520;94521;94522;94523;100763;100764;100765;100766;100767;100768;100769;116836;116837;116838;116839;116840;116841;116842;116843;116844;116845;128474	3358	29895	31318	33542	33132	35459	36706	37576	45544
3208	-0.251322	Os01t0899425-00	0.0013452	0.0453488	Os01t0899425-00	Os01t0899425-00	11	2	Os01t0899425-00 Similar to ribulose 1,5-bisphosphate carboxylase/oxygenase large subunit.	1	11	2	76.4	22.6	106	336;2125;2584;2585;3419;4784;6441;7092;7093;7223;7224	2320;2321;2322;2323;2324;14883;14884;14885;14886;14887;14888;17925;17926;17927;17928;17929;17930;17931;17932;17933;17934;17935;17936;17937;17938;17939;17940;17941;17942;17943;17944;17945;17946;17947;17948;17949;17950;17951;17952;17953;17954;17955;17956;17957;17958;17959;17960;17961;17962;17963;17964;17965;17966;17967;17968;17969;17970;17971;17972;17973;17974;17975;17976;17977;17978;23560;23561;23…	3208	85473	80638	73676	71171	61297	68309	61108	70530
1953	0.292852	Osind.06G005440_02	0.0013452	0.0453488	Osind.06G005440_02;LOC_Os06g07932.2;LOC_Os06g08032.1;Os06t0176700-01;Os06t0178500-01;OsIR8_06T0050900.3;OsIR8_06T0050900.4;OsIR8_06T0050900.5;Osind.06G005440_03;Osind.06G005440_04;LOC_Os06g07932.1;Os02t0280700-01;LOC_Os02g17940.1;OsIR8_02T0117700.2;OsIR8_02T0117700.1;Osind.02G011960_01;LOC_Os02g17940.6;LOC_Os02g17940.5;LOC_Os02g17940.4;LOC_Os02g17940.3;OsIR8_02T0117700.4;OsIR8_02T0117700.3;LOC_Os…	Osind.06G005440_02;LOC_Os06g07932.2;LOC_Os06g08032.1;Os06t0176700-01;Os06t0178500-01;OsIR8_06T0050900.3;OsIR8_06T0050900.4;OsIR8_06T0050900.5;Osind.06G005440_03;Osind.06G005440_04;LOC_Os06g07932.1	7;7;7;7;7;7;7;7;7;7;7;2;2;2;2;2;2;2;2;2;2;2;2	7;7;7;7;7;7;7;7;7;7;7;2;2;2;2;2;2;2;2;2;2;2;2	Osind.06G005440_02;LOC_Os06g07932.2 protein|flavonol synthase/flavanone 3-hydroxylase, putative, expressed;LOC_Os06g08032.1 protein|flavonol synthase/flavanone 3-hydroxylase, putative, expressed;Os06t0176700-01 HIS1-like protein, Fe(II)/2-oxoglutarate-depe	23	7	7	12	12	870;350;350;350;350;350;350;350;870;870;350;351;351;351;351;324;351;351;351;351;351;351;351	2956;3434;4247;12146;14004;18158;20491	20492;20493;20494;23670;23671;23672;23673;28975;28976;28977;82838;95414;95415;95416;95417;95418;95419;95420;122895;139076	1953	18905	21226	16292	19197	23092	23368	23475	22704
848	0.32059	OsIR8_04T0017500.1	0.00135943	0.0453488	OsIR8_04T0017500.1;OsIR8_02T0369000.2;OsIR8_02T0369000.1;Osind.04G001710_01;Osind.02G048910_03;Osind.02G048910_02;Osind.02G048910_01;Os04t0137500-00;Os02t0824700-01;LOC_Os02g57854.1;LOC_Os04g05080.1;LOC_Os02g57854.2	OsIR8_04T0017500.1;OsIR8_02T0369000.2;OsIR8_02T0369000.1;Osind.04G001710_01;Osind.02G048910_03;Osind.02G048910_02;Osind.02G048910_01;Os04t0137500-00;Os02t0824700-01;LOC_Os02g57854.1;LOC_Os04g05080.1;LOC_Os02g57854.2	3;3;3;3;3;3;3;3;3;3;2;2	3;3;3;3;3;3;3;3;3;3;2;2	OsIR8_04T0017500.1;OsIR8_02T0369000.2;OsIR8_02T0369000.1;Osind.04G001710_01;Osind.02G048910_03;Osind.02G048910_02;Osind.02G048910_01;Os04t0137500-00 Similar to Vacuolar ATP synthase subunit F (EC 3.6.3.14) (V-ATPase F subunit) (Vacuolar proton pump F subun	12	3	3	32.3	32.3	130;130;130;130;130;130;130;130;130;130;51;51	2920;6165;18156	20231;20232;20233;20234;42194;42195;42196;42197;42198;122877	848	12935	14016	12500	11879	16849	17297	16561	13396
194	-0.293379	Osind.01G021860_01	0.0013879	0.0453488	Osind.01G021860_01;Os01t0585300-01;LOC_Os01g40310.1;OsIR8_01T0222400.1	Osind.01G021860_01;Os01t0585300-01;LOC_Os01g40310.1;OsIR8_01T0222400.1	2;2;2;2	2;2;2;2	Osind.01G021860_01;Os01t0585300-01 Protein of unknown function DUF1118 family protein.;LOC_Os01g40310.1 protein|expressed protein;OsIR8_01T0222400.1	4	2	2	13.9	13.9	187;187;187;268	505;19714	3511;3512;3513;3514;3515;3516;3517;3518;3519;3520;3521;3522;3523;133653;133654;133655;133656;133657;133658	194	24344	20781	24397	24820	17533	18307	21210	19932
1130	-0.478578	LOC_Os03g33900.1	0.0013879	0.0453488	LOC_Os03g33900.1	LOC_Os03g33900.1	1	1	LOC_Os03g33900.1 protein|retrotransposon protein, putative, unclassified, expressed	1	1	1	2.9	2.9	475	8361	57735	1130	6333	5796	4234	4231	3162	3960	3521	4137
2929	0.516987	Os11t0183900-02	0.00156228	0.0495604	Os11t0183900-02;OsIR8_11T0048400.2;OsIR8_11T0048400.1;Osind.11G005430_01;Os11t0183900-01;LOC_Os11g08100.1	Os11t0183900-02;OsIR8_11T0048400.2;OsIR8_11T0048400.1;Osind.11G005430_01;Os11t0183900-01;LOC_Os11g08100.1	1;1;1;1;1;1	1;1;1;1;1;1	Os11t0183900-02 Similar to Nucellin-like aspartic protease (Fragment).;OsIR8_11T0048400.2;OsIR8_11T0048400.1;Osind.11G005430_01;Os11t0183900-01 Similar to Aspartic proteinase Asp1 precursor (EC 3.4.23.-) (OsAsp1) (Nucellin- like protein).;LOC_Os11g08100.1	6	1	1	3.4	3.4	294;418;418;418;418;463	8016	55211;55212;55213;55214	2929	2546	3673	2644	2544	4967	3812	3500	4044
89	-0.238707	OsIR8_01T0086100.1	0.00156228	0.0495604	OsIR8_01T0086100.1;Osind.01G009070_02;Osind.01G009070_01;Os01t0233000-01;LOC_Os01g13210.2;LOC_Os01g13210.1	OsIR8_01T0086100.1;Osind.01G009070_02;Osind.01G009070_01;Os01t0233000-01;LOC_Os01g13210.2;LOC_Os01g13210.1	12;12;12;12;12;12	12;12;12;12;12;12	OsIR8_01T0086100.1;Osind.01G009070_02;Osind.01G009070_01;Os01t0233000-01 DREPP plasma membrane polypeptide family protein.;LOC_Os01g13210.2 protein|salt stress root protein RS1, putative, expressed;LOC_Os01g13210.1 protein|salt stress root protein RS1, put	6	12	12	71.1	71.1	204;204;204;204;204;204	24;4192;5392;6096;8934;10317;10319;16320;18744;18745;19721;20363	126;127;128;129;130;28655;28656;28657;28658;28659;28660;28661;28662;28663;28664;28665;28666;28667;37098;37099;37100;37101;37102;41832;61332;61333;61334;61335;61336;61337;61338;61339;61340;70893;70894;70895;70896;70897;70898;70899;70900;70901;70902;70903;70904;70905;70918;110430;110431;127038;127039;127040;127041;127042;127043;133698;133699;133700;138107;138108;138109;138110;138111;138112;138113;1…	89	132627	115961	115005	146646	114774	109578	109359	98719
2823	-0.255552	Osind.10G015070_01	0.00157651	0.0495604	Osind.10G015070_01;LOC_Os10g35070.2;OsIR8_10T0150700.1;LOC_Os10g35070.1;OsIR8_10T0150700.2;Os10t0492900-01;LOC_Os10g35070.4;OsIR8_07T0133000.1;Os07t0452100-00;Osind.07G012560_01	Osind.10G015070_01;LOC_Os10g35070.2;OsIR8_10T0150700.1;LOC_Os10g35070.1;OsIR8_10T0150700.2;Os10t0492900-01;LOC_Os10g35070.4	5;5;5;5;5;4;4;2;2;2	4;4;4;4;4;3;3;1;1;1	Osind.10G015070_01;LOC_Os10g35070.2 protein|alpha-galactosidase precursor, putative, expressed;OsIR8_10T0150700.1;LOC_Os10g35070.1 protein|alpha-galactosidase precursor, putative, expressed;OsIR8_10T0150700.2;Os10t0492900-01 Similar to alpha-galactosidase.	10	5	4	17.2	14	344;361;413;413;429;289;289;417;419;745	1167;5456;11682;17702;19997	8256;8257;8258;8259;8260;8261;8262;8263;8264;37573;37574;37575;37576;37577;79813;79814;119606;119607;119608;119609;119610;119611;119612;119613;119614;119615;119616;135593;135594;135595;135596;135597;135598;135599;135600;135601;135602	2823	77219	52149	55612	50665	49707	56670	52359	38656
930	-0.252997	Osind.03G005280_01	0.00159075	0.0495604	Osind.03G005280_01;Os03t0170500-00;LOC_Os03g07440.1;OsIR8_03T0046400.1	Osind.03G005280_01;Os03t0170500-00;LOC_Os03g07440.1;OsIR8_03T0046400.1	3;3;3;2	3;3;3;2	Osind.03G005280_01;Os03t0170500-00 Similar to Putativ eribonuclease P.;LOC_Os03g07440.1 protein|putativ eribonuclease P, putative, expressed;OsIR8_03T0046400.1	4	3	3	22.2	22.2	185;185;185;305	16699;17591;20173	112912;118853;118854;118855;118856;118857;118858;136709;136710;136711;136712;136713;136714;136715;136716;136717;136718;136719;136720;136721;136722	930	64267	62791	51717	50372	48888	53599	41985	47817
2044	0.21923	Os03t0659233-00	0.00160498	0.0495604	Os03t0659233-00;LOC_Os10g21298.1;LOC_Os08g15322.1;LOC_Os06g39728.1;OsIR8_10T0165300.1;OsIR8_07T0194700.1	Os03t0659233-00;LOC_Os10g21298.1;LOC_Os08g15322.1;LOC_Os06g39728.1	5;5;5;5;2;2	5;5;5;5;2;2	Os03t0659233-00 Cytochrome b559 subunit alpha.;LOC_Os10g21298.1 protein|cytochrome b559 subunit alpha, putative;LOC_Os08g15322.1 protein|cytochrome b559 subunit alpha, putative, expressed;LOC_Os06g39728.1 protein|cytochrome b559 subunit alpha, putative	6	5	5	48.2	48.2	83;83;83;83;114;125	5781;14518;14812;14813;16117	39591;39592;39593;39594;39595;39596;39597;39598;39599;39600;39601;39602;39603;39604;39605;39606;39607;39608;39609;39610;39611;39612;39613;39614;39615;39616;99040;99041;99042;99043;99044;99045;99046;99047;99048;99049;99050;99051;100816;100817;100818;100819;100820;100821;100822;100823;100824;100825;100826;100827;100828;100829;100830;100831;100832;100833;100834;100835;100836;100837;100838;100839;100…	2044	201263	242243	277716	213371	296318	253258	290345	248050
2150	0.211431	OsIR8_07T0025700.2	0.0016548	0.0505435	OsIR8_07T0025700.2;Os07t0141400-02;Os07t0141400-01;LOC_Os07g04840.1;Osind.07G002530_01	OsIR8_07T0025700.2;Os07t0141400-02;Os07t0141400-01;LOC_Os07g04840.1;Osind.07G002530_01	14;14;14;14;10	14;14;14;14;10	OsIR8_07T0025700.2;Os07t0141400-02 Similar to 23 kDa polypeptide of photosystem II.;Os07t0141400-01 Similar to 23 kDa polypeptide of photosystem II.;LOC_Os07g04840.1 protein|PsbP, putative, expressed;Osind.07G002530_01	5	14	14	60.2	60.2	254;254;254;254;237	4271;6437;8647;10387;10814;12172;14654;15324;17451;17617;17921;18143;20903;20904	29107;43999;44000;44001;44002;44003;44004;44005;44006;44007;44008;44009;44010;44011;44012;44013;44014;59506;59507;59508;59509;59510;59511;59512;59513;59514;59515;59516;59517;59518;59519;59520;59521;59522;71374;71375;71376;71377;71378;71379;73986;73987;73988;73989;73990;73991;73992;73993;73994;73995;73996;73997;73998;73999;74000;74001;74002;74003;74004;74005;74006;74007;82982;99844;99845;99846;998…	2150	303610	324662	437481	369955	399683	378264	428515	455852
697	0.663307	Osind.02G024500_01	0.00171174	0.0511504	Osind.02G024500_01;Os02t0618250-01;LOC_Os02g40514.2;LOC_Os02g40514.1;OsIR8_02T0239600.2;OsIR8_02T0239600.1	Osind.02G024500_01;Os02t0618250-01;LOC_Os02g40514.2;LOC_Os02g40514.1;OsIR8_02T0239600.2;OsIR8_02T0239600.1	1;1;1;1;1;1	1;1;1;1;1;1	Osind.02G024500_01;Os02t0618250-01 Similar to H/ACA ribonucleoprotein complex subunit 3-like protein.;LOC_Os02g40514.2 protein|h/ACA ribonucleoprotein complex subunit 3, putative, expressed;LOC_Os02g40514.1 protein|h/ACA ribonucleoprotein complex subunit 3	6	1	1	23.4	23.4	64;64;64;64;157;170	5242	35947;35948;35949;35950;35951;35952;35953;35954;35955;35956	697	1554	1669	1808	1181	3479	2411	2087	1861
4006	0.264782	OsIR8_11T0118600.2	0.00178292	0.0511504	OsIR8_11T0118600.2;OsIR8_11T0118600.1;OsIR8_11T0118500.2;OsIR8_11T0118500.1;Os11t0439600-01;LOC_Os11g25260.1;Osind.11G012230_01;Osind.11G012220_01;LOC_Os11g25330.1;Os11t0440200-00	OsIR8_11T0118600.2;OsIR8_11T0118600.1;OsIR8_11T0118500.2;OsIR8_11T0118500.1;Os11t0439600-01;LOC_Os11g25260.1;Osind.11G012230_01;Osind.11G012220_01	5;5;5;5;4;4;3;3;2;1	5;5;5;5;4;4;3;3;2;1	OsIR8_11T0118600.2;OsIR8_11T0118600.1;OsIR8_11T0118500.2;OsIR8_11T0118500.1;Os11t0439600-01 Apyrase 8;LOC_Os11g25260.1 protein|nucleoside-triphosphatase, putative, expressed;Osind.11G012230_01;Osind.11G012220_01	10	5	5	20.2	20.2	466;466;475;475;475;475;418;418;369;331	2151;9182;19471;20839;21247	15104;15105;15106;15107;15108;15109;15110;15111;15112;15113;15114;15115;63050;63051;63052;63053;63054;63055;63056;63057;132056;132057;132058;141399;141400;141401;144434;144435;144436;144437;144438;144439;144440	4006	27692	25528	27726	26989	31103	30814	33906	33856
1720	0.301587	Osind.05G012080_01	0.00188612	0.0511504	Osind.05G012080_01;Os05t0337400-01;LOC_Os05g27100.1;OsIR8_05T0130500.1	Osind.05G012080_01;Os05t0337400-01;LOC_Os05g27100.1;OsIR8_05T0130500.1	2;2;2;1	2;2;2;1	Osind.05G012080_01;Os05t0337400-01 Similar to heavy-metal-associated domain-containing protein.;LOC_Os05g27100.1 protein|expressed protein;OsIR8_05T0130500.1	4	2	2	31.1	31.1	164;164;164;164	251;5357	1678;36854;36855;36856;36857;36858;36859;36860;36861;36862;36863;36864;36865;36866	1720	12773	13217	10973	12908	14347	14678	17233	15208
1784	-0.24856	OsIR8_05T0201700.1	0.00188612	0.0511504	OsIR8_05T0201700.1;Os05t0460000-01;LOC_Os05g38530.1;Osind.05G019200_01	OsIR8_05T0201700.1;Os05t0460000-01;LOC_Os05g38530.1;Osind.05G019200_01	21;21;21;14	2;2;2;0	OsIR8_05T0201700.1;Os05t0460000-01 Similar to 70 kDa heat shock cognate protein 1.;LOC_Os05g38530.1 protein|DnaK family protein, putative, expressed;Osind.05G019200_01	4	21	2	40.9	4.3	646;646;646;582	1929;2388;2466;4509;5140;5815;6311;9373;9374;12760;13712;13749;14235;14757;15431;16426;17096;18390;18979;20003;20448	13398;13399;13400;13401;13402;13403;13404;13405;13406;13407;13408;13409;13410;13411;13412;13413;13414;13415;13416;13417;13418;13419;13420;13421;13422;13423;13424;13425;16644;16645;17092;17093;17094;17095;17096;17097;17098;30772;30773;30774;30775;30776;30777;35251;35252;35253;35254;35255;35256;35257;35258;35259;35260;35261;35262;35263;35264;35265;35266;39804;39805;39806;39807;39808;39809;39810;398…	1784	60637	49161	49613	42600	42213	45935	41838	40054
1548	-0.328873	Osind.04G023680_02	0.00192883	0.0511504	Osind.04G023680_02;Osind.04G023680_04;Osind.04G023680_01;OsIR8_04T0233700.2;LOC_Os04g49610.2;Osind.04G023680_05;Osind.04G023680_03;Os04t0585600-01;LOC_Os04g49610.1;OsIR8_04T0233700.1	Osind.04G023680_02;Osind.04G023680_04;Osind.04G023680_01;OsIR8_04T0233700.2;LOC_Os04g49610.2;Osind.04G023680_05;Osind.04G023680_03;Os04t0585600-01;LOC_Os04g49610.1;OsIR8_04T0233700.1	1;1;1;1;1;1;1;1;1;1	1;1;1;1;1;1;1;1;1;1	Osind.04G023680_02;Osind.04G023680_04;Osind.04G023680_01;OsIR8_04T0233700.2;LOC_Os04g49610.2 protein|expressed protein;Osind.04G023680_05;Osind.04G023680_03;Os04t0585600-01 Similar to H0307D04.4 protein.;LOC_Os04g49610.1 protein|expressed protein;OsIR8_04T	10	1	1	11.6	11.6	138;155;155;182;224;229;240;240;240;267	15371	104366;104367;104368;104369;104370;104371;104372;104373;104374;104375	1548	11371	11914	10138	11190	8562	9195	8524	9238
3999	-0.292424	OsIR8_11T0023500.2	0.00195018	0.0511504	OsIR8_11T0023500.2;Osind.11G002870_03;Osind.11G002870_01;OsIR8_11T0023500.3;OsIR8_11T0023500.1;Osind.11G002870_02	OsIR8_11T0023500.2;Osind.11G002870_03;Osind.11G002870_01;OsIR8_11T0023500.3;OsIR8_11T0023500.1;Osind.11G002870_02	22;20;20;20;20;14	1;1;1;1;1;1	OsIR8_11T0023500.2;Osind.11G002870_03;Osind.11G002870_01;OsIR8_11T0023500.3;OsIR8_11T0023500.1;Osind.11G002870_02	6	22	1	26.9	0.8	1027;600;600;1025;1038;542	754;877;1106;1507;2081;2336;2790;2930;4268;5608;8117;8405;10819;11767;12989;12990;13609;13660;15603;15761;20193;20517	5157;5158;5159;5160;5161;6195;6196;7902;7903;7904;7905;7906;10707;10708;10709;10710;10711;10712;14514;14515;14516;14517;14518;14519;14520;14521;14522;14523;14524;14525;14526;14527;16348;16349;16350;19317;19318;19319;19320;19321;19322;19323;19324;19325;19326;19327;19328;19329;20322;29091;29092;29093;29094;29095;29096;29097;29098;29099;29100;29101;38398;55901;55902;55903;55904;55905;55906;55907;559…	3999	17562	16817	16289	15991	12710	14781	13131	13807
11	-0.242302	Osind.01G000250_01	0.00196797	0.0511504	Osind.01G000250_01;Os01t0102900-01;LOC_Os01g01340.1;LOC_Os01g01340.2	Osind.01G000250_01;Os01t0102900-01;LOC_Os01g01340.1	3;3;3;1	3;3;3;1	Osind.01G000250_01;Os01t0102900-01 Light-regulated protein, Regulation of light-dependent attachment of LEAF-TYPE FERREDOXIN-NADP+ OXIDOREDUCTASE (LFNR) to the thylakoid membrane;LOC_Os01g01340.1 protein|light-induced protein 1-like, putative, expressed	4	3	3	35.2	35.2	128;128;128;110	51;3744;12808	254;255;256;257;258;259;260;261;262;263;264;265;266;267;268;269;270;271;25691;25692;25693;25694;25695;25696;25697;25698;25699;25700;25701;25702;25703;25704;25705;25706;86802;86803;86804;86805;86806;86807;86808;86809;86810;86811	11	48934	40865	40724	49549	42519	42359	36554	30800
355	-0.21154	LOC_Os01g61920.1	0.00196797	0.0511504	LOC_Os01g61920.1;OsIR8_07T0188600.1;OsIR8_05T0205500.1;OsIR8_05T0203500.1;OsIR8_04T0232400.1;OsIR8_03T0012900.1;OsIR8_01T0377000.1;Osind.10G017910_01;Osind.09G018870_01;Osind.09G011160_01;Osind.05G019610_01;Osind.05G019400_01;Osind.04G023530_01;Osind.03G001600_01;Osind.02G035540_01;Osind.02G028460_01;Osind.01G037920_01;Os10t0539500-01;Os09t0553100-00;Os09t0433600-01;Os07t0549900-00;Os05t0466600-0…	LOC_Os01g61920.1;OsIR8_07T0188600.1;OsIR8_05T0205500.1;OsIR8_05T0203500.1;OsIR8_04T0232400.1;OsIR8_03T0012900.1;OsIR8_01T0377000.1;Osind.10G017910_01;Osind.09G018870_01;Osind.09G011160_01;Osind.05G019610_01;Osind.05G019400_01;Osind.04G023530_01;Osind.03G001600_01;Osind.02G035540_01;Osind.02G028460_01;Osind.01G037920_01;Os10t0539500-01;Os09t0553100-00;Os09t0433600-01;Os07t0549900-00;Os05t0466600-0…	10;10;10;10;10;10;10;10;10;10;10;10;10;10;10;10;10;10;10;10;10;10;10;10;10;10;10;10;10;10;10;10;10;10;10;10;10	8;8;8;8;8;8;8;8;8;8;8;8;8;8;8;8;8;8;8;8;8;8;8;8;8;8;8;8;8;8;8;8;8;8;8;8;8	LOC_Os01g61920.1 protein|Core histone H2A/H2B/H3/H4 domain containing protein, putative, expressed;OsIR8_07T0188600.1;OsIR8_05T0205500.1;OsIR8_05T0203500.1;OsIR8_04T0232400.1;OsIR8_03T0012900.1;OsIR8_01T0377000.1;Osind.10G017910_01;Osind.09G018870_01;Osind	37	10	8	53.4	41.7	103;103;103;103;103;103;103;103;103;103;103;103;103;103;103;103;103;103;103;103;103;103;103;103;103;103;103;103;103;103;103;103;103;103;103;103;162	2554;3285;3286;9118;9119;9823;10828;15508;18515;18516	17722;17723;17724;17725;17726;17727;17728;17729;17730;17731;17732;17733;17734;17735;17736;17737;17738;17739;17740;22703;22704;22705;22706;22707;22708;22709;22710;22711;22712;22713;22714;62619;62620;62621;62622;62623;62624;62625;62626;62627;62628;62629;62630;62631;62632;62633;62634;62635;62636;62637;62638;62639;62640;62641;62642;67413;67414;67415;67416;67417;67418;67419;67420;67421;67422;67423;674…	355	291138	262660	258052	257944	242425	225553	230781	225131
2747	-0.236817	LOC_Os10g06130.4	0.002	0.0511504	LOC_Os10g06130.4;LOC_Os10g06130.1;LOC_Os10g06130.2;Os10t0151800-01;LOC_Os10g06130.3;LOC_Os10g06130.5;Os11t0250000-01;OsIR8_11T0082800.1;Os11t0250000-02;LOC_Os11g14430.1;LOC_Os11g14430.2;Osind.11G008790_01;OsIR8_11T0082800.5;OsIR8_11T0082800.2;OsIR8_11T0082800.3;OsIR8_11T0082800.6;OsIR8_11T0082800.7	LOC_Os10g06130.4;LOC_Os10g06130.1;LOC_Os10g06130.2;Os10t0151800-01;LOC_Os10g06130.3;LOC_Os10g06130.5	6;6;6;6;6;6;2;2;2;2;2;1;1;1;1;1;1	2;2;2;2;2;2;1;1;1;1;1;0;1;1;1;0;0	LOC_Os10g06130.4 protein|RNA recognition motif containing protein, expressed;LOC_Os10g06130.1 protein|RNA recognition motif containing protein, expressed;LOC_Os10g06130.2 protein|RNA recognition motif containing protein, expressed;Os10t0151800-01 Similar t	17	6	2	14.6	5.9	438;472;472;438;438;438;441;468;465;465;480;193;330;292;292;228;159	2722;4081;7755;7999;15391;19167	18833;18834;18835;18836;27932;53269;55109;55110;55111;104518;104519;104520;104521;104522;104523;104524;104525;104526;104527;104528;104529;104530;104531;104532;104533;129956;129957;129958	2747	57822	52984	49068	52988	43754	46955	42705	47224
2097	-0.232188	LOC_Os10g21406.1	0.00203559	0.0511504	LOC_Os10g21406.1;LOC_Os07g22498.1;LOC_Os06g46436.1;Os09t0485201-00	LOC_Os10g21406.1;LOC_Os07g22498.1;LOC_Os06g46436.1	6;6;6;2	6;6;6;2	LOC_Os10g21406.1 protein|photosystem I iron-sulfur center, putative, expressed;LOC_Os07g22498.1 protein|photosystem I iron-sulfur center, putative, expressed;LOC_Os06g46436.1 protein|photosystem I iron-sulfur center, putative, expressed	4	6	6	72.8	72.8	81;81;81;81	334;2380;10129;14861;15366;20579	2305;2306;2307;2308;2309;2310;2311;2312;2313;2314;2315;16604;16605;16606;16607;16608;16609;16610;16611;16612;16613;16614;16615;69755;69756;69757;69758;69759;69760;69761;69762;69763;69764;69765;69766;69767;69768;69769;69770;101135;101136;101137;101138;101139;101140;104354;104355;139685;139686;139687	2097	68064	55157	71105	75106	63862	54506	58110	52901
134	0.339097	Osind.01G013700_01	0.00203559	0.0511504	Osind.01G013700_01;OsIR8_01T0135900.1;LOC_Os01g20206.1;Os01t0307686-00	Osind.01G013700_01;OsIR8_01T0135900.1;LOC_Os01g20206.1;Os01t0307686-00	2;2;2;1	2;2;2;1	Osind.01G013700_01;OsIR8_01T0135900.1;LOC_Os01g20206.1 protein|methyltransferase, putative, expressed;Os01t0307686-00 Similar to embryonic abundant protein-like.	4	2	2	18	18	256;267;267;288	15297;21355	103914;103915;103916;145151;145152;145153;145154;145155;145156;145157;145158;145159;145160;145161;145162	134	4553	9392	4757	5739	8198	8261	7235	7223
3022	-0.230002	Osind.12G003710_03	0.00203559	0.0511504	Osind.12G003710_03;Os12t0152700-02;Osind.12G003710_01;Os12t0152700-01;LOC_Os12g05650.1;OsIR8_12T0031900.1;Osind.12G003710_02	Osind.12G003710_03;Os12t0152700-02;Osind.12G003710_01;Os12t0152700-01;LOC_Os12g05650.1;OsIR8_12T0031900.1;Osind.12G003710_02	9;9;9;9;9;8;6	9;9;9;9;9;8;6	Osind.12G003710_03;Os12t0152700-02 Similar to ACT domain containing protein.;Osind.12G003710_01;Os12t0152700-01 Amino acid-binding ACT domain containing protein.;LOC_Os12g05650.1 protein|ACT domain containing protein, expressed;OsIR8_12T0031900.1;Osind.12G	7	9	9	50.9	50.9	271;274;279;279;279;968;207	2528;3128;8017;9399;10844;12934;15602;16711;18919	17523;17524;17525;17526;17527;17528;17529;17530;17531;21730;21731;21732;21733;55215;55216;55217;55218;55219;55220;55221;55222;55223;55224;55225;64682;64683;64684;64685;64686;64687;64688;64689;64690;74227;74228;74229;74230;74231;87590;87591;105730;113001;113002;113003;113004;113005;113006;128157	3022	89424	75948	66791	67010	65749	67145	65493	56698
1742	1.37401	OsIR8_05T0154900.1	0.00203559	0.0511504	OsIR8_05T0154900.1;Osind.05G014520_01;Os05t0378900-01;LOC_Os05g31490.1	OsIR8_05T0154900.1;Osind.05G014520_01;Os05t0378900-01;LOC_Os05g31490.1	1;1;1;1	1;1;1;1	OsIR8_05T0154900.1;Osind.05G014520_01;Os05t0378900-01 Similar to Golgi transport complex protein-related.;LOC_Os05g31490.1 protein|golgi transport complex protein-related, putative, expressed	4	1	1	2.1	2.1	819;819;819;819	1087	7775	1742	0	181	189	0	267	204	178	310
330	0.680423	LOC_Os01g58290.4	0.00203559	0.0511504	LOC_Os01g58290.4;Os01t0795200-01;Os01t0795400-02;LOC_Os01g58290.1;LOC_Os01g58280.1;OsIR8_01T0352200.2;Osind.01G035170_01;Osind.01G035170_02	LOC_Os01g58290.4;Os01t0795200-01;Os01t0795400-02;LOC_Os01g58290.1;LOC_Os01g58280.1;OsIR8_01T0352200.2;Osind.01G035170_01;Osind.01G035170_02	1;1;1;1;1;1;1;1	1;1;1;1;1;1;1;1	LOC_Os01g58290.4 protein|OsSub9 - Putative Subtilisin homologue, expressed;Os01t0795200-01 Similar to Subtilase.;Os01t0795400-02 Subtilisin-like protease, Interspecific hybrid weakness;LOC_Os01g58290.1 protein|OsSub9 - Putative Subtilisin homologue, expres	8	1	1	3.8	3.8	533;722;738;738;739;1451;2041;2075	21300	144822	330	1139	1406	1308	1205	2639	1974	1718	1775
2216	-0.221696	LOC_Os07g26690.2	0.00203559	0.0511504	LOC_Os07g26690.2;OsIR8_07T0131800.1;Osind.07G012480_01;Os07t0448800-01;LOC_Os07g26690.1	LOC_Os07g26690.2;OsIR8_07T0131800.1;Osind.07G012480_01;Os07t0448800-01;LOC_Os07g26690.1	5;5;5;5;5	5;5;5;5;5	LOC_Os07g26690.2 protein|aquaporin protein, putative, expressed;OsIR8_07T0131800.1;Osind.07G012480_01;Os07t0448800-01 Aquaporin, Plasma membrane intrinsic protein, Regulation of water transport and plant growth;LOC_Os07g26690.1 protein|aquaporin protein, p	5	5	5	26.7	26.7	285;290;290;290;290	695;3757;7383;16395;20994	4732;4733;4734;4735;4736;4737;4738;4739;4740;4741;4742;25765;25766;25767;25768;50858;50859;50860;50861;50862;50863;50864;50865;50866;50867;50868;50869;50870;50871;50872;50873;50874;50875;50876;110870;110871;110872;110873;110874;110875;110876;110877;142691;142692;142693;142694;142695;142696;142697;142698;142699;142700;142701;142702;142703;142704	2216	102190	90898	98586	93946	84181	87152	79343	80015
1393	0.232257	LOC_Os10g38238.1	0.00205694	0.0511504	LOC_Os10g38238.1;LOC_Os10g21244.1;LOC_Os04g16745.1	LOC_Os10g38238.1;LOC_Os10g21244.1;LOC_Os04g16745.1	3;3;3	3;3;3	LOC_Os10g38238.1 protein|chloroplast 30S ribosomal protein S14, putative, expressed;LOC_Os10g21244.1 protein|chloroplast 30S ribosomal protein S14, putative, expressed;LOC_Os04g16745.1 protein|chloroplast 30S ribosomal protein S14, putative, expressed	3	3	3	20.4	20.4	103;103;103	2723;16499;20593	18837;18838;18839;18840;18841;18842;18843;18844;18845;111593;111594;111595;111596;111597;139813;139814;139815;139816;139817;139818	1393	23800	28845	36067	42878	37250	33415	41828	42082
3030	-0.222282	Osind.12G004780_01	0.00205694	0.0511504	Osind.12G004780_01;Os12t0169800-00;LOC_Os12g07230.1;OsIR8_12T0043200.1;OsIR8_11T0041000.1;Os11t0171500-01;LOC_Os11g07040.1;Osind.11G004720_01	Osind.12G004780_01;Os12t0169800-00;LOC_Os12g07230.1;OsIR8_12T0043200.1	7;7;7;6;2;2;2;2	7;7;7;6;2;2;2;2	Osind.12G004780_01;Os12t0169800-00 Similar to Calcium-dependent protein kinase SK5 (EC 2.7.1.-) (CDPK).;LOC_Os12g07230.1 protein|CAMK_CAMK_like.45 - CAMK includes calcium/calmodulin depedent protein kinases, expressed;OsIR8_12T0043200.1	8	7	7	22.2	22.2	526;526;526;363;513;513;513;837	1941;3147;6313;7398;10426;19338;19822	13460;21827;21828;21829;21830;21831;21832;21833;21834;21835;21836;21837;43201;43202;43203;43204;43205;43206;43207;43208;50975;71560;71561;71562;71563;71564;71565;71566;71567;71568;71569;131117;134462;134463	3030	82363	73945	83196	79807	62758	73768	64836	72354
234	0.359188	LOC_Os01g47190.1	0.00205694	0.0511504	LOC_Os01g47190.1;Osind.01G026590_01;Os01t0660900-00;OsIR8_01T0271300.2;OsIR8_01T0271300.3	LOC_Os01g47190.1;Osind.01G026590_01;Os01t0660900-00;OsIR8_01T0271300.2;OsIR8_01T0271300.3	3;3;3;3;2	3;3;3;3;2	LOC_Os01g47190.1 protein|phosphoglycerate mutase, putative, expressed;Osind.01G026590_01;Os01t0660900-00 Similar to phosphoglycerate mutase family protein.;OsIR8_01T0271300.2;OsIR8_01T0271300.3	5	3	3	21.4	21.4	229;292;292;303;270	793;8683;16353	5443;59759;110596;110597;110598;110599;110600;110601;110602;110603	234	5942	5059	6712	6917	8217	6082	10422	6872
2966	0.23832	LOC_Os11g31900.3	0.00205694	0.0511504	LOC_Os11g31900.3;LOC_Os11g31900.2;OsIR8_11T0146000.1;Osind.11G014890_01;Os11t0521500-01;LOC_Os11g31900.1	LOC_Os11g31900.3;LOC_Os11g31900.2;OsIR8_11T0146000.1;Osind.11G014890_01;Os11t0521500-01;LOC_Os11g31900.1	2;2;2;2;2;2	2;2;2;2;2;2	LOC_Os11g31900.3 protein|acyl carrier protein, putative, expressed;LOC_Os11g31900.2 protein|acyl carrier protein, putative, expressed;OsIR8_11T0146000.1;Osind.11G014890_01;Os11t0521500-01 Similar to Acyl carrier protein, chloroplast precursor (ACP) (ACP05)	6	2	2	20.5	20.5	112;114;148;148;148;148	12958;15095	87902;87903;87904;87905;87906;87907;102466;102467;102468;102469;102470;102471;102472;102473;102474;102475;102476;102477;102478;102479;102480;102481	2966	34374	36806	29627	36306	39593	37455	44208	40485
1362	0.210995	Osind.03G041670_01	0.00205694	0.0511504	Osind.03G041670_01;OsIR8_03T0408800.3;OsIR8_03T0408800.1;Os03t0856500-02;Os03t0856500-01;LOC_Os03g63950.1;LOC_Os03g63950.2	Osind.03G041670_01;OsIR8_03T0408800.3;OsIR8_03T0408800.1;Os03t0856500-02;Os03t0856500-01;LOC_Os03g63950.1	8;8;8;8;8;8;3	8;8;8;8;8;8;3	Osind.03G041670_01;OsIR8_03T0408800.3;OsIR8_03T0408800.1;Os03t0856500-02 Similar to Plastid-specific 30S ribosomal protein 1, chloroplast precursor (CS- S5) (CS5) (S22) (Ribosomal protein 1) (PSRP-1).;Os03t0856500-01 Similar to Plastid-specific 30S ribosom	7	8	8	41.9	41.9	298;309;309;309;309;309;241	493;3106;4344;5321;8063;10325;17766;19053	3415;3416;3417;3418;3419;3420;3421;3422;3423;3424;3425;3426;3427;3428;3429;3430;3431;21522;21523;21524;21525;21526;21527;21528;21529;21530;21531;21532;21533;21534;29551;29552;29553;29554;29555;29556;29557;29558;29559;29560;29561;29562;29563;29564;36583;36584;36585;55512;55513;55514;55515;55516;55517;55518;55519;55520;70947;70948;70949;70950;70951;70952;120090;120091;120092;120093;120094;120095;12…	1362	139251	140671	128708	119328	140349	155084	145677	169994
2256	0.340876	OsIR8_07T0185600.1	0.00205694	0.0511504	OsIR8_07T0185600.1;Os07t0545400-01;LOC_Os07g36140.1;Osind.02G035810_01	OsIR8_07T0185600.1;Os07t0545400-01;LOC_Os07g36140.1;Osind.02G035810_01	2;2;2;2	1;1;1;1	OsIR8_07T0185600.1;Os07t0545400-01 Protein H2A.;LOC_Os07g36140.1 protein|core histone H2A/H2B/H3/H4, putative, expressed;Osind.02G035810_01	4	2	1	23.7	17	135;135;135;178	862;12153	6044;6045;6046;6047;6048;6049;6050;6051;6052;6053;6054;6055;6056;6057;6058;6059;6060;6061;6062;6063;6064;6065;82859;82860;82861;82862;82863	2256	6607	6805	6522	6949	8441	8262	8499	8846
3779	0.234269	OsIR8_12T0051700.1	0.00209609	0.0514407	OsIR8_12T0051700.1;Osind.12G005770_01;Osind.12G005770_03;Osind.12G005770_02;LOC_Os12g08760.1;OsIR8_12T0051700.2;Os12t0189300-01	OsIR8_12T0051700.1;Osind.12G005770_01;Osind.12G005770_03;Osind.12G005770_02;LOC_Os12g08760.1;OsIR8_12T0051700.2;Os12t0189300-01	8;8;7;7;7;6;6	8;8;7;7;7;6;6	OsIR8_12T0051700.1;Osind.12G005770_01;Osind.12G005770_03;Osind.12G005770_02;LOC_Os12g08760.1 protein|carboxyvinyl-carboxyphosphonate phosphorylmutase, putative, expressed;OsIR8_12T0051700.2;Os12t0189300-01 Pyruvate/Phosphoenolpyruvate kinase, catalytic cor	7	8	8	29.4	29.4	357;357;267;269;356;293;328	1401;1402;5539;6365;10480;14727;16826;17326	9969;9970;9971;9972;9973;9974;9975;9976;9977;38034;38035;38036;38037;38038;38039;38040;38041;38042;43575;43576;43577;43578;71833;71834;71835;71836;100349;100350;100351;100352;100353;100354;113754;113755;113756;116910	3779	32131	32970	41844	38571	40191	41174	44019	45788
138	0.217517	OsIR8_01T0143900.1	0.00213523	0.0514407	OsIR8_01T0143900.1;Osind.01G014330_04;Osind.01G014330_03;Osind.01G014330_02;Osind.01G014330_01;Os01t0323600-01;LOC_Os01g22010.4;LOC_Os01g22010.3;LOC_Os01g22010.2;LOC_Os01g22010.1	OsIR8_01T0143900.1;Osind.01G014330_04;Osind.01G014330_03;Osind.01G014330_02;Osind.01G014330_01;Os01t0323600-01;LOC_Os01g22010.4;LOC_Os01g22010.3;LOC_Os01g22010.2;LOC_Os01g22010.1	9;9;9;9;9;9;9;9;9;9	2;2;2;2;2;2;2;2;2;2	OsIR8_01T0143900.1;Osind.01G014330_04;Osind.01G014330_03;Osind.01G014330_02;Osind.01G014330_01;Os01t0323600-01 S-adenosyl-l-methionine synthetase, Essential for histone H3K4me3 and DNA methylation, Regulation of gene expression related to flowering;LOC_Os0	10	9	2	40.4	6.6	394;394;394;394;394;394;394;394;394;394	4072;4499;7277;9362;15598;17448;17872;19325;19742	27872;27873;27874;27875;27876;27877;27878;30700;30701;30702;30703;30704;30705;30706;30707;30708;30709;30710;50107;50108;50109;50110;50111;50112;50113;50114;64469;105722;117741;117742;117743;117744;117745;117746;117747;117748;117749;120812;120813;120814;120815;120816;120817;120818;120819;120820;120821;120822;120823;120824;131021;131022;131023;131024;131025;131026;131027;131028;131029;131030;131031…	138	67643	87547	72380	75846	82012	91048	81752	97979
363	-0.293983	OsIR8_01T0387700.1	0.00216014	0.0514407	OsIR8_01T0387700.1;Osind.01G039140_01;Os01t0853000-01;LOC_Os01g63410.1	OsIR8_01T0387700.1;Osind.01G039140_01;Os01t0853000-01;LOC_Os01g63410.1	2;2;2;2	2;2;2;2	OsIR8_01T0387700.1;Osind.01G039140_01;Os01t0853000-01 Conserved hypothetical protein.;LOC_Os01g63410.1 protein|expressed protein	4	2	2	9.3	9.3	259;259;260;260	4706;13570	32036;32037;32038;32039;32040;32041;32042;32043;32044;32045;32046;32047;92525;92526;92527;92528;92529;92530;92531;92532;92533;92534;92535	363	13918	12464	11859	14804	9056	11414	10339	12457
1516	-1.93236	LOC_Os04g43130.1	0.00216014	0.0514407	LOC_Os04g43130.1	LOC_Os04g43130.1	1	1	LOC_Os04g43130.1 protein|transcriptional corepressor LEUNIG, putative, expressed	1	1	1	3.4	3.4	793	18333	124077;124078	1516	142	149	209	0	0	131	0	0
25	0.257929	OsIR8_01T0022000.1	0.00216014	0.0514407	OsIR8_01T0022000.1;Osind.01G002380_01;Os01t0135700-01;LOC_Os01g04330.1	OsIR8_01T0022000.1;Osind.01G002380_01;Os01t0135700-01;LOC_Os01g04330.1	5;5;5;5	5;5;5;5	OsIR8_01T0022000.1;Osind.01G002380_01;Os01t0135700-01 Calmodulin-like protein, Calcium signalling during abiotic stress, Promotion of root growth and drought tolerance;LOC_Os01g04330.1 protein|OsCML16 - Calmodulin-related calcium sensor protein, expressed	4	5	5	26.5	26.5	181;181;181;181	140;2804;6697;7889;9897	892;893;19401;19402;19403;19404;19405;45854;54238;54239;54240;54241;54242;67952	25	20239	19091	18942	21279	22746	22715	24069	25594
2282	0.217354	Osind.02G033460_02	0.00219217	0.0517647	Osind.02G033460_02;Os07t0582400-01;Osind.02G033460_01;OsIR8_07T0208600.1;LOC_Os07g39350.1	Osind.02G033460_02;Os07t0582400-01;Osind.02G033460_01;OsIR8_07T0208600.1;LOC_Os07g39350.1	1;1;1;1;1	1;1;1;1;1	Osind.02G033460_02;Os07t0582400-01 Similar to Proton myo-inositol cotransporter.;Osind.02G033460_01;OsIR8_07T0208600.1;LOC_Os07g39350.1 protein|transporter family protein, putative, expressed	5	1	1	2.2	2.2	510;510;548;577;577	18293	123853;123854;123855;123856;123857;123858;123859;123860;123861;123862;123863;123864;123865;123866	2282	60279	70128	65157	75113	83296	68635	87382	75376
1005	-0.332659	Osind.03G012280_02	0.00224555	0.0524793	Osind.03G012280_02;Osind.03G012280_01;Os03t0275500-01;LOC_Os03g16800.2;LOC_Os03g16800.1;OsIR8_03T0118300.1;OsIR8_03T0118300.2;Os03t0275500-02	Osind.03G012280_02;Osind.03G012280_01;Os03t0275500-01;LOC_Os03g16800.2;LOC_Os03g16800.1;OsIR8_03T0118300.1;OsIR8_03T0118300.2;Os03t0275500-02	4;4;4;4;4;4;4;2	4;4;4;4;4;4;4;2	Osind.03G012280_02;Osind.03G012280_01;Os03t0275500-01 Epsin-like, N-terminal domain containing protein.;LOC_Os03g16800.2 protein|clathrin assembly protein, putative, expressed;LOC_Os03g16800.1 protein|clathrin assembly protein, putative, expressed;OsIR8_03	8	4	4	6.6	6.6	651;651;651;651;651;870;896;445	2022;2843;4212;11381	14088;14089;14090;14091;14092;14093;14094;14095;19693;28764;28765;28766;28767;28768;77823;77824	1005	8397	8117	8160	8658	6386	5681	7003	7398
845	0.208094	Osind.02G048720_01	0.00225979	0.0524793	Osind.02G048720_01;Os02t0822600-01;LOC_Os02g57670.1;OsIR8_02T0367400.2;OsIR8_02T0367400.1	Osind.02G048720_01;Os02t0822600-01;LOC_Os02g57670.1;OsIR8_02T0367400.2;OsIR8_02T0367400.1	11;11;11;8;8	11;11;11;8;8	Osind.02G048720_01;Os02t0822600-01 Similar to 50S ribosomal protein L9.;LOC_Os02g57670.1 protein|ribosomal L9, putative, expressed;OsIR8_02T0367400.2;OsIR8_02T0367400.1	5	11	11	48.1	48.1	187;187;187;197;223	2004;4105;4541;7381;11819;13122;14872;15256;15257;19054;19055	13907;13908;13909;13910;13911;13912;13913;13914;13915;13916;13917;13918;28071;30950;30951;30952;30953;30954;30955;30956;30957;30958;30959;30960;30961;30962;30963;30964;30965;30966;30967;30968;30969;50854;50855;50856;80727;80728;80729;80730;80731;80732;80733;80734;89015;89016;89017;89018;89019;89020;89021;89022;101196;101197;101198;101199;101200;101201;101202;101203;101204;103615;103616;103617;103…	845	114678	118852	112779	115887	124793	126097	136926	146095
2711	-0.217886	Os09t0535900-02	0.00232028	0.0525984	Os09t0535900-02;OsIR8_09T0186800.1;Osind.09G017540_01;Os09t0535900-01;LOC_Os09g36520.1	Os09t0535900-02;OsIR8_09T0186800.1;Osind.09G017540_01;Os09t0535900-01;LOC_Os09g36520.1	11;11;11;11;11	11;11;11;11;11	Os09t0535900-02 Similar to predicted protein.;OsIR8_09T0186800.1;Osind.09G017540_01;Os09t0535900-01 Similar to Ki1 protein.;LOC_Os09g36520.1 protein|ki1 protein, putative, expressed	5	11	11	35.5	35.5	318;337;337;337;337	3326;6108;6109;10781;11517;12677;12678;16785;17656;18550;21217	22951;22952;22953;22954;22955;22956;22957;22958;22959;22960;41886;41887;41888;41889;41890;41891;41892;41893;41894;41895;73774;73775;78779;78780;78781;78782;78783;78784;78785;78786;85990;85991;85992;85993;85994;85995;85996;85997;85998;85999;86000;86001;86002;86003;86004;86005;86006;113469;113470;119321;125641;144227;144228;144229;144230;144231;144232;144233;144234;144235;144236;144237;144238;14423…	2711	69150	67028	73184	71686	62060	62571	59822	57199
2969	-0.253977	Osind.11G015220_01	0.00232028	0.0525984	Osind.11G015220_01;OsIR8_11T0149500.1;Os11t0528500-01;LOC_Os11g32500.1	Osind.11G015220_01;OsIR8_11T0149500.1;Os11t0528500-01;LOC_Os11g32500.1	1;1;1;1	1;1;1;1	Osind.11G015220_01;OsIR8_11T0149500.1;Os11t0528500-01 Similar to Rubredoxin 1 (Rd-1).;LOC_Os11g32500.1 protein|rubredoxin family protein, putative, expressed	4	1	1	7.6	7.6	119;151;151;151	2564	17809;17810;17811;17812	2969	29079	20846	18790	22018	24020	18937	18792	14338
2254	0.185385	LOC_Os07g36080.3	0.00235231	0.0525984	LOC_Os07g36080.3;OsIR8_07T0185100.1;Os07t0544800-01;LOC_Os07g36080.1;Osind.02G035850_01;LOC_Os07g36080.2	LOC_Os07g36080.3;OsIR8_07T0185100.1;Os07t0544800-01;LOC_Os07g36080.1;Osind.02G035850_01	12;12;12;12;6;5	12;12;12;12;6;5	LOC_Os07g36080.3 protein|oxygen evolving enhancer protein 3 domain containing protein, expressed;OsIR8_07T0185100.1;Os07t0544800-01 Similar to Oxygen-evolving enhancer protein 3-2, chloroplast precursor (OEE3) (16 kDa subunit of oxygen evolving system of p	6	12	12	60.3	60.3	156;217;217;217;169;192	1130;3217;5167;5168;6518;9437;9438;11486;11487;11722;15863;16796	8041;8042;8043;8044;8045;8046;8047;8048;8049;8050;8051;22251;22252;22253;22254;35410;35411;35412;35413;35414;35415;35416;35417;35418;35419;35420;35421;35422;35423;35424;35425;35426;35427;35428;35429;35430;35431;35432;35433;35434;44756;44757;44758;44759;44760;44761;44762;44763;44764;44765;44766;44767;44768;44769;44770;44771;64888;64889;64890;64891;64892;64893;78495;78496;78497;78498;78499;78500;78…	2254	308835	358046	461871	437595	426079	398896	469675	486475
3306	-0.247142	Os12t0422971-00	0.00235231	0.0525984	Os12t0422971-00	Os12t0422971-00	1	1	Os12t0422971-00 Similar to NADH dehydrogenase subunit 9.	1	1	1	8.8	8.8	114	20012	135732;135733;135734;135735;135736;135737;135738;135739;135740;135741;135742	3306	27508	27454	23558	27072	22657	23341	22035	20935
182	-0.264267	LOC_Os01g37130.2	0.00236655	0.0525984	LOC_Os01g37130.2;Os01t0552300-01;LOC_Os01g37130.1;Osind.01G020110_02;Osind.01G020110_01;OsIR8_01T0206500.1;OsIR8_01T0206500.2;OsIR8_01T0206500.4;OsIR8_01T0206500.3	LOC_Os01g37130.2;Os01t0552300-01;LOC_Os01g37130.1;Osind.01G020110_02;Osind.01G020110_01;OsIR8_01T0206500.1;OsIR8_01T0206500.2;OsIR8_01T0206500.4	3;3;3;3;3;3;2;2;1	3;3;3;3;3;3;2;2;1	LOC_Os01g37130.2 protein|protein phosphatase 2C, putative, expressed;Os01t0552300-01 Similar to Protein phosphatase-2C.;LOC_Os01g37130.1 protein|protein phosphatase 2C, putative, expressed;Osind.01G020110_02;Osind.01G020110_01;OsIR8_01T0206500.1;OsIR8_01T0	9	3	3	10.8	10.8	388;389;389;394;395;397;255;256;155	7135;14012;16879	48918;48919;48920;48921;48922;48923;48924;48925;95471;95472;114128;114129;114130	182	17120	18965	18224	18072	13656	16104	15013	15493
1423	-0.33669	OsIR8_04T0094100.1	0.00237722	0.0525984	OsIR8_04T0094100.1;Osind.04G008830_01;LOC_Os04g28420.2;Os04t0352400-01;LOC_Os04g28420.1	OsIR8_04T0094100.1;Osind.04G008830_01;LOC_Os04g28420.2;Os04t0352400-01;LOC_Os04g28420.1	3;3;3;3;3	1;1;1;1;1	OsIR8_04T0094100.1;Osind.04G008830_01;LOC_Os04g28420.2 protein|peptidyl-prolyl isomerase, putative, expressed;Os04t0352400-01 FK506-binding protein, Peptidyl-prolyl cis/trans isomerase, Chilling tolerance;LOC_Os04g28420.1 protein|peptidyl-prolyl isomerase,	5	3	1	5	2.8	536;577;584;585;585	1240;1241;4324	8742;8743;8744;8745;29441;29442;29443	1423	8528	7819	7328	7539	5487	6943	6259	6028
878	-0.203622	LOC_Os03g02690.1	0.00240569	0.0528125	LOC_Os03g02690.1;LOC_Os03g02690.2;LOC_Os03g02690.3;Os03t0118600-01;Os03t0118600-02;OsIR8_03T0012000.2;Osind.03G001510_02;OsIR8_03T0012000.1;OsIR8_03T0012000.5;Osind.03G001510_01;OsIR8_03T0012000.3;OsIR8_03T0012000.4;Osind.03G001510_04;Osind.03G001510_03;Osind.03G001380_04;LOC_Os03g02570.1;Osind.03G001380_01;Osind.03G001380_03	LOC_Os03g02690.1;LOC_Os03g02690.2;LOC_Os03g02690.3;Os03t0118600-01;Os03t0118600-02;OsIR8_03T0012000.2;Osind.03G001510_02;OsIR8_03T0012000.1;OsIR8_03T0012000.5;Osind.03G001510_01;OsIR8_03T0012000.3;OsIR8_03T0012000.4;Osind.03G001510_04;Osind.03G001510_03	6;6;6;6;6;5;5;5;5;5;5;5;5;5;2;2;2;2	6;6;6;6;6;5;5;5;5;5;5;5;5;5;2;2;2;2	LOC_Os03g02690.1 protein|dihydrodipicolinate reductase, putative, expressed;LOC_Os03g02690.2 protein|dihydrodipicolinate reductase, putative, expressed;LOC_Os03g02690.3 protein|dihydrodipicolinate reductase, putative, expressed;Os03t0118600-01 Similar to D	18	6	6	17.6	17.6	335;301;301;301;335;489;306;455;335;335;301;301;301;301;263;298;279;142	4063;7838;14055;14580;17491;20406	27792;27793;27794;27795;27796;27797;27798;27799;27800;27801;27802;27803;27804;27805;27806;27807;27808;27809;27810;27811;27812;27813;27814;27815;27816;53858;53859;53860;95779;95780;95781;95782;99403;99404;99405;99406;99407;99408;118075;118076;138434	878	165791	170009	146458	143166	136363	141136	131771	133828
3483	0.193888	OsIR8_03T0221800.2	0.00245552	0.0528788	OsIR8_03T0221800.2;Osind.03G022860_01;Os03t0563300-01;LOC_Os03g36540.1;OsIR8_03T0221800.1;LOC_Os03g36540.2	OsIR8_03T0221800.2;Osind.03G022860_01;Os03t0563300-01;LOC_Os03g36540.1;OsIR8_03T0221800.1	19;19;18;18;16;9	19;19;18;18;16;9	OsIR8_03T0221800.2;Osind.03G022860_01;Os03t0563300-01 Magnesium-chelatase subunit ChlI, Mg-chelatase I subunit, Chlorophyll biosynthesis, Chloroplast development;LOC_Os03g36540.1 protein|magnesium-chelatase subunit chlI, chloroplast precursor, putative, ex	6	19	19	49.9	49.9	415;415;415;415;370;250	648;1382;3343;4365;5157;5230;5278;5948;6022;9939;10289;11211;12608;12655;16683;16742;18821;19541;20506	4400;4401;4402;4403;4404;4405;4406;4407;4408;4409;4410;4411;9820;23071;23072;23073;23074;23075;23076;29708;29709;29710;29711;29712;29713;29714;29715;29716;29717;29718;29719;29720;29721;29722;29723;29724;35359;35360;35885;36235;36236;36237;36238;36239;36240;36241;36242;36243;36244;36245;36246;36247;36248;36249;36250;36251;40758;40759;40760;40761;41274;41275;41276;41277;41278;41279;41280;41281;4128…	3483	224994	213231	245372	240631	252228	251174	267286	286483
2441	-0.208099	Os08t0301500-01	0.00245552	0.0528788	Os08t0301500-01;LOC_Os08g20660.2;LOC_Os08g20660.1	Os08t0301500-01;LOC_Os08g20660.2;LOC_Os08g20660.1	9;9;9	1;1;1	Os08t0301500-01 Similar to Sucrose-phosphate synthase 2 (EC 2.4.1.14) (Fragment).;LOC_Os08g20660.2 protein|sucrose-phosphate synthase, putative, expressed;LOC_Os08g20660.1 protein|sucrose-phosphate synthase, putative, expressed	3	9	1	11.3	2.5	1066;1066;1066	6864;7925;11870;14255;14866;15869;15952;17421;20871	47114;47115;47116;47117;47118;47119;47120;54561;54562;54563;54564;54565;54566;54567;54568;54569;54570;54571;54572;81071;81072;81073;81074;81075;81076;97282;97283;97284;97285;97286;101176;101177;101178;101179;101180;101181;107505;107506;107507;108060;117539;117540;141627;141628;141629;141630;141631;141632;141633;141634;141635;141636;141637;141638	2441	93162	91440	93203	91499	75952	82716	77614	83416
520	-0.201444	Os02t0143100-01	0.00248399	0.0528788	Os02t0143100-01;LOC_Os02g05030.1;Osind.02G003310_01;OsIR8_02T0030400.2;OsIR8_02T0030400.1	Os02t0143100-01;LOC_Os02g05030.1;Osind.02G003310_01;OsIR8_02T0030400.2;OsIR8_02T0030400.1	17;17;17;16;16	12;12;12;11;11	Os02t0143100-01 Similar to Sucrose-phosphatase (EC 3.1.3.24).;LOC_Os02g05030.1 protein|sucrose-phosphatase, putative, expressed;Osind.02G003310_01;OsIR8_02T0030400.2;OsIR8_02T0030400.1	5	17	12	41.6	29.3	423;423;487;817;870	2368;3596;5011;6534;7808;8369;8370;9416;11718;12315;12633;13987;14451;16006;16855;20084;20085	16556;16557;16558;16559;16560;24717;24718;34306;34307;34308;34309;34310;34311;44842;44843;44844;44845;44846;44847;44848;44849;53681;53682;53683;53684;53685;53686;53687;53688;53689;53690;53691;53692;53693;53694;53695;57770;57771;57772;57773;57774;57775;57776;57777;57778;57779;57780;57781;57782;57783;57784;64793;64794;64795;64796;64797;64798;64799;64800;64801;64802;64803;64804;80094;83947;83948;839…	520	140431	135460	135083	130982	116496	128407	112289	114136
3092	-0.784028	Osind.12G014180_02	0.00248399	0.0528788	Osind.12G014180_02;Osind.12G014180_01;Os12t0511400-02;LOC_Os12g32660.2;LOC_Os12g32660.1;OsIR8_12T0140100.2;OsIR8_12T0140100.3	Osind.12G014180_02;Osind.12G014180_01;Os12t0511400-02;LOC_Os12g32660.2;LOC_Os12g32660.1;OsIR8_12T0140100.2;OsIR8_12T0140100.3	1;1;1;1;1;1;1	1;1;1;1;1;1;1	Osind.12G014180_02;Osind.12G014180_01;Os12t0511400-02 NB-ARC domain containing protein.;LOC_Os12g32660.2 protein|NB-ARC domain containing protein, expressed;LOC_Os12g32660.1 protein|NB-ARC domain containing protein, expressed;OsIR8_12T0140100.2;OsIR8_12T01	7	1	1	0.8	0.8	1266;1266;1271;1271;1271;1277;1282	3907	26711	3092	1255	4473	585	1601	822	1434	1090	1250
483	0.184867	LOC_Os02g02400.2	0.00262989	0.0546809	LOC_Os02g02400.2;OsIR8_02T0009700.1;Os02t0115700-01;LOC_Os02g02400.1;Osind.02G001150_01;Os02t0115700-02;LOC_Os02g02400.3;Os02t0115700-03	LOC_Os02g02400.2;OsIR8_02T0009700.1;Os02t0115700-01;LOC_Os02g02400.1;Osind.02G001150_01	22;22;22;22;22;10;10;2	19;19;19;19;19;9;8;2	LOC_Os02g02400.2 protein|catalase isozyme A, putative, expressed;OsIR8_02T0009700.1;Os02t0115700-01 Catalase A, Environmental stress response, Drought stress tolerance;LOC_Os02g02400.1 protein|catalase isozyme A, putative, expressed;Osind.02G001150_01	8	22	19	52	44.9	488;489;492;492;508;220;284;50	2660;2820;4408;5651;5741;6225;6361;6925;7764;8410;8411;8596;11564;11565;11720;14322;15405;16366;16807;18407;18551;19035	18413;18414;18415;18416;18417;18418;18419;18420;18421;18422;18423;19581;19582;19583;19584;19585;19586;30079;30080;38673;38674;38675;38676;38677;38678;38679;38680;38681;38682;38683;39363;39364;39365;39366;42643;42644;42645;42646;42647;42648;42649;42650;42651;42652;42653;42654;42655;42656;42657;43547;43548;43549;43550;43551;43552;43553;43554;43555;43556;43557;43558;43559;47450;47451;47452;47453;474…	483	309524	325560	394097	360720	413869	372436	381044	412568
1455	-0.342051	Os04t0432600-02	0.00262989	0.0546809	Os04t0432600-02;Os04t0432600-01;LOC_Os04g35300.1;Osind.04G013300_01;OsIR8_04T0134800.1	Os04t0432600-02;Os04t0432600-01;LOC_Os04g35300.1;Osind.04G013300_01;OsIR8_04T0134800.1	1;1;1;1;1	1;1;1;1;1	Os04t0432600-02 Similar to H0315E07.2 protein.;Os04t0432600-01 Similar to H0315E07.2 protein.;LOC_Os04g35300.1 protein|SLL1 protein, putative, expressed;Osind.04G013300_01;OsIR8_04T0134800.1	5	1	1	7.1	7.1	98;98;98;116;845	8603	59271;59272;59273;59274;59275;59276;59277	1455	7089	5571	8679	8171	5765	5203	6098	6215
3424	0.21113	Osind.02G031500_01	0.00264769	0.0546809	Osind.02G031500_01;LOC_Os07g41810.4;LOC_Os07g41810.3;LOC_Os07g41810.2;LOC_Os07g41810.1;OsIR8_07T0225800.1	Osind.02G031500_01;LOC_Os07g41810.4;LOC_Os07g41810.3;LOC_Os07g41810.2;LOC_Os07g41810.1;OsIR8_07T0225800.1	6;5;5;5;5;5	4;3;3;3;3;3	Osind.02G031500_01;LOC_Os07g41810.4 protein|stress responsive A/B Barrel domain containing protein, expressed;LOC_Os07g41810.3 protein|stress responsive A/B Barrel domain containing protein, expressed;LOC_Os07g41810.2 protein|stress responsive A/B Barrel d	6	6	4	30.3	18.8	234;270;270;270;270;763	4446;16776;16960;18607;19465;20079	30374;30375;30376;30377;30378;30379;30380;30381;30382;113377;113378;113379;113380;113381;113382;113383;113384;114632;114633;126021;126022;126023;126024;126025;126026;126027;126028;126029;126030;126031;126032;132023;132024;132025;132026;132027;132028;132029;132030;136158;136159;136160;136161;136162;136163;136164;136165;136166;136167;136168	3424	56248	57553	57850	59797	70451	63904	69456	64112
2102	-0.28456	LOC_Os06g47000.3	0.00264769	0.0546809	LOC_Os06g47000.3;Osind.06G026340_03;Osind.06G026340_01;OsIR8_06T0278800.4;OsIR8_06T0278800.3;Osind.06G026340_05;OsIR8_06T0278800.2;OsIR8_06T0278800.1;Os06t0684000-02;LOC_Os06g47000.2;LOC_Os06g47000.1;Osind.06G026340_04;Osind.06G026340_02	LOC_Os06g47000.3;Osind.06G026340_03;Osind.06G026340_01;OsIR8_06T0278800.4;OsIR8_06T0278800.3;Osind.06G026340_05;OsIR8_06T0278800.2;OsIR8_06T0278800.1;Os06t0684000-02;LOC_Os06g47000.2;LOC_Os06g47000.1;Osind.06G026340_04;Osind.06G026340_02	2;2;2;2;2;2;2;2;2;2;2;2;2	2;2;2;2;2;2;2;2;2;2;2;2;2	LOC_Os06g47000.3 protein|external NADH-ubiquinone oxidoreductase 1, mitochondrial precursor, putative, expressed;Osind.06G026340_03;Osind.06G026340_01;OsIR8_06T0278800.4;OsIR8_06T0278800.3;Osind.06G026340_05;OsIR8_06T0278800.2;OsIR8_06T0278800.1;Os06t06840	13	2	2	3.9	3.9	466;525;552;553;553;557;588;588;588;588;588;674;674	4487;13215	30632;30633;30634;30635;30636;30637;89535;89536;89537;89538	2102	11338	11003	13187	13129	8566	10311	10870	10200
3227	-0.265062	Os03t0667201-00	0.00269039	0.0546809	Os03t0667201-00	Os03t0667201-00	1	1	Os03t0667201-00 Photosystem II reaction center protein L.	1	1	1	36.8	36.8	38	18255	123586;123587;123588;123589;123590;123591;123592;123593	3227	17954	16047	15686	14548	13701	14137	12324	13292
3879	0.238239	OsIR8_03T0090900.1	0.00270819	0.0546809	OsIR8_03T0090900.1;OsIR8_03T0090900.2;OsIR8_03T0090900.4;OsIR8_03T0090900.3;OsIR8_03T0090900.5;Osind.03G009790_01;LOC_Os03g13390.2;Os03t0237100-01;Os03t0237000-01;Osind.03G009780_01;LOC_Os03g13380.1;OsIR8_10T0005800.1;OsIR8_10T0005800.2;LOC_Os08g06470.2;OsIR8_08T0040100.1;Os08t0162000-01;Osind.10G000590_01;Os10t0112600-01;LOC_Os10g02350.1;Osind.08G003800_02;OsIR8_08T0040100.2;Osind.08G003800_03;L…	OsIR8_03T0090900.1;OsIR8_03T0090900.2;OsIR8_03T0090900.4;OsIR8_03T0090900.3;OsIR8_03T0090900.5;Osind.03G009790_01;LOC_Os03g13390.2;Os03t0237100-01	6;6;6;6;6;4;3;3;2;2;2;1;1;1;1;1;1;1;1;1;1;1;1;1	5;5;5;5;5;3;2;2;2;2;2;1;1;1;1;1;1;1;1;1;1;1;1;1	OsIR8_03T0090900.1;OsIR8_03T0090900.2;OsIR8_03T0090900.4;OsIR8_03T0090900.3;OsIR8_03T0090900.5;Osind.03G009790_01;LOC_Os03g13390.2 protein|oxidoreductase, aldo/keto reductase family protein, putative, expressed;Os03t0237100-01 Similar to NADPH-dependent co	24	6	5	3.8	3.5	1955;1917;1879;1853;1789;318;318;318;595;595;595;791;632;268;592;268;589;585;585;563;563;557;306;592	1016;1510;6477;8463;19224;21099	7242;10717;10718;10719;10720;10721;10722;10723;10724;44431;44432;44433;44434;44435;58431;58432;58433;58434;58435;58436;58437;58438;58439;58440;58441;58442;130337;143373	3879	20677	22336	21110	23161	25042	25171	25702	27041
1065	0.205908	Osind.03G016530_01	0.00270819	0.0546809	Osind.03G016530_01;Osind.03G016530_02;Os03t0337600-01;LOC_Os03g21900.1;Osind.03G016530_03;OsIR8_03T0156100.4;OsIR8_03T0156100.3;OsIR8_03T0156100.5;OsIR8_03T0156100.6;OsIR8_03T0156100.1;OsIR8_03T0156100.2;OsIR8_03T0157800.2;OsIR8_03T0157800.1;OsIR8_03T0157800.3;LOC_Os03g22060.1;Osind.03G016670_01;Osind.03G016670_05;Os03t0340001-01;OsIR8_03T0157800.4;LOC_Os03g22060.2	Osind.03G016530_01;Osind.03G016530_02;Os03t0337600-01;LOC_Os03g21900.1;Osind.03G016530_03;OsIR8_03T0156100.4;OsIR8_03T0156100.3;OsIR8_03T0156100.5;OsIR8_03T0156100.6;OsIR8_03T0156100.1;OsIR8_03T0156100.2	10;10;10;10;10;8;8;8;8;7;7;4;4;4;4;3;3;2;2;2	10;10;10;10;10;8;8;8;8;7;7;4;4;4;4;3;3;2;2;2	Osind.03G016530_01;Osind.03G016530_02;Os03t0337600-01 Similar to Uroporphyrinogen decarboxylase (EC 4.1.1.37) (URO-D) (UPD) (Fragment).;LOC_Os03g21900.1 protein|uroporphyrinogen decarboxylase, putative, expressed;Osind.03G016530_03;OsIR8_03T0156100.4;OsIR8	20	10	10	10.8	10.8	1231;1231;390;390;1231;1321;1291;1232;1232;1363;1227;434;350;343;303;383;269;195;326;126	883;4291;5313;6408;9096;10632;11752;13266;17432;19268	6218;6219;6220;6221;6222;6223;6224;6225;6226;29205;29206;29207;29208;29209;29210;29211;36512;36513;36514;36515;36516;36517;36518;36519;36520;36521;36522;36523;36524;36525;36526;36527;43881;62500;62501;62502;62503;62504;72779;72780;80353;80354;80355;80356;80357;80358;80359;80360;80361;80362;80363;80364;80365;89888;89889;89890;89891;89892;89893;89894;89895;89896;89897;89898;117621;117622;117623;130…	1065	71738	70723	72351	70015	79771	79912	82281	86559
2448	-0.260258	OsIR8_08T0117200.1	0.00272598	0.0546809	OsIR8_08T0117200.1;Osind.08G010670_01;LOC_Os08g23360.1;OsIR8_08T0117200.4;OsIR8_08T0117200.3;OsIR8_08T0117200.2;Os08t0323000-01;Os08t0323266-00;OsIR8_08T0117200.5	OsIR8_08T0117200.1;Osind.08G010670_01;LOC_Os08g23360.1;OsIR8_08T0117200.4;OsIR8_08T0117200.3;OsIR8_08T0117200.2;Os08t0323000-01	4;4;4;3;3;3;2;1;1	4;4;4;3;3;3;2;1;1	OsIR8_08T0117200.1;Osind.08G010670_01;LOC_Os08g23360.1 protein|signal recognition particle 68 kDa protein, putative, expressed;OsIR8_08T0117200.4;OsIR8_08T0117200.3;OsIR8_08T0117200.2;Os08t0323000-01 Similar to Signal recognition particle 68 kDa protein.	9	4	4	7.3	7.3	593;593;619;546;585;591;431;78;87	3930;8071;14223;16450	26868;26869;26870;26871;26872;26873;26874;26875;26876;26877;26878;26879;55567;97028;97029;97030;111260	2448	16245	15035	17517	17330	12156	13877	13522	15657
3821	-0.279366	OsIR8_01T0203900.1	0.00274377	0.0546809	OsIR8_01T0203900.1;LOC_Os06g39744.1;LOC_Os01g58049.1;LOC_Os02g24604.1	OsIR8_01T0203900.1	14;3;2;2	3;3;2;2	OsIR8_01T0203900.1	4	14	3	26.9	5.3	531;185;120;185	125;3628;4647;7175;7826;7843;7892;9706;11294;15255;16063;16750;16751;21283	776;777;778;779;780;781;24930;31592;31593;31594;31595;31596;31597;31598;31599;49217;49218;49219;49220;49221;49222;49223;49224;49225;49226;49227;49228;49229;49230;49231;49232;49233;49234;49235;49236;49237;49238;49239;49240;49241;49242;49243;49244;49245;49246;49247;49248;49249;49250;49251;49252;49253;53767;53896;53897;53898;53899;53900;53901;53902;53903;53904;53905;53906;53907;53908;53909;53910;539…	3821	14758	11677	14176	10489	11190	11858	8447	10609
1113	0.248667	Osind.03G020800_01	0.00279004	0.0548252	Osind.03G020800_01;Os03t0408300-00;LOC_Os03g29460.1;OsIR8_02T0052400.1;Osind.02G005530_02;Os02t0175600-01;LOC_Os02g07890.2;Osind.02G005530_01;LOC_Os02g07890.3	Osind.03G020800_01;Os03t0408300-00;LOC_Os03g29460.1;OsIR8_02T0052400.1;Osind.02G005530_02;Os02t0175600-01;LOC_Os02g07890.2	5;5;5;3;3;3;3;2;2	4;4;4;2;2;2;2;1;1	Osind.03G020800_01;Os03t0408300-00 Similar to 60S ribosomal protein L27a-3.;LOC_Os03g29460.1 protein|60S ribosomal protein, putative, expressed;OsIR8_02T0052400.1;Osind.02G005530_02;Os02t0175600-01 Similar to 60S ribosomal protein L27a (Fragment).;LOC_Os02	9	5	4	36.3	27.4	146;146;146;144;144;144;144;107;107	107;1661;5982;9480;13171	650;651;652;11786;11787;11788;11789;41022;41023;41024;41025;41026;41027;41028;41029;65199;65200;65201;89272	1113	13875	14765	16123	19620	17198	17260	21399	20637
2871	0.235008	Osind.10G019480_01	0.00279004	0.0548252	Osind.10G019480_01;OsIR8_10T0192800.1;Os10t0563700-01;LOC_Os10g41410.2;LOC_Os10g41410.1	Osind.10G019480_01;OsIR8_10T0192800.1;Os10t0563700-01;LOC_Os10g41410.2;LOC_Os10g41410.1	2;2;2;2;1	2;2;2;2;1	Osind.10G019480_01;OsIR8_10T0192800.1;Os10t0563700-01 Nucleoside diphosphate kinase, Root development, Defense response, Energy homeostasis;LOC_Os10g41410.2 protein|nucleoside diphosphate kinase, putative, expressed;LOC_Os10g41410.1 protein|nucleoside diph	5	2	2	21.3	21.3	141;151;151;151;174	10620;14340	72725;72726;72727;72728;72729;72730;72731;72732;72733;97775;97776	2871	19615	19605	25448	22499	23591	23792	27641	27564
2723	0.518776	Osind.09G018210_03	0.0028363	0.0552703	Osind.09G018210_03;Osind.09G018210_02;Os09t0544900-01;LOC_Os09g37280.2;LOC_Os09g37280.1;Osind.09G018210_01;OsIR8_09T0193000.3;OsIR8_09T0193000.1;OsIR8_09T0193000.2	Osind.09G018210_03;Osind.09G018210_02;Os09t0544900-01;LOC_Os09g37280.2;LOC_Os09g37280.1;Osind.09G018210_01;OsIR8_09T0193000.3;OsIR8_09T0193000.1;OsIR8_09T0193000.2	2;2;2;2;2;2;1;1;1	2;2;2;2;2;2;1;1;1	Osind.09G018210_03;Osind.09G018210_02;Os09t0544900-01 MaoC-like dehydratase domain containing protein.;LOC_Os09g37280.2 protein|peroxisomal multifunctional enzyme type 2, putative, expressed;LOC_Os09g37280.1 protein|peroxisomal multifunctional enzyme type	9	2	2	11.7	11.7	315;315;315;315;315;356;292;301;325	1344;9833	9628;9629;67485;67486;67487;67488;67489;67490;67491;67492;67493;67494;67495;67496;67497;67498;67499;67500	2723	1720	2268	1606	1981	3209	2639	2472	2533
3692	0.227661	OsIR8_08T0253000.1	0.00285409	0.0552703	OsIR8_08T0253000.1;Osind.08G024270_01;Os08t0562600-03;LOC_Os08g44850.1	OsIR8_08T0253000.1;Osind.08G024270_01;Os08t0562600-03;LOC_Os08g44850.1	6;6;4;4	6;6;4;4	OsIR8_08T0253000.1;Osind.08G024270_01;Os08t0562600-03 C2 calcium-dependent membrane targeting domain containing protein.;LOC_Os08g44850.1 protein|C2 domain containing protein, putative, expressed	4	6	6	24.4	24.4	291;291;291;291	3638;11338;11339;12485;20938;21513	24995;24996;24997;24998;24999;25000;25001;25002;77544;77545;77546;77547;77548;77549;77550;77551;77552;77553;77554;77555;77556;84971;142282;142283;146212;146213;146214;146215;146216;146217;146218;146219;146220;146221;146222;146223;146224;146225;146226	3692	22500	27977	24091	28161	29426	29713	29449	31701
444	0.24507	OsIR8_01T0457700.2	0.00288968	0.0552703	OsIR8_01T0457700.2;Os01t0962700-01;LOC_Os01g73170.1;Osind.01G046330_01;OsIR8_01T0457700.1;Os01t0963000-04;Os01t0963000-01;LOC_Os01g73200.1	OsIR8_01T0457700.2;Os01t0962700-01;LOC_Os01g73170.1;Osind.01G046330_01	7;7;7;5;2;1;1;1	6;6;6;4;1;1;1;1	OsIR8_01T0457700.2;Os01t0962700-01 Similar to Peroxidase 12 precursor (EC 1.11.1.7) (Atperox P12) (PRXR6) (ATP4a).;LOC_Os01g73170.1 protein|peroxidase precursor, putative, expressed;Osind.01G046330_01	8	7	6	28.1	26	377;377;377;388;1058;356;356;356	2841;7581;13425;18178;18203;20468;21536	19685;19686;19687;19688;52132;91221;91222;91223;91224;91225;91226;91227;123091;123092;123093;123094;123095;123096;123303;138897;146381;146382	444	19375	16237	16385	15521	21676	19524	19530	19289
1073	-0.22832	Osind.03G017090_01	0.00291103	0.0552703	Osind.03G017090_01;Os03t0347200-01;LOC_Os03g22570.2;LOC_Os03g22570.1;OsIR8_03T0161200.1;Os03t0347200-02;Os03t0347200-03	Osind.03G017090_01;Os03t0347200-01;LOC_Os03g22570.2;LOC_Os03g22570.1;OsIR8_03T0161200.1;Os03t0347200-02;Os03t0347200-03	6;6;6;6;6;4;3	6;6;6;6;6;4;3	Osind.03G017090_01;Os03t0347200-01 Cap-binding protein 80kD subunit, Component of the cap-binding complex (CBC);LOC_Os03g22570.2 protein|MIF4G domain containing protein, putative, expressed;LOC_Os03g22570.1 protein|MIF4G domain containing protein, putative	7	6	6	9.2	9.2	867;867;867;868;889;450;282	764;4330;7368;11810;16174;16409	5241;5242;5243;5244;5245;5246;29473;29474;29475;50721;50722;50723;80698;80699;109516;109517;109518;109519;110958;110959;110960	1073	28179	27315	32013	30856	21329	25629	27614	26466
794	-0.190757	OsIR8_02T0330800.1	0.00291103	0.0552703	OsIR8_02T0330800.1;Os02t0767500-01;LOC_Os02g52860.1;Osind.02G044690_01;OsIR8_04T0145800.1;OsIR8_04T0145800.2;Os04t0448800-02;Os04t0448800-01;LOC_Os04g37600.1;Osind.04G014550_01;LOC_Os03g15690.1;Osind.03G011430_01;OsIR8_03T0109000.2;OsIR8_03T0109000.1;LOC_Os03g15690.2;Osind.03G011430_02;Os09t0454600-00;Osind.09G012450_01;OsIR8_09T0140200.2;OsIR8_09T0140200.1;LOC_Os09g28160.1;OsIR8_06T0073500.3	OsIR8_02T0330800.1;Os02t0767500-01;LOC_Os02g52860.1;Osind.02G044690_01	9;9;9;9;3;3;3;3;3;3;2;2;2;2;2;2;1;1;1;1;1;1	3;3;3;3;1;1;1;1;1;1;0;0;0;0;0;0;0;0;0;0;0;0	OsIR8_02T0330800.1;Os02t0767500-01 Mitochondrial phosphate transporter.;LOC_Os02g52860.1 protein|phosphate carrier protein, mitochondrial precursor, putative, expressed;Osind.02G044690_01	22	9	3	23.9	10.6	368;368;368;368;387;381;360;360;360;360;374;374;374;419;271;354;349;349;349;382;278;134	5924;6671;7579;10955;16048;16454;19789;20011;21531	40565;40566;40567;40568;40569;40570;40571;40572;45744;45745;45746;45747;45748;45749;45750;45751;45752;45753;45754;45755;45756;45757;52122;74864;74865;74866;74867;74868;74869;74870;108702;108703;108704;108705;108706;108707;108708;108709;108710;108711;108712;108713;108714;111275;111276;111277;111278;111279;111280;111281;111282;111283;111284;111285;111286;111287;111288;111289;111290;111291;111292;11…	794	202968	199090	185380	194998	171832	172902	171530	169264
0	0.310539	Osind.04G014130_02	0.00299288	0.056443	Osind.04G014130_02;OsIR8_04T0141800.3;Osind.04G014130_03;OsIR8_04T0141800.2;ChrSy.fgenesh.mRNA.28;OsIR8_04T0141800.1;Osind.04G014130_01;Os04t0443900-01	Osind.04G014130_02;OsIR8_04T0141800.3;Osind.04G014130_03;OsIR8_04T0141800.2;ChrSy.fgenesh.mRNA.28;OsIR8_04T0141800.1;Osind.04G014130_01;Os04t0443900-01	3;3;3;3;3;3;3;3	2;2;2;2;2;2;2;2	Osind.04G014130_02;OsIR8_04T0141800.3;Osind.04G014130_03;OsIR8_04T0141800.2;ChrSy.fgenesh.mRNA.28 protein|expressed protein;OsIR8_04T0141800.1;Osind.04G014130_01;Os04t0443900-01 Similar to RuBisCO large subunit-binding protein subunit beta, chloroplastic.	8	3	2	7	5.3	514;524;536;543;557;574;588;588	4530;13033;19485	30889;30890;30891;30892;30893;30894;88438;88439;132169;132170;132171	0	7070	6504	7117	6194	8786	8028	8269	8259
3798	-0.191525	Osind.UnG001430_01	0.0030605	0.0573333	Osind.UnG001430_01	Osind.UnG001430_01	16	0	Osind.UnG001430_01	1	16	0	38.2	0	463	4598;4797;5149;8180;9215;9389;9665;10720;10840;12130;13421;13532;14256;17889;18892;18973	31289;31290;31291;32785;32786;32787;32788;32789;32790;32791;35307;56340;56341;56342;56343;56344;56345;56346;56347;56348;56349;56350;56351;56352;56353;56354;56355;56356;56357;63265;63266;63267;63268;63269;63270;64628;64629;64630;64631;64632;64633;64634;64635;64636;66408;66409;66410;66411;66412;73383;73384;73385;73386;73387;73388;73389;73390;73391;74199;74200;74201;74202;74203;74204;74205;74206;742…	3798	164676	155483	152014	146598	132927	137185	134966	136767
3841	0.216357	OsIR8_02T0062000.1	0.00308541	0.0573856	OsIR8_02T0062000.1;Osind.02G006490_02;Os02t0189000-01;LOC_Os02g09590.1;Osind.02G006490_01	OsIR8_02T0062000.1;Osind.02G006490_02;Os02t0189000-01;LOC_Os02g09590.1;Osind.02G006490_01	5;4;4;4;4	5;4;4;4;4	OsIR8_02T0062000.1;Osind.02G006490_02;Os02t0189000-01 Similar to Chloroplast 30S ribosomal protein S21 (Fragment).;LOC_Os02g09590.1 protein|ribosome, putative, expressed;Osind.02G006490_01	5	5	5	41.8	41.8	146;146;146;146;175	923;6226;8355;13530;15343	6514;6515;6516;6517;42658;42659;42660;42661;42662;42663;42664;42665;42666;42667;57677;57678;57679;57680;57681;57682;57683;57684;57685;57686;57687;57688;57689;92121;92122;92123;92124;92125;92126;92127;104231;104232	3841	35506	33588	32540	32893	40495	38350	37612	39836
1809	0.266669	LOC_Os05g43170.1	0.00311744	0.0573856	LOC_Os05g43170.1;Osind.05G022330_01;OsIR8_05T0229400.2;OsIR8_05T0229400.1	LOC_Os05g43170.1;Osind.05G022330_01;OsIR8_05T0229400.2;OsIR8_05T0229400.1	1;1;1;1	1;1;1;1	LOC_Os05g43170.1 protein|calreticulin precursor protein, putative, expressed;Osind.05G022330_01;OsIR8_05T0229400.2;OsIR8_05T0229400.1	4	1	1	3.1	3.1	422;445;778;787	8690	59786;59787;59788;59789;59790;59791;59792;59793;59794;59795;59796;59797;59798	1809	10615	11151	9592	11981	12169	12985	13269	13715
1624	-0.219394	Os05t0101400-02	0.00312456	0.0573856	Os05t0101400-02;Osind.05G000130_01;Os05t0101400-01;LOC_Os05g01110.1;OsIR8_05T0001100.1	Os05t0101400-02;Osind.05G000130_01;Os05t0101400-01;LOC_Os05g01110.1;OsIR8_05T0001100.1	4;4;4;4;4	4;4;4;4;4	Os05t0101400-02 Similar to 50S ribosomal protein L28.;Osind.05G000130_01;Os05t0101400-01 Similar to 50S ribosomal protein L28, chloroplast precursor.;LOC_Os05g01110.1 protein|ribosomal protein L28 protein, putative, expressed;OsIR8_05T0001100.1	5	4	4	44.6	44.6	56;137;137;137;247	833;8499;10753;15088	5816;58628;58629;58630;58631;73616;73617;73618;73619;73620;73621;102431;102432	1624	34735	36172	32302	33925	26056	31024	29054	31654
2295	-0.216238	OsIR8_07T0225500.1	0.00319573	0.0583117	OsIR8_07T0225500.1;Osind.02G031530_01;Os07t0608500-01;LOC_Os07g41750.1;Osind.02G031530_02;LOC_Os07g41750.2;LOC_Os07g41750.3	OsIR8_07T0225500.1;Osind.02G031530_01;Os07t0608500-01;LOC_Os07g41750.1;Osind.02G031530_02;LOC_Os07g41750.2;LOC_Os07g41750.3	11;11;11;11;10;10;6	3;3;3;3;2;2;3	OsIR8_07T0225500.1;Osind.02G031530_01;Os07t0608500-01 Similar to Ribosomal protein S3 (Fragment).;LOC_Os07g41750.1 protein|40S ribosomal protein S3-1, putative, expressed;Osind.02G031530_02;LOC_Os07g41750.2 protein|40S ribosomal protein S3-1, putative, exp	7	11	3	49.4	18	233;233;233;233;208;208;135	1985;2648;4676;4894;6186;6465;6691;7441;9592;14829;15422	13755;13756;13757;13758;13759;13760;18357;18358;31811;31812;31813;31814;31815;31816;31817;31818;31819;31820;33416;33417;33418;33419;33420;33421;33422;33423;33424;33425;33426;33427;33428;42377;42378;42379;42380;42381;42382;42383;42384;42385;44355;45832;45833;51267;51268;51269;51270;51271;51272;51273;51274;51275;65877;65878;65879;65880;100966;100967;104716;104717;104718;104719;104720	2295	34031	32258	37293	37273	25548	29669	31094	34938
3105	0.399535	Osind.12G015000_02	0.00324911	0.0588199	Osind.12G015000_02;OsIR8_12T0146600.1;Osind.12G015000_01;Os12t0534200-01;LOC_Os12g34890.1	Osind.12G015000_02;OsIR8_12T0146600.1;Osind.12G015000_01;Os12t0534200-01;LOC_Os12g34890.1	1;1;1;1;1	1;1;1;1;1	Osind.12G015000_02;OsIR8_12T0146600.1;Osind.12G015000_01;Os12t0534200-01 Similar to Acyl carrier protein I, chloroplast precursor (ACP I).;LOC_Os12g34890.1 protein|acyl carrier protein, putative, expressed	5	1	1	15	15	107;144;144;144;144	18247	123535;123536;123537;123538;123539;123540;123541;123542	3105	3385	3046	3429	3262	4263	4528	3975	4543
3737	-0.344029	OsIR8_10T0112700.1	0.00328826	0.0588199	OsIR8_10T0112700.1;OsIR8_10T0112700.2;Osind.10G011110_01	OsIR8_10T0112700.1;OsIR8_10T0112700.2;Osind.10G011110_01	1;1;1	1;1;1	OsIR8_10T0112700.1;OsIR8_10T0112700.2;Osind.10G011110_01	3	1	1	2.8	2.8	668;695;1099	16004	108441;108442;108443;108444	3737	6459	6489	6401	5071	4784	5430	4427	4598
429	0.218862	OsIR8_01T0445100.1	0.00328826	0.0588199	OsIR8_01T0445100.1;Osind.01G044920_01;Os01t0938100-01;LOC_Os01g71190.1	OsIR8_01T0445100.1;Osind.01G044920_01;Os01t0938100-01;LOC_Os01g71190.1	3;3;3;3	3;3;3;3	OsIR8_01T0445100.1;Osind.01G044920_01;Os01t0938100-01 Photosystem II protein Psb28, class 1 domain containing protein.;LOC_Os01g71190.1 protein|photosystem II reaction center PSB28 protein, chloroplast precursor, putative, expressed	4	3	3	22.8	22.8	180;180;180;180	6468;14437;21373	44369;44370;44371;44372;44373;44374;98477;98478;98479;98480;98481;98482;98483;98484;98485;98486;98487;98488;98489;98490;145241;145242;145243;145244;145245;145246;145247;145248	429	25112	28722	27565	29659	32064	28953	35165	33069
918	0.19924	OsIR8_03T0037800.1	0.00331673	0.0588199	OsIR8_03T0037800.1;Osind.03G004290_01;Os03t0157900-01;LOC_Os03g06200.1	OsIR8_03T0037800.1;Osind.03G004290_01;Os03t0157900-01;LOC_Os03g06200.1	9;9;9;9	9;9;9;9	OsIR8_03T0037800.1;Osind.03G004290_01;Os03t0157900-01 Phosphoserine aminotransferase, chloroplast precursor (EC 2.6.1.52) (PSAT).;LOC_Os03g06200.1 protein|aminotransferase, putative, expressed	4	9	9	25.5	25.5	424;424;426;426	1830;5944;6307;7941;8278;10382;14335;16629;21434	12891;12892;12893;12894;12895;12896;12897;12898;12899;12900;12901;12902;12903;12904;12905;12906;12907;40721;40722;43157;43158;54704;54705;54706;54707;54708;54709;54710;54711;57165;57166;57167;57168;71340;71341;71342;97750;112463;112464;112465;112466;112467;112468;112469;112470;112471;112472;112473;112474;112475;112476;112477;145683;145684;145685;145686;145687	918	50492	61417	52323	54124	66254	60867	62296	61276
2367	0.197907	Os08t0112600-01	0.0033452	0.0588199	Os08t0112600-01;OsIR8_08T0008000.2;LOC_Os08g02060.1;OsIR8_08T0008000.1;Osind.08G000880_01	Os08t0112600-01;OsIR8_08T0008000.2;LOC_Os08g02060.1;OsIR8_08T0008000.1;Osind.08G000880_01	5;5;5;5;5	5;5;5;5;5	Os08t0112600-01 Conserved hypothetical protein.;OsIR8_08T0008000.2;LOC_Os08g02060.1 protein|expressed protein;OsIR8_08T0008000.1;Osind.08G000880_01	5	5	5	54.5	54.5	143;181;184;205;205	9155;15652;16572;17760;20178	62885;106013;106014;106015;106016;106017;106018;106019;106020;106021;106022;106023;112152;112153;112154;112155;112156;112157;120033;120034;120035;120036;120037;120038;120039;120040;120041;136755;136756;136757;136758;136759;136760;136761;136762;136763;136764	2367	64901	63288	66314	65724	68447	72083	75101	82858
922	-0.20256	Osind.03G004700_03	0.00336655	0.0588199	Osind.03G004700_03;Osind.03G004700_04;Os03t0163100-01;LOC_Os03g06720.1;Osind.03G004700_02;Osind.03G004700_01;OsIR8_03T0041700.6;OsIR8_03T0041700.1;OsIR8_03T0041700.3;OsIR8_03T0041700.5;OsIR8_03T0041700.2;OsIR8_03T0041700.4;OsIR8_03T0041700.7	Osind.03G004700_03;Osind.03G004700_04;Os03t0163100-01;LOC_Os03g06720.1;Osind.03G004700_02;Osind.03G004700_01;OsIR8_03T0041700.6;OsIR8_03T0041700.1;OsIR8_03T0041700.3;OsIR8_03T0041700.5;OsIR8_03T0041700.2;OsIR8_03T0041700.4;OsIR8_03T0041700.7	8;8;8;8;8;8;8;8;8;8;8;8;7	8;8;8;8;8;8;8;8;8;8;8;8;7	Osind.03G004700_03;Osind.03G004700_04;Os03t0163100-01 Protein of unknown function DUF1012 family protein.;LOC_Os03g06720.1 protein|expressed protein;Osind.03G004700_02;Osind.03G004700_01;OsIR8_03T0041700.6;OsIR8_03T0041700.1;OsIR8_03T0041700.3;OsIR8_03T004	13	8	8	11.7	11.7	845;858;858;858;862;862;1346;1391;1421;1482;1489;1517;1250	2980;5393;5571;9505;11319;12241;13251;18975	20611;20612;20613;20614;20615;20616;20617;20618;20619;20620;20621;37103;37104;38223;38224;38225;38226;38227;38228;38229;38230;65373;65374;65375;65376;65377;65378;77434;77435;77436;77437;77438;77439;77440;77441;77442;77443;77444;77445;77446;77447;77448;83394;83395;83396;89771;128512;128513;128514;128515;128516	922	59927	55812	55097	54581	49089	51606	45748	49446
977	0.191523	Osind.03G010410_01	0.00337011	0.0588199	Osind.03G010410_01;Os03t0247000-01;LOC_Os03g14280.1;OsIR8_03T0097400.2;OsIR8_03T0097400.1	Osind.03G010410_01;Os03t0247000-01;LOC_Os03g14280.1;OsIR8_03T0097400.2;OsIR8_03T0097400.1	5;5;5;5;5	5;5;5;5;5	Osind.03G010410_01;Os03t0247000-01 Clp, N-terminal domain containing protein.;LOC_Os03g14280.1 protein|ATP-dependent Clp protease ATP-binding subunit, putative, expressed;OsIR8_03T0097400.2;OsIR8_03T0097400.1	5	5	5	25.9	25.9	232;232;232;255;300	1219;4096;16214;17479;19501	8616;8617;8618;28033;109793;109794;109795;109796;109797;109798;117969;117970;117971;117972;117973;117974;117975;117976;117977;117978;117979;117980;117981;117982;132293;132294;132295;132296;132297;132298;132299;132300;132301	977	87162	83452	86628	86425	93951	99185	101342	97979
1692	-0.313294	OsIR8_05T0090500.3	0.00340925	0.0588415	OsIR8_05T0090500.3;Osind.05G008350_01;Os05t0241200-01;LOC_Os05g15160.1;OsIR8_05T0090500.1;Osind.05G008350_03;Osind.05G008350_02;OsIR8_05T0090500.2;Osind.05G008350_04	OsIR8_05T0090500.3;Osind.05G008350_01;Os05t0241200-01;LOC_Os05g15160.1;OsIR8_05T0090500.1;Osind.05G008350_03;Osind.05G008350_02;OsIR8_05T0090500.2;Osind.05G008350_04	2;2;2;2;2;2;1;1;1	2;2;2;2;2;2;1;1;1	OsIR8_05T0090500.3;Osind.05G008350_01;Os05t0241200-01 Similar to Phophate translocator (Fragment).;LOC_Os05g15160.1 protein|phosphate/phosphate translocator, putative, expressed;OsIR8_05T0090500.1;Osind.05G008350_03;Osind.05G008350_02;OsIR8_05T0090500.2;Os	9	2	2	5.4	5.4	404;404;404;404;424;424;283;406;406	1614;20245	11480;11481;11482;137167	1692	8039	7445	7051	6702	6569	6294	5210	5457
1378	0.296374	Osind.04G000960_03	0.00341637	0.0588415	Osind.04G000960_03;Osind.04G000960_02;OsIR8_04T0010200.1;Osind.04G000960_05;Osind.04G000960_04;Os04t0117900-01;LOC_Os04g02754.1	Osind.04G000960_03;Osind.04G000960_02;OsIR8_04T0010200.1;Osind.04G000960_05;Osind.04G000960_04;Os04t0117900-01;LOC_Os04g02754.1	6;6;6;6;6;6;6	4;4;4;4;4;4;4	Osind.04G000960_03;Osind.04G000960_02;OsIR8_04T0010200.1;Osind.04G000960_05;Osind.04G000960_04;Os04t0117900-01 Amidase family protein.;LOC_Os04g02754.1 protein|amidase family protein, putative, expressed	7	6	4	18.6	14	414;414;434;434;434;434;434	4989;5959;10373;15857;19635;20211	34130;34131;34132;34133;34134;34135;34136;34137;34138;34139;34140;34141;34142;34143;34144;34145;40808;40809;71281;71282;107409;107410;133092;133093;136981;136982;136983	1378	5965	8286	5715	7089	9585	7706	7458	8476
2718	-0.210724	Osind.09G017940_02	0.00343416	0.0588415	Osind.09G017940_02;Os09t0541000-02;OsIR8_09T0190600.1;Osind.09G017940_01;Os09t0541000-01;LOC_Os09g36930.1	Osind.09G017940_02;Os09t0541000-02;OsIR8_09T0190600.1;Osind.09G017940_01;Os09t0541000-01;LOC_Os09g36930.1	4;4;4;4;4;4	3;3;3;3;3;3	Osind.09G017940_02;Os09t0541000-02 Similar to Plasma membrane intrinsic protein (Aquaporin).;OsIR8_09T0190600.1;Osind.09G017940_01;Os09t0541000-01 Water channel protein, Aquaporin, Rapid water transport, Maintenance of the water balance in cells, Chilling	6	4	3	20.6	19.5	257;257;290;290;290;290	1671;1831;4213;16559	11839;11840;11841;11842;11843;11844;11845;11846;11847;11848;11849;11850;11851;11852;11853;11854;11855;28769;28770;28771;28772;28773;28774;28775;28776;28777;112036	2718	41033	36526	38195	35972	30972	33840	31680	34615
2330	-0.278588	Osind.07G015230_01	0.00351957	0.0591803	Osind.07G015230_01;Os07t0661100-01;LOC_Os07g46640.1;OsIR8_07T0256200.1	Osind.07G015230_01;Os07t0661100-01;LOC_Os07g46640.1;OsIR8_07T0256200.1	1;1;1;1	1;1;1;1	Osind.07G015230_01;Os07t0661100-01 Glycosyl transferase, family 4 protein.;LOC_Os07g46640.1 protein|UDP-N-acetylglucosamine--dolichyl-phosphate N-acetylglucosaminephosphotransferase, putative, expressed;OsIR8_07T0256200.1	4	1	1	4.7	4.7	430;430;430;451	15675	106195;106196;106197;106198;106199;106200;106201;106202;106203;106204;106205;106206;106207	2330	9638	10996	20368	12266	11732	9896	10378	11908
3173	-0.234417	MGG_04885T0	0.00355872	0.0591803	MGG_04885T0	MGG_04885T0	2	2	MGG_04885T0 pep chromosome:MG8:3:3830077:3832528:-1 gene:MGG_04885 transcript:MGG_04885T0 gene_biotype:protein_coding transcript_biotype:protein_coding gene_symbol:FAL1 description:ATP-dependent RNA helicase FAL1 [Source:UniProtKB/Swiss-Prot;Acc:A4QU31]	1	2	2	2.5	2.5	401	2681;15376	18511;18512;18513;18514;18515;18516;18517;18518;18519;18520;18521;104407	3173	22458	20523	18834	17020	15277	18876	14969	17890
1664	-0.191896	LOC_Os05g06770.1	0.00355872	0.0591803	LOC_Os05g06770.1;Os05t0160200-01;OsIR8_05T0040600.1;Os01t0328400-01;LOC_Os01g22490.1;OsIR8_09T0138700.1;LOC_Os04g53620.2;OsIR8_07T0152500.1;Os07t0489500-00;LOC_Os06g46770.6;LOC_Os02g06640.4;LOC_Os02g06640.3;LOC_Os05g42424.1;Os04t0628100-02;Os04t0628100-01;Os06t0681400-01;LOC_Os04g53620.1;LOC_Os06g46770.3;LOC_Os06g46770.4;LOC_Os02g06640.1;LOC_Os06g46770.5;Os02t0161900-01;LOC_Os06g46770.1;LOC_Os06g…	LOC_Os05g06770.1;Os05t0160200-01;OsIR8_05T0040600.1;Os01t0328400-01;LOC_Os01g22490.1;OsIR8_09T0138700.1;LOC_Os04g53620.2;OsIR8_07T0152500.1;Os07t0489500-00;LOC_Os06g46770.6;LOC_Os02g06640.4;LOC_Os02g06640.3;LOC_Os05g42424.1;Os04t0628100-02;Os04t0628100-01;Os06t0681400-01;LOC_Os04g53620.1;LOC_Os06g46770.3;LOC_Os06g46770.4;LOC_Os02g06640.1;LOC_Os06g46770.5;Os02t0161900-01;LOC_Os06g46770.1;LOC_Os06g…	5;5;5;4;4;3;3;3;3;3;3;3;3;3;3;3;3;3;3;3;3;3;3;3;3;3;3;3;3;3;3;3;3;3;3;3;3;2;2;2;2;2;2;2;2;2;2;2	2;2;2;1;1;0;0;0;0;0;0;0;0;0;0;0;0;0;0;0;0;0;0;0;0;0;0;0;0;0;0;0;0;0;0;0;0;0;0;0;0;0;0;0;0;0;0;0	LOC_Os05g06770.1 protein|40S ribosomal protein S27a, putative, expressed;Os05t0160200-01 Ubiquitin.;OsIR8_05T0040600.1;Os01t0328400-01 Ubiquitin.;LOC_Os01g22490.1 protein|40S ribosomal protein S27a, putative, expressed;OsIR8_09T0138700.1;LOC_Os04g53620.2 p	48	5	2	33.5	11.6	155;155;155;155;155;602;381;245;254;305;305;381;381;381;392;556;392;457;457;457;457;484;533;533;229;207;209;140;129;129;129;145;140;129;140;139;136;418;136;139;136;100;189;152;294;154;203;83	2383;11191;17923;17950;17951	16625;16626;16627;76551;76552;76553;76554;76555;76556;76557;76558;121180;121181;121182;121183;121184;121185;121186;121187;121188;121189;121190;121191;121192;121193;121194;121338;121339;121340;121341;121342;121343;121344;121345;121346;121347;121348;121349;121350;121351;121352;121353;121354	1664	95874	94006	78474	84103	75463	84467	73258	75372
2731	0.210469	Os09t0562750-00	0.00359075	0.0591803	Os09t0562750-00;LOC_Os09g38930.1	Os09t0562750-00;LOC_Os09g38930.1	1;1	1;1	Os09t0562750-00 Protein of unknown function DUF594 domain containing protein.;LOC_Os09g38930.1 protein|expressed protein	2	1	1	2.7	2.7	679;710	19311	130958;130959;130960	2731	16463	17712	29708	21547	22586	25975	25463	24824
94	0.192203	Osind.01G009470_01	0.00359786	0.0591803	Osind.01G009470_01;LOC_Os01g13690.2;OsIR8_01T0090700.1;Os01t0238500-02;Os01t0238500-01	Osind.01G009470_01;LOC_Os01g13690.2;OsIR8_01T0090700.1;Os01t0238500-02;Os01t0238500-01	5;5;5;5;5	4;4;4;4;4	Osind.01G009470_01;LOC_Os01g13690.2 protein|ligA, putative, expressed;OsIR8_01T0090700.1;Os01t0238500-02 Similar to Branched-chain-amino-acid aminotransferase-like protein 3, chloroplast precursor.;Os01t0238500-01 Similar to Branched-chain-amino-acid amino	5	5	4	26.7	20	330;330;332;332;332	2247;7198;8023;13004;14354	15716;15717;15718;15719;15720;15721;15722;15723;15724;15725;49389;49390;88235;88236;88237;88238;88239;88240;88241;88242;88243;88244;88245;97877;97878;97879;97880;97881;97882;97883;97884;97885;97886;97887;97888;97889;97890;97891;97892	94	64523	76251	80087	80036	74259	81602	86171	101745
1155	-0.230327	OsIR8_03T0244400.1	0.00363345	0.0591803	OsIR8_03T0244400.1;Osind.03G025030_01;Os03t0603600-01;LOC_Os03g40670.1	OsIR8_03T0244400.1;Osind.03G025030_01;Os03t0603600-01;LOC_Os03g40670.1	8;8;8;8	8;8;8;8	OsIR8_03T0244400.1;Osind.03G025030_01;Os03t0603600-01 PLC-like phosphodiesterase, TIM beta/alpha-barrel domain domain containing protein.;LOC_Os03g40670.1 protein|glycerophosphoryl diester phosphodiesterase family protein, putative, expressed	4	8	8	26.6	26.6	391;391;391;391	944;1018;3535;6901;9123;10705;10943;20377	6672;6673;6674;6675;6676;7247;7248;7249;7250;7251;7252;7253;24295;24296;24297;24298;24299;24300;24301;47310;62646;62647;62648;62649;62650;73295;73296;74761;138252;138253;138254;138255;138256	1155	24798	19457	20838	20480	20276	18153	18112	16405
891	0.195211	Os03t0131900-01	0.00372598	0.0591803	Os03t0131900-01;LOC_Os03g03990.1;OsIR8_03T0021800.1;Osind.03G002540_01	Os03t0131900-01;LOC_Os03g03990.1;OsIR8_03T0021800.1;Osind.03G002540_01	8;8;7;7	8;8;7;7	Os03t0131900-01 Chloroplast signal recognition particle 43 KD protein, Chloroplast development and photosynthesis;LOC_Os03g03990.1 protein|signal recognition particle 43 kDa protein, chloroplast precursor, putative, expressed;OsIR8_03T0021800.1;Osind.03G00	4	8	8	27.1	27.1	388;388;388;388	323;337;809;1168;1310;7020;10192;15150	2224;2225;2226;2227;2228;2229;2230;2325;5567;5568;5569;5570;5571;5572;5573;8265;8266;8267;8268;8269;8270;8271;8272;8273;8274;8275;8276;9381;9382;9383;9384;9385;9386;9387;9388;9389;9390;9391;48212;48213;48214;48215;48216;48217;48218;70167;102819	891	53429	52246	55905	57536	61938	60982	63250	64694
2817	0.279409	Os10t0483000-01	0.00377936	0.0591803	Os10t0483000-01;LOC_Os10g34180.2;LOC_Os10g34180.1;Osind.10G014340_01;OsIR8_10T0144100.2;OsIR8_10T0144100.1;LOC_Os03g01910.2	Os10t0483000-01;LOC_Os10g34180.2;LOC_Os10g34180.1;Osind.10G014340_01;OsIR8_10T0144100.2;OsIR8_10T0144100.1	5;5;5;5;5;5;1	3;3;3;3;3;3;0	Os10t0483000-01 Basal transcription factor 3-like protein, Vegetative growth and reproductive development;LOC_Os10g34180.2 protein|transcription factor BTF3, putative, expressed;LOC_Os10g34180.1 protein|transcription factor BTF3, putative, expressed;Osind.	7	5	3	36	20.1	164;164;164;252;592;612;119	2637;10597;11036;12550;19953	18307;18308;18309;18310;18311;72570;72571;72572;72573;72574;72575;72576;72577;72578;72579;72580;75396;85335;85336;135284;135285	2817	8170	6696	9036	7184	8980	9780	9999	8970
1990	-0.224762	Osind.06G011180_02	0.00377936	0.0591803	Osind.06G011180_02;LOC_Os06g16260.2;OsIR8_06T0117000.3;Os06t0273800-02;Os06t0273800-01;LOC_Os06g16260.1;OsIR8_06T0117000.2;OsIR8_06T0117000.1;OsIR8_05T0112900.2;Osind.05G010310_01;Os05t0297900-01;LOC_Os05g23260.1;OsIR8_05T0112900.1	Osind.06G011180_02;LOC_Os06g16260.2;OsIR8_06T0117000.3;Os06t0273800-02;Os06t0273800-01;LOC_Os06g16260.1;OsIR8_06T0117000.2;OsIR8_06T0117000.1	3;3;3;3;3;3;3;3;1;1;1;1;1	3;3;3;3;3;3;3;3;1;1;1;1;1	Osind.06G011180_02;LOC_Os06g16260.2 protein|OsSigP5 - Putative Type I Signal Peptidase homologue; employs a putative Ser/His catalytic dyad, expressed;OsIR8_06T0117000.3;Os06t0273800-02 Similar to Signal peptidase 18 subunit (Fragment).;Os06t0273800-01 Sim	13	3	3	20.9	20.9	153;153;159;180;180;180;198;198;180;180;180;180;194	6767;14743;17764	46369;46370;46371;46372;46373;100441;120069	1990	20503	21206	22422	22176	16579	21483	15948	19846
1217	0.214051	Osind.03G031280_01	0.00380427	0.0591803	Osind.03G031280_01;OsIR8_03T0311900.1;Os03t0713200-01;LOC_Os03g50530.1	Osind.03G031280_01;OsIR8_03T0311900.1;Os03t0713200-01;LOC_Os03g50530.1	2;2;2;2	2;2;2;2	Osind.03G031280_01;OsIR8_03T0311900.1;Os03t0713200-01 Conserved hypothetical protein.;LOC_Os03g50530.1 protein|expressed protein	4	2	2	11.7	11.7	162;170;170;170	8446;20029	58333;58334;58335;135815;135816;135817;135818;135819;135820;135821;135822;135823;135824;135825;135826;135827;135828;135829	1217	25370	25175	30720	29601	29985	28769	39332	30512
2581	-0.324869	Osind.09G000470_02	0.00380427	0.0591803	Osind.09G000470_02;Os09t0109500-01;LOC_Os09g02170.1;OsIR8_09T0004900.1	Osind.09G000470_02;Os09t0109500-01;LOC_Os09g02170.1;OsIR8_09T0004900.1	1;1;1;1	1;1;1;1	Osind.09G000470_02;Os09t0109500-01 UNC-50 family protein.;LOC_Os09g02170.1 protein|unc-50, putative, expressed;OsIR8_09T0004900.1	4	1	1	7.6	7.6	145;247;247;306	4195	28672;28673;28674;28675;28676	2581	7222	6051	6337	6051	4940	5547	4700	5300
2458	-0.205395	Osind.08G011820_02	0.00381851	0.0591803	Osind.08G011820_02;Osind.08G011820_01;OsIR8_08T0128500.2;OsIR8_08T0128500.1;Os08t0344600-01;LOC_Os08g25624.1;Os08t0344600-02;LOC_Os08g25624.4;LOC_Os08g25624.3;LOC_Os08g25624.2;OsIR8_09T0053200.3	Osind.08G011820_02;Osind.08G011820_01;OsIR8_08T0128500.2;OsIR8_08T0128500.1;Os08t0344600-01;LOC_Os08g25624.1;Os08t0344600-02;LOC_Os08g25624.4;LOC_Os08g25624.3;LOC_Os08g25624.2	3;3;3;3;3;3;2;2;2;2;1	2;2;2;2;2;2;1;1;2;1;0	Osind.08G011820_02;Osind.08G011820_01;OsIR8_08T0128500.2;OsIR8_08T0128500.1;Os08t0344600-01 Similar to Triose phosphate/phosphate translocator, non-green plastid, chloroplast precursor (CTPT).;LOC_Os08g25624.1 protein|phosphate/phosphate translocator, puta	11	3	2	9.7	6.3	380;382;407;407;407;407;123;281;342;401;368	497;9946;20139	3478;3479;3480;3481;3482;3483;3484;3485;3486;68366;68367;68368;68369;68370;68371;68372;68373;68374;68375;68376;68377;68378;136540	2458	41241	38591	35807	36661	33753	37627	29058	31652
3656	0.2928	OsIR8_07T0257800.1	0.00382562	0.0591803	OsIR8_07T0257800.1;Osind.07G015480_01;Os07t0663700-01;OsIR8_07T0257800.2;Osind.07G015480_02;Os07t0664900-00;LOC_Os07g46970.1;LOC_Os07g46980.1;Os07t0665000-00;Osind.01G019600_01;Os07t0664600-02;Os07t0663600-01;LOC_Os07g46870.1;LOC_Os07g46846.1;Os07t0664000-00;Os07t0664150-00;Osind.07G015520_01;OsIR8_07T0257900.1;LOC_Os07g46840.1	OsIR8_07T0257800.1;Osind.07G015480_01;Os07t0663700-01;OsIR8_07T0257800.2;Osind.07G015480_02;Os07t0664900-00;LOC_Os07g46970.1;LOC_Os07g46980.1;Os07t0665000-00;Osind.01G019600_01;Os07t0664600-02;Os07t0663600-01;LOC_Os07g46870.1;LOC_Os07g46846.1;Os07t0664000-00;Os07t0664150-00;Osind.07G015520_01;OsIR8_07T0257900.1;LOC_Os07g46840.1	2;2;1;1;1;1;1;1;1;1;1;1;1;1;1;1;1;1;1	1;1;1;1;1;0;0;0;0;0;0;0;1;1;1;1;1;1;0	OsIR8_07T0257800.1;Osind.07G015480_01;Os07t0663700-01 Similar to Oxidoreductase, short chain dehydrogenase/reductase family protein, expressed.;OsIR8_07T0257800.2;Osind.07G015480_02;Os07t0664900-00 Similar to Short-chain dehydrogenase/reductase (Fragment).	19	2	1	2	1.1	1210;1142;304;811;599;428;317;310;306;70;111;302;301;300;299;131;130;120;302	298;18800	2042;2043;2044;2045;2046;2047;127368;127369;127370;127371;127372;127373;127374;127375;127376;127377	3656	6857	6713	6667	7370	9807	8365	7938	7709
2737	-0.233628	OsIR8_09T0210400.4	0.00382562	0.0591803	OsIR8_09T0210400.4;Osind.09G020160_02;Os09t0570400-01;LOC_Os09g39680.1;OsIR8_09T0210400.2;OsIR8_09T0210400.1	OsIR8_09T0210400.4;Osind.09G020160_02;Os09t0570400-01;LOC_Os09g39680.1;OsIR8_09T0210400.2;OsIR8_09T0210400.1	3;3;3;3;3;3	3;3;3;3;3;3	OsIR8_09T0210400.4;Osind.09G020160_02;Os09t0570400-01 Phosphate transporter 4;4;LOC_Os09g39680.1 protein|transporter, major facilitator family, putative, expressed;OsIR8_09T0210400.2;OsIR8_09T0210400.1	6	3	3	4	4	576;591;591;591;598;612	978;10223;21107	6972;6973;6974;6975;6976;6977;70356;70357;70358;143411;143412	2737	19827	18076	17158	18267	14186	16954	14457	16768
3943	-0.265487	OsIR8_06T0143500.1	0.00382562	0.0591803	OsIR8_06T0143500.1	OsIR8_06T0143500.1	1	1	OsIR8_06T0143500.1	1	1	1	8.3	8.3	156	20472	138911;138912;138913	3943	13109	13093	9879	10081	9793	10892	9345	8373
1464	-0.375073	Osind.04G014210_01	0.00384698	0.0591803	Osind.04G014210_01;OsIR8_04T0142500.1;Osind.04G014210_02;Os04t0444800-02;Os04t0444800-01;LOC_Os04g36720.1	Osind.04G014210_01;OsIR8_04T0142500.1;Osind.04G014210_02;Os04t0444800-02;Os04t0444800-01;LOC_Os04g36720.1	1;1;1;1;1;1	1;1;1;1;1;1	Osind.04G014210_01;OsIR8_04T0142500.1;Osind.04G014210_02;Os04t0444800-02 Ferric reductase-like transmembrane component family protein.;Os04t0444800-01 Ferric reductase oxidase, Fe homeostasis, Salt stress response;LOC_Os04g36720.1 protein|ferric-chelate re	6	1	1	2	2	550;758;758;758;758;758	7297	50222;50223;50224;50225;50226	1464	4282	4259	4125	4850	3013	4248	3074	3171
1942	-0.204877	OsIR8_06T0040900.2	0.00385409	0.0591803	OsIR8_06T0040900.2;OsIR8_06T0040900.1;Os06t0160700-01;LOC_Os06g06560.1;Osind.06G004280_01	OsIR8_06T0040900.2;OsIR8_06T0040900.1;Os06t0160700-01;LOC_Os06g06560.1;Osind.06G004280_01	5;5;5;5;4	5;5;5;5;4	OsIR8_06T0040900.2;OsIR8_06T0040900.1;Os06t0160700-01 Starch synthase, Starch biosynthesis;LOC_Os06g06560.1 protein|starch synthase, putative, expressed;Osind.06G004280_01	5	5	5	11.4	11.4	632;641;641;641;592	2809;3571;4779;8301;17336	19458;24556;24557;24558;24559;24560;24561;24562;24563;24564;24565;32581;32582;57295;57296;57297;116968;116969;116970;116971;116972;116973;116974;116975;116976;116977	1942	43494	39020	40516	35920	33726	35424	36309	32448
1857	0.236367	Os05t0568300-00	0.00385409	0.0591803	Os05t0568300-00;LOC_Os05g49320.1	Os05t0568300-00;LOC_Os05g49320.1	8;8	0;0	Os05t0568300-00 Similar to 50S ribosomal protein L12, chloroplast precursor (CL12).;LOC_Os05g49320.1 protein|ribosomal protein L7/L12 C-terminal domain containing protein, expressed	2	8	0	60.3	0	179;179	1388;3137;3982;7609;11782;14937;17655;19549	9851;9852;9853;9854;9855;9856;9857;9858;9859;9860;9861;9862;9863;9864;21784;21785;21786;21787;27243;27244;52291;52292;52293;52294;52295;52296;52297;52298;52299;52300;52301;52302;52303;52304;52305;52306;52307;80536;80537;80538;80539;80540;80541;80542;80543;80544;80545;101622;101623;101624;101625;101626;101627;101628;101629;101630;101631;101632;101633;119305;119306;119307;119308;119309;119310;11931…	1857	13411	14311	15601	14799	15366	16988	18151	17964
1136	-0.221991	Osind.03G023310_01	0.00385409	0.0591803	Osind.03G023310_01;LOC_Os03g37640.2;Os03t0572900-01;LOC_Os03g37640.1	Osind.03G023310_01;LOC_Os03g37640.2;Os03t0572900-01;LOC_Os03g37640.1	2;2;2;2	2;2;2;2	Osind.03G023310_01;LOC_Os03g37640.2 protein|MATE efflux family protein, putative, expressed;Os03t0572900-01 Multi antimicrobial extrusion protein MatE family protein.;LOC_Os03g37640.1 protein|MATE efflux family protein, putative, expressed	4	2	2	6.6	6.6	456;495;500;500	823;11457	5727;5728;5729;5730;5731;5732;5733;5734;5735;5736;5737;78302;78303;78304;78305;78306;78307;78308;78309	1136	20659	21710	24748	24000	16592	19444	21287	20799
1151	-0.197958	LOC_Os03g40180.2	0.00394306	0.0601075	LOC_Os03g40180.2;Osind.05G009560_03;Osind.05G009560_02;Osind.03G024770_01;Os05t0274900-00;Os03t0598800-02;LOC_Os05g19370.1;LOC_Os03g40180.1;Os03t0598800-01;OsIR8_03T0242100.1;OsIR8_05T0104800.2;Osind.05G009560_01;OsIR8_05T0104800.1;Osind.06G012800_03;OsIR8_06T0137100.1	LOC_Os03g40180.2;Osind.05G009560_03;Osind.05G009560_02;Osind.03G024770_01;Os05t0274900-00;Os03t0598800-02;LOC_Os05g19370.1;LOC_Os03g40180.1;Os03t0598800-01;OsIR8_03T0242100.1;OsIR8_05T0104800.2;Osind.05G009560_01;OsIR8_05T0104800.1	3;3;3;3;3;3;3;3;3;3;3;3;3;1;1	3;3;3;3;3;3;3;3;3;3;3;3;3;1;1	LOC_Os03g40180.2 protein|60S ribosomal protein L15, putative, expressed;Osind.05G009560_03;Osind.05G009560_02;Osind.03G024770_01;Os05t0274900-00 Similar to 60S ribosomal protein L15-1.;Os03t0598800-02 Similar to 60S ribosomal protein L15.;LOC_Os05g19370.1	15	3	3	15.6	15.6	186;204;204;204;204;204;204;204;209;215;256;260;266;144;458	8645;15099;19659	59492;59493;102490;102491;102492;133272;133273;133274;133275;133276;133277;133278;133279;133280;133281;133282;133283;133284;133285	1151	43474	42038	43399	41036	30895	39972	36557	40733
1757	0.348083	Osind.05G015820_01	0.00397865	0.0601075	Osind.05G015820_01;Os05t0400400-01;LOC_Os05g33210.2;OsIR8_05T0167600.1	Osind.05G015820_01;Os05t0400400-01;LOC_Os05g33210.2;OsIR8_05T0167600.1	1;1;1;1	1;1;1;1	Osind.05G015820_01;Os05t0400400-01 Similar to Ubiquinol-cytochrome c reductase complex 8.0 kDa protein (EC 1.10.2.2).;LOC_Os05g33210.2 protein|cytochrome b-c1 complex subunit 9, putative, expressed;OsIR8_05T0167600.1	4	1	1	22.6	22.6	62;62;62;106	15775	106879;106880;106881	1757	3787	4336	3596	4461	5272	4543	5639	5141
3265	0.173629	Osind.06G029420_01	0.00397865	0.0601075	Osind.06G029420_01;Os06t0729650-00;OsIR8_06T0307300.1;OsIR8_06T0307300.2;Osind.06G029420_02	Osind.06G029420_01;Os06t0729650-00;OsIR8_06T0307300.1;OsIR8_06T0307300.2;Osind.06G029420_02	21;21;18;18;14	21;21;18;18;14	Osind.06G029420_01;Os06t0729650-00 Similar to Photosystem II stability/assembly factor HCF136, chloroplastic.;OsIR8_06T0307300.1;OsIR8_06T0307300.2;Osind.06G029420_02	5	21	21	67.3	67.3	394;394;1371;1391;319	101;311;384;1977;3035;4456;4457;6107;6213;6946;7070;7674;7940;8378;9673;14435;16431;16471;18513;19633;21446	598;599;600;601;602;603;604;605;606;2137;2138;2139;2140;2141;2142;2143;2144;2145;2146;2147;2148;2149;2150;2695;2696;2697;2698;2699;13717;13718;13719;13720;13721;13722;13723;13724;13725;13726;13727;13728;13729;21012;21013;21014;21015;21016;21017;21018;21019;21020;21021;21022;21023;30449;30450;30451;30452;30453;30454;30455;30456;30457;30458;30459;30460;30461;30462;30463;41884;41885;42532;42533;4253…	3265	177881	191057	193739	196473	206245	216260	219246	214488
2636	0.237148	Osind.09G009600_01	0.00408541	0.0613706	Osind.09G009600_01;Os09t0402100-01;LOC_Os09g23730.1	Osind.09G009600_01;Os09t0402100-01;LOC_Os09g23730.1	5;5;5	3;3;3	Osind.09G009600_01;Os09t0402100-01 PF1 protein.;LOC_Os09g23730.1 protein|HMG-Y-related protein A, putative, expressed	3	5	3	28.2	19.7	213;213;213	1157;3342;15189;19006;20031	8179;23068;23069;23070;103128;128752;128753;128754;128755;128756;135831;135832;135833;135834;135835	2636	13038	13559	13000	14472	16564	15742	14826	16597
1429	0.678232	LOC_Os04g31190.1	0.00415302	0.0613706	LOC_Os04g31190.1;Osind.04G010140_01;Os04t0381000-01	LOC_Os04g31190.1;Osind.04G010140_01;Os04t0381000-01	1;1;1	1;1;1	LOC_Os04g31190.1 protein|dynamin family protein, putative, expressed;Osind.04G010140_01;Os04t0381000-01 Similar to DRP3A (DYNAMIN-RELATED PROTEIN 3A); GTP binding / GTPase/ phosphoinositide binding.	3	1	1	2.6	2.6	797;802;812	6663	45656;45657;45658;45659	1429	820	1053	632	874	1812	1234	1272	1089
81	-0.322661	OsIR8_01T0073900.1	0.00416014	0.0613706	OsIR8_01T0073900.1;Osind.01G007860_01;LOC_Os01g11670.1;OsIR8_05T0275300.4;Os05t0582800-02;Os05t0582800-01;LOC_Os05g50600.1;Osind.05G027690_01	OsIR8_01T0073900.1;Osind.01G007860_01;LOC_Os01g11670.1;OsIR8_05T0275300.4;Os05t0582800-02;Os05t0582800-01;LOC_Os05g50600.1;Osind.05G027690_01	1;1;1;1;1;1;1;1	1;1;1;1;1;1;1;1	OsIR8_01T0073900.1;Osind.01G007860_01;LOC_Os01g11670.1 protein|OsSCP2 - Putative Serine Carboxypeptidase homologue, expressed;OsIR8_05T0275300.4;Os05t0582800-02 Peptidase S10, serine carboxypeptidase family protein.;Os05t0582800-01 Peptidase S10, serine ca	8	1	1	4	4	346;355;429;430;442;442;442;639	16942	114534;114535	81	5514	5740	9222	6095	5491	5258	5722	4775
2819	0.23603	Osind.10G014710_02	0.00422064	0.0613706	Osind.10G014710_02;LOC_Os10g34670.2;Osind.10G014710_01;Os10t0488100-01;LOC_Os10g34670.1	Osind.10G014710_02;LOC_Os10g34670.2;Osind.10G014710_01;Os10t0488100-01;LOC_Os10g34670.1	2;2;2;2;2	2;2;2;2;2	Osind.10G014710_02;LOC_Os10g34670.2 protein|prefoldin, putative, expressed;Osind.10G014710_01;Os10t0488100-01 Similar to prefoldin subunit 5.;LOC_Os10g34670.1 protein|prefoldin, putative, expressed	5	2	2	25.8	25.8	124;124;150;150;150	5131;11429	35162;35163;35164;35165;35166;35167;35168;35169;35170;78158;78159;78160;78161;78162;78163;78164;78165;78166;78167	2819	12801	14069	12099	14005	15059	15260	16489	15582
153	-0.27247	OsIR8_02T0269500.1	0.00424555	0.0613706	OsIR8_02T0269500.1;Os01t0357900-01;LOC_Os01g25540.1;Os02t0670500-01;LOC_Os02g44940.1;Osind.02G027640_01;Osind.01G015870_01;OsIR8_01T0161900.1	OsIR8_02T0269500.1;Os01t0357900-01;LOC_Os01g25540.1;Os02t0670500-01;LOC_Os02g44940.1;Osind.02G027640_01;Osind.01G015870_01;OsIR8_01T0161900.1	1;1;1;1;1;1;1;1	1;1;1;1;1;1;1;1	OsIR8_02T0269500.1;Os01t0357900-01 Similar to RALF.;LOC_Os01g25540.1 protein|RALFL6 - Rapid ALkalinization Factor RALF family protein precursor, expressed;Os02t0670500-01 Rapid ALkalinization Factor family protein.;LOC_Os02g44940.1 protein|RALFL8 - Rapid A	8	1	1	8.5	8.5	117;117;117;119;119;120;202;243	14473	98703;98704	153	11235	9194	8039	9359	7534	8771	6285	8727
3391	-0.181162	Osind.02G006950_01	0.00426335	0.0613706	Osind.02G006950_01	Osind.02G006950_01	18	1	Osind.02G006950_01	1	18	1	30.1	1.4	864	717;4528;5362;5721;5769;6234;7242;11282;11519;12159;14526;14692;14702;15962;16270;17406;20549;21419	4877;4878;4879;4880;30880;30881;36879;36880;36881;36882;36883;36884;36885;36886;36887;36888;36889;36890;36891;39228;39229;39230;39231;39543;42701;49814;49815;49816;49817;49818;49819;49820;49821;49822;49823;77183;77184;77185;77186;77187;78789;78790;78791;78792;78793;78794;78795;78796;78797;82912;99083;99084;100136;100137;100138;100139;100140;100141;100142;100143;100144;100197;100198;100199;100200;…	3391	110207	101938	108387	97263	92923	90921	96516	88132
596	0.187349	OsIR8_02T0108000.1	0.0042669	0.0613706	OsIR8_02T0108000.1;Osind.02G010960_01;Os02t0259600-01;LOC_Os02g15900.1;Os02t0259600-02	OsIR8_02T0108000.1;Osind.02G010960_01;Os02t0259600-01;LOC_Os02g15900.1;Os02t0259600-02	6;6;6;6;3	6;6;6;6;3	OsIR8_02T0108000.1;Osind.02G010960_01;Os02t0259600-01 Similar to 50S ribosomal protein L21, chloroplast precursor (CL21) (CS-L7).;LOC_Os02g15900.1 protein|50S ribosomal protein L21, chloroplast precursor, putative, expressed;Os02t0259600-02 Similar to 50S	5	6	6	31.8	31.8	214;214;214;214;77	2322;2323;6635;9924;12014;15313	16254;16255;16256;16257;16258;16259;16260;16261;16262;16263;16264;16265;16266;16267;16268;45485;45486;45487;45488;45489;45490;45491;45492;45493;45494;45495;45496;45497;45498;45499;68207;68208;68209;68210;68211;68212;68213;68214;68215;68216;68217;68218;68219;68220;68221;68222;82012;82013;82014;82015;82016;82017;82018;82019;82020;82021;82022;104048;104049;104050;104051;104052;104053;104054;104055;1…	596	43947	46299	53436	59362	55998	53831	61836	59535
1097	-0.281442	OsIR8_03T0181900.1	0.00429181	0.0613706	OsIR8_03T0181900.1;Osind.03G019340_01;Os03t0381500-01;LOC_Os03g26490.1	OsIR8_03T0181900.1;Osind.03G019340_01;Os03t0381500-01;LOC_Os03g26490.1	1;1;1;1	1;1;1;1	OsIR8_03T0181900.1;Osind.03G019340_01;Os03t0381500-01 Conserved hypothetical protein.;LOC_Os03g26490.1 protein|expressed protein	4	1	1	8.5	8.5	199;199;199;199	15771	106858;106859;106860;106861;106862	1097	10946	7575	9125	7991	7590	7962	7426	6343
3100	-0.203762	LOC_Os12g34018.1	0.00430249	0.0613706	LOC_Os12g34018.1	LOC_Os12g34018.1	3	3	LOC_Os12g34018.1 protein|ATP synthase protein YMF19, putative, expressed	1	3	3	14.8	14.8	155	9936;10514;14890	68301;68302;68303;68304;68305;68306;68307;68308;68309;68310;68311;68312;68313;68314;68315;72028;72029;72030;72031;72032;72033;72034;72035;72036;72037;101314;101315;101316;101317;101318;101319;101320;101321;101322;101323;101324;101325	3100	35600	33610	34600	30820	27431	32376	27811	29279
1902	-0.193379	Osind.06G000930_01	0.00430249	0.0613706	Osind.06G000930_01;Os06t0113900-03;Os06t0113900-02;Os06t0113900-01;LOC_Os06g02370.1;Os06t0113900-05;Os06t0113900-04;LOC_Os06g02370.3;Os06t0113900-06	Osind.06G000930_01;Os06t0113900-03;Os06t0113900-02;Os06t0113900-01;LOC_Os06g02370.1	5;5;5;5;5;2;2;2;2	5;5;5;5;5;2;2;2;2	Osind.06G000930_01;Os06t0113900-03 Major facilitator superfamily, general substrate transporter domain containing protein.;Os06t0113900-02 Major facilitator superfamily, general substrate transporter domain containing protein.;Os06t0113900-01 Major facilit	9	5	5	9.7	9.7	585;585;585;585;585;267;331;331;350	6657;6832;8669;9504;16094	45626;45627;45628;46819;46820;46821;46822;46823;46824;46825;46826;46827;59659;59660;59661;59662;59663;59664;59665;59666;59667;59668;59669;59670;65366;65367;65368;65369;65370;65371;65372;109012;109013;109014	1902	54374	47361	51615	59700	49839	45223	43585	47677
3833	0.197717	OsIR8_01T0447100.4	0.00430249	0.0613706	OsIR8_01T0447100.4;OsIR8_01T0447100.1;OsIR8_01T0447100.2;OsIR8_01T0447100.3;OsIR8_01T0447100.5;Osind.01G045190_01;Os01t0944700-01;LOC_Os01g71670.1;OsIR8_01T0446800.2;Osind.01G045100_01;Os01t0941200-01;LOC_Os01g71380.1;Os01t0945300-01;Os01t0945300-02;OsIR8_01T0447100.6;Os01t0947000-01;Osind.01G045310_02;Osind.01G045310_01;OsIR8_01T0448200.1;Osind.01G045230_01;LOC_Os01g71860.1	OsIR8_01T0447100.4;OsIR8_01T0447100.1;OsIR8_01T0447100.2;OsIR8_01T0447100.3;OsIR8_01T0447100.5;Osind.01G045190_01;Os01t0944700-01;LOC_Os01g71670.1;OsIR8_01T0446800.2;Osind.01G045100_01;Os01t0941200-01;LOC_Os01g71380.1	6;5;5;5;5;5;4;4;3;3;3;3;1;1;1;1;1;1;1;1;1	5;4;4;4;4;4;3;3;2;2;2;2;1;1;1;1;1;1;1;1;1	OsIR8_01T0447100.4;OsIR8_01T0447100.1;OsIR8_01T0447100.2;OsIR8_01T0447100.3;OsIR8_01T0447100.5;Osind.01G045190_01;Os01t0944700-01 Endo-&beta;-1,3-glucanase;LOC_Os01g71670.1 protein|glycosyl hydrolases family 17, putative, expressed;OsIR8_01T0446800.2;Osind	21	6	5	2.9	2.7	2890;2893;2865;2799;2360;1008;334;334;369;334;334;334;525;525;509;632;632;799;883;497;632	2342;3001;3322;13845;16109;17251	16361;20758;20759;20760;20761;20762;20763;22926;22927;22928;22929;22930;22931;22932;94344;94345;94346;109124;109125;116393	3833	24734	34969	18645	22059	27774	33720	28602	25059
1157	-0.244899	Os03t0606200-01	0.00437367	0.06155	Os03t0606200-01;Osind.03G025180_01;LOC_Os03g40920.1	Os03t0606200-01;Osind.03G025180_01;LOC_Os03g40920.1	2;2;2	2;2;2	Os03t0606200-01 Mitochondrial ATP synthase 6 kDa subunit, Response to salt and osmotic stress;Osind.03G025180_01;LOC_Os03g40920.1 protein|expressed protein	3	2	2	34.5	34.5	58;111;145	5774;13612	39560;39561;92839;92840;92841;92842;92843;92844;92845;92846	1157	14087	13822	12010	12302	10950	12495	10126	10497
3826	-0.184095	OsIR8_01T0237700.1	0.00438078	0.06155	OsIR8_01T0237700.1;Osind.01G023480_01;Os01t0607900-01;LOC_Os01g42294.1	OsIR8_01T0237700.1;Osind.01G023480_01;Os01t0607900-01;LOC_Os01g42294.1	9;8;8;8	9;8;8;8	OsIR8_01T0237700.1;Osind.01G023480_01;Os01t0607900-01 Serine/threonine protein kinase-related domain containing protein.;LOC_Os01g42294.1 protein|inactive receptor kinase At2g26730 precursor, putative, expressed	4	9	9	18	18	683;684;684;684	2174;6605;9482;12472;13450;15395;16854;17109;18402	15260;15261;15262;15263;15264;15265;15266;45276;45277;65218;65219;65220;65221;84904;91420;91421;91422;91423;91424;91425;104547;113917;113918;113919;113920;113921;113922;113923;113924;113925;115480;115481;115482;115483;115484;115485;115486;115487;115488;124607;124608;124609;124610;124611;124612;124613;124614;124615;124616;124617;124618;124619;124620	3826	81061	68083	77891	81799	71057	68427	62553	69799
1906	0.203151	OsIR8_06T0009800.1	0.00438078	0.06155	OsIR8_06T0009800.1;Osind.06G001040_01;Os06t0115300-01;LOC_Os06g02490.1;Osind.06G001040_02	OsIR8_06T0009800.1;Osind.06G001040_01;Os06t0115300-01;LOC_Os06g02490.1;Osind.06G001040_02	4;4;4;4;3	4;4;4;4;3	OsIR8_06T0009800.1;Osind.06G001040_01;Os06t0115300-01 Acyl-CoA-binding protein , Stress response;LOC_Os06g02490.1 protein|acyl CoA binding protein, putative, expressed;Osind.06G001040_02	5	4	4	57.1	57.1	91;91;91;91;136	7569;14643;14968;18051	52074;52075;52076;52077;52078;52079;52080;52081;52082;52083;52084;99789;99790;101831;122002;122003;122004;122005;122006;122007;122008;122009;122010;122011;122012;122013;122014	1906	30007	31933	26570	26238	37520	31601	34513	28465
1062	0.179461	LOC_Os03g21560.1	0.00449822	0.0628856	LOC_Os03g21560.1;Os03t0333400-01;Osind.03G016240_01	LOC_Os03g21560.1;Os03t0333400-01;Osind.03G016240_01	5;5;5	5;5;5	LOC_Os03g21560.1 protein|photosystem II 11 kD protein, putative, expressed;Os03t0333400-01 Similar to photosystem II 11 kD protein.;Osind.03G016240_01	3	5	5	37	37	165;165;170	421;4873;4965;9471;9472	2955;2956;2957;2958;2959;2960;2961;2962;2963;2964;2965;2966;2967;2968;2969;2970;2971;2972;2973;2974;2975;2976;2977;33296;33297;33298;33299;33300;33301;33302;33303;33304;33305;33306;33950;33951;33952;33953;65139;65140;65141;65142;65143;65144;65145;65146;65147;65148;65149;65150;65151;65152	1062	76054	78286	71261	77214	83007	84556	90244	85119
1274	-0.267703	Osind.03G035530_01	0.00458719	0.0637681	Osind.03G035530_01;Os03t0774200-02;Os03t0774200-01;LOC_Os03g56300.1	Osind.03G035530_01;Os03t0774200-02;Os03t0774200-01;LOC_Os03g56300.1	4;4;4;4	1;1;1;1	Osind.03G035530_01;Os03t0774200-02 Similar to NADH-ubiquinone oxidoreductase subunit 8 (EC 1.6.5.3).;Os03t0774200-01 Similar to NADH-ubiquinone oxidoreductase subunit 8 (EC 1.6.5.3).;LOC_Os03g56300.1 protein|4Fe-4S binding domain containing protein, expres	4	4	1	14.3	4.5	223;223;223;223	7544;14369;15783;20864	51988;97956;97957;97958;97959;97960;97961;97962;97963;97964;97965;106922;106923;106924;106925;106926;106927;106928;106929;106930;106931;106932;141573	1274	11692	10481	9071	8004	7949	8783	8471	7398
2242	0.330957	OsIR8_07T0161900.1	0.00461566	0.0637681	OsIR8_07T0161900.1;Osind.02G038180_01;Osind.02G038160_01;Os07t0503900-01;LOC_Os07g32060.1	OsIR8_07T0161900.1;Osind.02G038180_01;Osind.02G038160_01;Os07t0503900-01;LOC_Os07g32060.1	2;2;2;2;2	2;2;2;2;2	OsIR8_07T0161900.1;Osind.02G038180_01;Osind.02G038160_01;Os07t0503900-01 Flavone 5-O-glucosyltransferase, UV-B tolerance;LOC_Os07g32060.1 protein|UDP-glucoronosyl/UDP-glucosyl transferase, putative, expressed	5	2	2	5.9	5.9	489;489;489;490;490	3779;15751	25924;25925;25926;25927;106708	2242	3794	4131	4585	4438	5793	4736	5387	5402
3477	0.208196	OsIR8_03T0187400.1	0.00466548	0.0637681	OsIR8_03T0187400.1;Osind.03G019850_01;Os03t0390400-01;LOC_Os03g27290.1;Osind.02G030700_01;LOC_Os07g42910.1	OsIR8_03T0187400.1;Osind.03G019850_01;Os03t0390400-01;LOC_Os03g27290.1;Osind.02G030700_01;LOC_Os07g42910.1	4;4;3;3;2;2	4;4;3;3;2;2	OsIR8_03T0187400.1;Osind.03G019850_01;Os03t0390400-01 Similar to Cytochrome c oxidase subunit 6b.;LOC_Os03g27290.1 protein|cytochrome c oxidase subunit, putative, expressed;Osind.02G030700_01;LOC_Os07g42910.1 protein|cytochrome c oxidase subunit, putative,	6	4	4	37.9	37.9	169;169;169;169;174;174	1649;9072;9073;16103	11698;11699;11700;11701;11702;11703;11704;11705;11706;11707;11708;11709;11710;11711;11712;62306;62307;62308;62309;62310;62311;62312;62313;109063;109064	3477	18596	21022	20879	25169	23195	21525	27067	27178
3256	0.211356	OsIR8_05T0229800.1	0.00469751	0.0637681	OsIR8_05T0229800.1;Os05t0508500-02	OsIR8_05T0229800.1;Os05t0508500-02	3;3	2;2	OsIR8_05T0229800.1;Os05t0508500-02 Thioredoxin protein, Bacterial F-box effector (XopI)-interacting protein, Regulation of rice immunity	2	3	2	24.8	19	121;121	9314;18918;20370	64092;64093;64094;64095;64096;64097;64098;128156;138172;138173	3256	19961	21701	18778	19927	25705	23060	23340	20942
2070	-0.194388	OsIR8_06T0252800.1	0.00469751	0.0637681	OsIR8_06T0252800.1;Osind.06G023700_04;Os06t0644200-01;LOC_Os06g43660.1;Osind.06G023700_03;LOC_Os06g43660.2;Os06t0644200-03;Osind.06G023700_02;LOC_Os06g43660.3;Osind.06G023700_01;Os06t0644200-02	OsIR8_06T0252800.1;Osind.06G023700_04;Os06t0644200-01;LOC_Os06g43660.1;Osind.06G023700_03;LOC_Os06g43660.2;Os06t0644200-03;Osind.06G023700_02;LOC_Os06g43660.3	17;17;17;17;16;16;12;9;9;7;1	3;3;3;3;2;2;2;3;3;3;1	OsIR8_06T0252800.1;Osind.06G023700_04;Os06t0644200-01 Vacuolar H<sup>+</sup>-translocating inorganic pyrophosphatase (V-PPase, EC 3.6.1.1), Cold tolerance;LOC_Os06g43660.1 protein|inorganic H+ pyrophosphatase, putative, expressed;Osind.06G023700_03;LOC_Os0	11	17	3	18.5	4.5	771;771;782;782;728;739;442;709;720;540;123	105;106;302;303;2082;2083;2805;3555;5156;9873;10942;13637;13971;17268;17576;19171;21084	627;628;629;630;631;632;633;634;635;636;637;638;639;640;641;642;643;644;645;646;647;648;649;2079;2080;2081;2082;2083;2084;2085;2086;2087;2088;2089;2090;2091;2092;2093;2094;2095;2096;2097;2098;2099;2100;2101;14528;14529;14530;14531;14532;14533;14534;14535;14536;14537;19406;19407;19408;19409;19410;19411;19412;19413;19414;19415;19416;19417;19418;19419;19420;19421;19422;19423;19424;19425;24443;24444;…	2070	42203	39952	35700	36782	34008	36919	30590	33627
780	0.16739	OsIR8_02T0320100.1	0.00469751	0.0637681	OsIR8_02T0320100.1;Osind.02G043550_03;Osind.02G043550_02;Osind.02G043550_01;LOC_Os02g51470.3;LOC_Os02g51470.2;LOC_Os02g51470.1;Os02t0750100-00	OsIR8_02T0320100.1;Osind.02G043550_03;Osind.02G043550_02;Osind.02G043550_01;LOC_Os02g51470.3;LOC_Os02g51470.2;LOC_Os02g51470.1	13;13;13;13;13;13;13;5	13;13;13;13;13;13;13;5	OsIR8_02T0320100.1;Osind.02G043550_03;Osind.02G043550_02;Osind.02G043550_01;LOC_Os02g51470.3 protein|ATP synthase F1, delta subunit family protein, putative, expressed;LOC_Os02g51470.2 protein|ATP synthase F1, delta subunit family protein, putative, expres	8	13	13	58.4	58.4	243;243;243;243;243;243;243;100	42;43;859;1720;2677;2861;8966;9090;9091;10747;14865;16981;18268	203;204;205;206;207;208;209;210;211;212;213;214;215;216;217;218;219;220;221;6003;6004;6005;6006;6007;6008;6009;6010;6011;6012;6013;6014;6015;6016;6017;6018;6019;6020;6021;6022;6023;6024;12231;12232;12233;12234;12235;12236;12237;12238;12239;12240;12241;12242;12243;12244;12245;12246;12247;12248;12249;12250;12251;12252;12253;12254;12255;12256;12257;18500;19825;19826;19827;19828;19829;19830;19831;198…	780	178165	182561	188942	208185	224885	189096	232398	204709
2557	-0.169221	Osind.08G023590_01	0.00481139	0.065	Osind.08G023590_01;Os08t0553800-05;Os08t0553800-03;Os08t0553800-02;Os08t0553800-01;LOC_Os08g44000.1;OsIR8_08T0246800.3;OsIR8_08T0246800.2;OsIR8_08T0246800.1	Osind.08G023590_01;Os08t0553800-05;Os08t0553800-03;Os08t0553800-02;Os08t0553800-01;LOC_Os08g44000.1;OsIR8_08T0246800.3;OsIR8_08T0246800.2;OsIR8_08T0246800.1	16;16;16;16;16;16;16;16;16	16;16;16;16;16;16;16;16;16	Osind.08G023590_01;Os08t0553800-05 NAD(P)-binding domain containing protein.;Os08t0553800-03 NAD(P)-binding domain containing protein.;Os08t0553800-02 NAD(P)-binding domain containing protein.;Os08t0553800-01 NAD(P)-binding domain containing protein.;LOC_O	9	16	16	40.9	40.9	386;386;386;386;386;386;431;431;431	1205;2296;2983;5889;6033;8900;11062;11208;12261;15345;17343;18438;18714;21196;21197;21461	8525;8526;8527;8528;8529;8530;8531;8532;8533;16107;20634;20635;20636;20637;40335;40336;40337;40338;40339;40340;40341;40342;40343;40344;40345;40346;41326;41327;41328;41329;41330;41331;41332;41333;41334;41335;41336;61175;61176;61177;61178;61179;61180;61181;61182;61183;61184;61185;61186;61187;61188;61189;61190;61191;61192;61193;61194;75554;75555;75556;75557;75558;75559;75560;75561;75562;75563;75564;…	2557	191436	173936	166051	164836	158557	161796	146863	151983
1540	-0.289835	Os04t0554800-01	0.00487189	0.0652133	Os04t0554800-01;LOC_Os04g46830.1;OsIR8_04T0213900.1;Osind.04G021650_01	Os04t0554800-01;LOC_Os04g46830.1;OsIR8_04T0213900.1;Osind.04G021650_01	2;2;2;2	1;1;1;1	Os04t0554800-01 Similar to RCc3 protein.;LOC_Os04g46830.1 protein|LTPL122 - Protease inhibitor/seed storage/LTP family protein precursor, expressed;OsIR8_04T0213900.1;Osind.04G021650_01	4	2	1	16.8	9.5	137;137;269;269	1563;12767	11168;11169;11170;11171;11172;11173;86620;86621;86622;86623;86624;86625	1540	7143	6568	6474	8155	5962	6688	5503	5029
3773	0.275427	Osind.11G023630_01	0.0048968	0.0652133	Osind.11G023630_01;OsIR8_11T0228600.1;OsIR8_11T0228800.2	Osind.11G023630_01;OsIR8_11T0228600.1;OsIR8_11T0228800.2	2;2;1	2;2;1	Osind.11G023630_01;OsIR8_11T0228600.1;OsIR8_11T0228800.2	3	2	2	4.5	4.5	628;721;884	9250;12101	63582;63583;82515;82516;82517;82518;82519;82520;82521;82522;82523;82524;82525;82526;82527;82528	3773	5430	7030	7254	6347	7402	7899	7975	8267
3127	0.92341	Osind.12G016820_01	0.0048968	0.0652133	Osind.12G016820_01;Os12t0571200-01;LOC_Os12g38310.1	Osind.12G016820_01;Os12t0571200-01;LOC_Os12g38310.1	1;1;1	1;1;1	Osind.12G016820_01;Os12t0571200-01 Similar to Mitochondrial import inner membrane translocase subunit Tim9.;LOC_Os12g38310.1 protein|mitochondrial import inner membrane translocase subunit Tim, putative, expressed	3	1	1	16.9	16.9	71;93;93	5642	38624	3127	272	300	0	279	295	561	345	413
1737	0.595301	OsIR8_05T0144800.1	0.00498221	0.0660377	OsIR8_05T0144800.1;LOC_Os05g29990.1;Os05t0363200-01;Osind.05G013500_01;OsIR8_05T0144800.2;Os01t0315800-01;Osind.07G016210_01;Os07t0674100-02;LOC_Os07g47700.1;OsIR8_07T0264100.1;Osind.03G012700_01;OsIR8_03T0122200.1;OsIR8_01T0139600.2;OsIR8_01T0377900.1;LOC_Os03g17230.1;Os03t0280800-01;Os03t0280800-02;Osind.01G013970_02;OsIR8_01T0139600.1;Osind.01G013970_03;LOC_Os01g62020.2;LOC_Os01g62020.1;OsIR8_…	OsIR8_05T0144800.1;LOC_Os05g29990.1;Os05t0363200-01;Osind.05G013500_01;OsIR8_05T0144800.2;Os01t0315800-01;Osind.07G016210_01;Os07t0674100-02;LOC_Os07g47700.1;OsIR8_07T0264100.1;Osind.03G012700_01;OsIR8_03T0122200.1;OsIR8_01T0139600.2;OsIR8_01T0377900.1;LOC_Os03g17230.1;Os03t0280800-01;Os03t0280800-02;Osind.01G013970_02;OsIR8_01T0139600.1;Osind.01G013970_03;LOC_Os01g62020.2;LOC_Os01g62020.1;OsIR8_…	2;2;2;2;2;1;1;1;1;1;1;1;1;1;1;1;1;1;1;1;1;1;1;1;1	1;1;1;1;1;0;0;0;0;0;0;0;0;0;0;0;0;0;0;0;0;0;0;0;0	OsIR8_05T0144800.1;LOC_Os05g29990.1 protein|NAD dependent epimerase/dehydratase family domain containing protein, expressed;Os05t0363200-01 UDP-glucuronic acid decarboxylase;Osind.05G013500_01;OsIR8_05T0144800.2;Os01t0315800-01 UDP-glucuronic acid decarbox	25	2	1	4.8	2.4	463;447;447;447;442;425;445;445;445;445;432;432;216;218;419;419;396;372;360;282;255;255;255;225;425	17474;20457	117945;117946;117947;117948;117949;117950;138788	1737	1052	1006	1040	1027	1251	1730	1697	1554
861	-0.187383	Os02t0834700-01	0.00501779	0.0661468	Os02t0834700-01;LOC_Os02g58790.1;LOC_Os02g58790.4;LOC_Os02g58790.3;LOC_Os02g58790.2;OsIR8_02T0375700.3;OsIR8_02T0375700.4;OsIR8_02T0375700.2;OsIR8_02T0375700.1;LOC_Os02g58790.5;Os02t0834700-02;Osind.02G049650_01	Os02t0834700-01;LOC_Os02g58790.1;LOC_Os02g58790.4;LOC_Os02g58790.3;LOC_Os02g58790.2;OsIR8_02T0375700.3;OsIR8_02T0375700.4;OsIR8_02T0375700.2;OsIR8_02T0375700.1	6;6;5;5;5;5;4;4;4;2;1;1	6;6;5;5;5;5;4;4;4;2;1;1	Os02t0834700-01 Similar to Cell division inhibitor.;LOC_Os02g58790.1 protein|cell division inhibitor, putative, expressed;LOC_Os02g58790.4 protein|cell division inhibitor, putative, expressed;LOC_Os02g58790.3 protein|cell division inhibitor, putative, expr	12	6	6	21.4	21.4	359;359;233;233;326;359;331;375;403;148;81;263	335;2029;2178;14550;20384;20438	2316;2317;2318;2319;14128;14129;14130;14131;14132;14133;14134;14135;14136;14137;14138;15298;15299;15300;15301;15302;15303;15304;99232;138294;138295;138296;138297;138636;138637;138638	861	50840	43361	42185	49037	43898	41415	39925	37600
895	0.170845	OsIR8_03T0023300.2	0.00503915	0.0661468	OsIR8_03T0023300.2;Osind.03G002710_01;Os03t0134300-01;LOC_Os03g04169.1;OsIR8_03T0023300.1	OsIR8_03T0023300.2;Osind.03G002710_01;Os03t0134300-01;LOC_Os03g04169.1;OsIR8_03T0023300.1	8;8;8;8;4	8;8;8;8;4	OsIR8_03T0023300.2;Osind.03G002710_01;Os03t0134300-01 Similar to ATP phosphoribosyl transferase.;LOC_Os03g04169.1 protein|ATP phosphoribosyltransferase, putative, expressed;OsIR8_03T0023300.1	5	8	8	24.9	24.9	398;398;404;404;241	7701;12941;13597;14429;15322;16400;18797;20486	52984;52985;52986;52987;52988;52989;52990;52991;52992;52993;52994;52995;87642;87643;87644;87645;87646;87647;87648;87649;92689;92690;92691;92692;98355;98356;104104;104105;110898;110899;110900;110901;110902;110903;110904;110905;110906;110907;110908;127357;127358;127359;127360;127361;127362;139033;139034;139035;139036;139037;139038;139039;139040	895	96401	104711	102770	103866	111762	112772	109888	124587
3427	-0.172835	Osind.02G035560_02	0.00509253	0.0661468	Osind.02G035560_02;OsIR8_07T0188400.2;OsIR8_07T0188400.1;LOC_Os07g36470.1;LOC_Os07g36465.1;Os07t0549700-01	Osind.02G035560_02;OsIR8_07T0188400.2;OsIR8_07T0188400.1;LOC_Os07g36470.1	10;8;8;6;3;3	9;8;8;6;2;2	Osind.02G035560_02;OsIR8_07T0188400.2;OsIR8_07T0188400.1;LOC_Os07g36470.1 protein|vacuolar ATP synthase subunit H, putative, expressed	6	10	9	28.3	25.4	452;819;831;315;111;113	201;1269;2994;4991;6584;7772;10090;12318;12922;13312	1304;1305;1306;1307;1308;1309;1310;1311;1312;1313;9035;9036;9037;9038;9039;9040;9041;9042;9043;20726;20727;20728;20729;20730;20731;20732;20733;20734;20735;34147;34148;34149;34150;34151;34152;34153;34154;34155;34156;34157;45157;45158;45159;45160;45161;53414;53415;53416;53417;69465;69466;69467;83960;83961;83962;83963;83964;83965;83966;83967;83968;83969;83970;83971;83972;83973;83974;83975;87483	3427	97419	93773	93178	91186	82464	90362	77112	83217
2796	-0.199516	Osind.10G011940_01	0.00512456	0.0661468	Osind.10G011940_01;OsIR8_10T0119800.2;OsIR8_10T0119800.1;Os10t0443200-01;LOC_Os10g30640.1	Osind.10G011940_01;OsIR8_10T0119800.2;OsIR8_10T0119800.1;Os10t0443200-01;LOC_Os10g30640.1	5;5;5;5;5	5;5;5;5;5	Osind.10G011940_01;OsIR8_10T0119800.2;OsIR8_10T0119800.1;Os10t0443200-01 Similar to translin-like protein [Oryza sativa (japonica cultivar-group)].;LOC_Os10g30640.1 protein|translin, putative, expressed	5	5	5	26.7	26.7	221;294;294;294;297	1717;1749;2264;18755;20186	12211;12212;12213;12214;12215;12216;12217;12218;12219;12220;12380;15841;15842;15843;15844;127091;127092;127093;136813;136814;136815;136816;136817	2796	36602	29970	26601	31791	28356	28548	25239	26681
1994	-0.178676	OsIR8_06T0126600.1	0.00512456	0.0661468	OsIR8_06T0126600.1;Osind.06G011870_01;Os06t0289900-01;LOC_Os06g18670.1;OsIR8_06T0126900.1;Osind.06G011930_01;Osind.06G011910_01;LOC_Os06g18790.1;OsIR8_06T0128400.1;OsIR8_06T0127900.1;Osind.06G011950_01;OsIR8_06T0127500.1	OsIR8_06T0126600.1;Osind.06G011870_01;Os06t0289900-01;LOC_Os06g18670.1	13;13;13;13;2;2;2;1;1;1;1;1	13;13;13;13;2;2;2;1;1;1;1;1	OsIR8_06T0126600.1;Osind.06G011870_01;Os06t0289900-01 UDP-glucuronosyl/UDP-glucosyltransferase family protein.;LOC_Os06g18670.1 protein|anthocyanidin 3-O-glucosyltransferase, putative, expressed	12	13	13	38.9	38.9	481;481;481;481;465;476;608;323;434;458;479;511	2071;2460;3641;4505;4945;6971;15525;16592;17364;17596;18411;18412;20190	14463;14464;14465;14466;14467;14468;14469;14470;17048;17049;17050;17051;17052;17053;17054;17055;17056;17057;17058;17059;17060;17061;17062;25023;25024;25025;30750;30751;30752;30753;33709;47809;105265;105266;105267;105268;112248;112249;112250;112251;112252;117142;117143;117144;117145;117146;117147;117148;117149;117150;117151;117152;117153;118883;118884;118885;118886;124674;124675;124676;124677;1246…	1994	72932	68913	94122	82259	63981	76736	68555	71885
2144	#NUM!	OsIR8_07T0012300.1	0.00513167	0.0661468	OsIR8_07T0012300.1;Osind.07G001140_01;Os07t0118300-01;LOC_Os07g02710.1	OsIR8_07T0012300.1;Osind.07G001140_01;Os07t0118300-01;LOC_Os07g02710.1	1;1;1;1	1;1;1;1	OsIR8_07T0012300.1;Osind.07G001140_01;Os07t0118300-01 Similar to predicted protein.;LOC_Os07g02710.1 protein|expressed protein	4	1	1	13	13	208;208;208;208	6554	44962	2144	0	0	0	0	0	0	0	133
3299	#NUM!	Os10t0575200-01	0.00518505	0.0665297	Os10t0575200-01;LOC_Os10g42439.1;Os10t0575200-03;Os10t0575200-02	Os10t0575200-01;LOC_Os10g42439.1	4;3;1;1	1;1;1;1	Os10t0575200-01 DnaJ homolog subfamily C GRV2, GRV2 (GRAVITROPISM DEFECTIVE 2); binding / heat shock protein binding.;LOC_Os10g42439.1 protein|heat shock protein DnaJ, putative, expressed	4	4	1	2.8	0.9	2583;2632;667;946	9526;12534;15600;17288	65514;85260;105726;105727;116672;116673	3299	0	0	0	0	0	0	132	0
3146	-0.165985	OsIR8_12T0192200.2	0.0052242	0.0667273	OsIR8_12T0192200.2;OsIR8_12T0192200.1;Os12t0615400-01;LOC_Os12g42090.2;Osind.12G019530_01;Osind.12G019530_02;LOC_Os12g42090.3;LOC_Os12g42090.1;Osind.07G004820_01;Os07t0179300-00;LOC_Os07g08200.1;OsIR8_07T0049600.2;OsIR8_07T0049600.1	OsIR8_12T0192200.2;OsIR8_12T0192200.1;Os12t0615400-01;LOC_Os12g42090.2;Osind.12G019530_01;Osind.12G019530_02;LOC_Os12g42090.3;LOC_Os12g42090.1	13;13;13;13;13;10;10;10;4;4;4;4;4	13;13;13;13;13;10;10;10;4;4;4;4;4	OsIR8_12T0192200.2;OsIR8_12T0192200.1;Os12t0615400-01 Similar to 37 kDa inner envelope membrane protein, chloroplast precursor (E37).;LOC_Os12g42090.2 protein|methyltransferase domain containing protein, putative, expressed;Osind.12G019530_01;Osind.12G0195	13	13	13	47.7	47.7	348;348;348;348;397;241;319;351;327;330;330;537;537	2574;4133;4472;5858;6152;8248;8500;15397;15722;18898;18956;20332;21483	17876;17877;17878;17879;17880;17881;17882;17883;17884;28244;28245;28246;28247;28248;28249;28250;28251;30544;30545;30546;30547;30548;30549;30550;30551;30552;30553;30554;30555;30556;30557;30558;30559;30560;30561;30562;30563;40109;40110;40111;40112;40113;40114;40115;40116;40117;40118;40119;40120;42143;42144;56919;56920;56921;56922;56923;56924;56925;56926;56927;56928;56929;56930;56931;56932;56933;569…	3146	179444	180074	160444	157944	144696	157520	144893	157122
681	#NUM!	LOC_Os02g39040.1	0.00525979	0.0668778	LOC_Os02g39040.1;Osind.02G023170_02;Osind.02G023170_01;OsIR8_02T0229600.3;OsIR8_02T0229600.2;OsIR8_02T0229600.1;Os02t0602400-02;Os02t0602400-01	LOC_Os02g39040.1;Osind.02G023170_02;Osind.02G023170_01;OsIR8_02T0229600.3;OsIR8_02T0229600.2;OsIR8_02T0229600.1;Os02t0602400-02;Os02t0602400-01	2;2;2;2;2;2;1;1	2;2;2;2;2;2;1;1	LOC_Os02g39040.1 protein|mTERF domain containing protein, expressed;Osind.02G023170_02;Osind.02G023170_01;OsIR8_02T0229600.3;OsIR8_02T0229600.2;OsIR8_02T0229600.1;Os02t0602400-02 Hypothetical conserved gene.;Os02t0602400-01 Mitochodrial transcription termi	8	2	2	5.1	5.1	490;662;662;680;773;774;155;271	2491;11939	17241;81542	681	0	0	0	0	0	0	130	0
2248	0.278248	Os07t0520800-01	0.00529181	0.066982	Os07t0520800-01;OsIR8_07T0170500.1;Osind.02G037180_01;LOC_Os07g33660.1	Os07t0520800-01;OsIR8_07T0170500.1;Osind.02G037180_01;LOC_Os07g33660.1	2;2;2;2	2;2;2;2	Os07t0520800-01 Ankyrin repeat-containing domain domain containing protein.;OsIR8_07T0170500.1;Osind.02G037180_01;LOC_Os07g33660.1 protein|expressed protein	4	2	2	24.2	24.2	165;172;172;172	2447;13335	16970;16971;90340;90341;90342;90343	2248	6353	5305	6913	6034	7227	6951	8653	7008
3987	0.172488	OsIR8_09T0206200.1	0.00536299	0.0675785	OsIR8_09T0206200.1;Os09t0564000-01;LOC_Os09g39060.1	OsIR8_09T0206200.1;Os09t0564000-01;LOC_Os09g39060.1	6;3;3	6;3;3	OsIR8_09T0206200.1;Os09t0564000-01 Peptidase C1A, papain family protein.;LOC_Os09g39060.1 protein|vignain precursor, putative, expressed	3	6	6	31.1	31.1	363;283;283	4370;4455;13117;13307;14295;14814	29758;29759;29760;29761;29762;30443;30444;30445;30446;30447;30448;88979;88980;88981;88982;88983;88984;88985;88986;88987;90119;90120;90121;90122;90123;90124;90125;90126;90127;90128;90129;90130;90131;90132;97512;97513;97514;97515;97516;97517;97518;97519;97520;97521;97522;97523;97524;97525;100852;100853;100854;100855;100856;100857;100858;100859;100860;100861	3987	71119	68421	55111	63632	72127	69743	72517	76698
53	-0.178001	Osind.01G005410_02	0.00541281	0.0679018	Osind.01G005410_02;Osind.01G005410_01;Os01t0178000-01;LOC_Os01g08270.1;OsIR8_01T0048700.1;Os01t0178000-02;LOC_Os01g08270.4	Osind.01G005410_02;Osind.01G005410_01;Os01t0178000-01;LOC_Os01g08270.1;OsIR8_01T0048700.1;Os01t0178000-02	9;9;9;9;9;5;4	9;9;9;9;9;5;4	Osind.01G005410_02;Osind.01G005410_01;Os01t0178000-01 Modulator of auxin homeostasis, Regulation of nitrogen metabolism, Regulation of grain yield and nitrogen use efficiency;LOC_Os01g08270.1 protein|aminotransferase, classes I and II, domain containing pr	7	9	9	29.9	29.9	394;394;394;394;403;197;208	2120;4821;7030;7571;13108;19283;19677;19959;21030	14847;14848;14849;14850;14851;14852;14853;14854;14855;14856;14857;14858;32897;32898;32899;32900;32901;32902;48255;52088;88936;88937;88938;88939;88940;88941;88942;130784;130785;130786;130787;130788;130789;130790;130791;130792;130793;130794;130795;133399;133400;133401;133402;135316;142943;142944;142945	53	58254	59175	58233	56942	48872	55201	50318	51214
1337	-0.384322	Osind.03G040170_02	0.00549466	0.0686222	Osind.03G040170_02;Osind.03G040170_01;Os03t0836000-01;LOC_Os03g61970.1;OsIR8_03T0394200.1	Osind.03G040170_02;Osind.03G040170_01;Os03t0836000-01;LOC_Os03g61970.1;OsIR8_03T0394200.1	13;13;13;13;13	1;1;1;1;1	Osind.03G040170_02;Osind.03G040170_01;Os03t0836000-01 Similar to Actin 7 (Actin 2).;LOC_Os03g61970.1 protein|actin, putative, expressed;OsIR8_03T0394200.1	5	13	1	36.9	3.4	377;377;377;377;379	797;2130;2131;2561;2562;4611;6898;8366;8700;10108;17387;18740;21278	5462;5463;5464;5465;5466;5467;5468;5469;5470;5471;5472;5473;5474;5475;5476;5477;5478;5479;5480;5481;5482;14918;14919;14920;14921;14922;14923;14924;14925;14926;14927;14928;14929;14930;14931;14932;14933;14934;14935;14936;14937;14938;14939;14940;17790;17791;17792;17793;17794;17795;17796;17797;17798;17799;17800;17801;17802;17803;17804;17805;17806;17807;31345;31346;31347;31348;31349;31350;31351;31352;…	1337	3782	3369	3133	3177	2718	3081	1953	2561
1053	0.163994	Os03t0323200-04	0.00554093	0.0688158	Os03t0323200-04;LOC_Os03g20700.2;LOC_Os03g20700.1;Osind.03G015560_01;OsIR8_03T0146500.1;Os03t0323200-02;Os03t0323200-03	Os03t0323200-04;LOC_Os03g20700.2;LOC_Os03g20700.1;Osind.03G015560_01;OsIR8_03T0146500.1;Os03t0323200-02;Os03t0323200-03	16;16;16;15;15;13;9	10;10;10;9;9;7;5	Os03t0323200-04 Magnesium chelatase subunit ChlH, Chlorophyll biosynthesis;LOC_Os03g20700.2 protein|magnesium-chelatase, putative, expressed;LOC_Os03g20700.1 protein|magnesium-chelatase, putative, expressed;Osind.03G015560_01;OsIR8_03T0146500.1;Os03t032320	7	16	10	15.7	10.5	1387;1387;1387;1355;1387;904;481	986;1653;2897;3119;3929;4929;8382;10623;11743;11980;12001;13945;14993;17372;19004;19846	7022;7023;7024;7025;11733;11734;11735;11736;11737;11738;11739;11740;11741;11742;11743;11744;11745;11746;11747;20090;20091;20092;20093;20094;20095;21679;21680;21681;21682;21683;26866;26867;33613;57879;57880;57881;57882;57883;57884;57885;57886;57887;57888;57889;57890;72748;72749;72750;80304;80305;80306;80307;80308;80309;80310;80311;80312;81830;81831;81832;81833;81834;81835;81969;81970;81971;81972;8…	1053	101751	105846	123718	112985	124505	120603	126430	126249
2178	-0.187341	Osind.07G005310_01	0.00558363	0.0688158	Osind.07G005310_01;LOC_Os07g08880.2;Osind.07G005310_03;Os07t0186400-01;LOC_Os07g08880.1;OsIR8_07T0055300.2;OsIR8_07T0055300.1;Osind.07G005310_04;LOC_Os07g08880.4;Osind.07G005310_02;LOC_Os07g08880.3	Osind.07G005310_01;LOC_Os07g08880.2;Osind.07G005310_03;Os07t0186400-01;LOC_Os07g08880.1;OsIR8_07T0055300.2;OsIR8_07T0055300.1;Osind.07G005310_04;LOC_Os07g08880.4;Osind.07G005310_02;LOC_Os07g08880.3	3;3;3;3;3;3;3;2;2;2;2	3;3;3;3;3;3;3;2;2;2;2	Osind.07G005310_01;LOC_Os07g08880.2 protein|ES43 protein, putative, expressed;Osind.07G005310_03;Os07t0186400-01 Homolog of Arabidopsis SHL (SHORT LIFE), BAH (Bromo adjacent homology) domain-containing protein, Mediation of genome-wide transcriptional repr	11	3	3	19.4	19.4	217;217;218;218;218;246;246;141;141;165;165	5432;9479;13259	37458;37459;65198;89822;89823;89824;89825;89826;89827;89828;89829;89830;89831;89832;89833;89834;89835;89836	2178	37067	35518	35771	38667	32207	32813	30440	33659
1400	-0.16661	LOC_Os06g39704.1	0.00558363	0.0688158	LOC_Os06g39704.1;LOC_Os04g16848.1;LOC_Os10g21322.1;LOC_Os08g15296.1	LOC_Os06g39704.1;LOC_Os04g16848.1;LOC_Os10g21322.1;LOC_Os08g15296.1	4;4;2;2	4;4;2;2	LOC_Os06g39704.1 protein|photosystem II reaction center protein H, putative;LOC_Os04g16848.1 protein|photosystem II reaction center protein H, putative;LOC_Os10g21322.1 protein|photosystem II reaction center protein H, putative;LOC_Os08g15296.1 protein|pho	4	4	4	38.4	38.4	73;73;73;76	2018;2019;14505;19230	14036;14037;14038;14039;14040;14041;14042;14043;14044;14045;14046;14047;14048;14049;14050;14051;14052;14053;14054;14055;14056;14057;14058;14059;14060;14061;14062;14063;14064;14065;14066;14067;14068;14069;14070;14071;98955;130375;130376;130377;130378;130379;130380;130381;130382;130383;130384;130385;130386;130387;130388;130389;130390;130391;130392;130393;130394;130395;130396	1400	153898	193554	247467	176529	194692	160344	185573	146700
3795	0.167861	OsIR8_12T0202200.1	0.00579715	0.0700403	OsIR8_12T0202200.1;Osind.12G020560_01;Osind.12G020560_02;Osind.12G020560_03;Os12t0632000-01;LOC_Os12g43600.1	OsIR8_12T0202200.1;Osind.12G020560_01;Osind.12G020560_02;Osind.12G020560_03;Os12t0632000-01;LOC_Os12g43600.1	7;7;6;6;5;5	4;4;3;3;2;2	OsIR8_12T0202200.1;Osind.12G020560_01;Osind.12G020560_02;Osind.12G020560_03;Os12t0632000-01 Gly-rich protein, Partner protein of RF5, Fertility restoration;LOC_Os12g43600.1 protein|RNA recognition motif containing protein, expressed	6	7	4	55.9	39.1	161;161;139;149;162;162	228;2476;6939;7066;7073;13983;16536	1483;1484;1485;1486;1487;17155;17156;47559;47560;47561;47562;47563;47564;48407;48408;48409;48410;48423;48424;48425;48426;48427;95298;95299;95300;95301;95302;95303;95304;95305;95306;95307;95308;95309;95310;111847;111848;111849;111850;111851;111852;111853;111854;111855;111856;111857	3795	75872	82984	80196	96473	83106	89736	99774	104310
322	-0.164127	LOC_Os10g38234.1	0.00579715	0.0700403	LOC_Os10g38234.1;LOC_Os10g21248.1;LOC_Os01g57962.1;Osind.01G017660_01	LOC_Os10g38234.1;LOC_Os10g21248.1;LOC_Os01g57962.1;Osind.01G017660_01	14;14;14;7	14;14;14;7	LOC_Os10g38234.1 protein|photosystem I P700 chlorophyll a apoprotein A2, putative, expressed;LOC_Os10g21248.1 protein|photosystem I P700 chlorophyll a apoprotein A2, putative, expressed;LOC_Os01g57962.1 protein|photosystem I P700 chlorophyll a apoprotein A	4	14	14	21.8	21.8	734;734;734;426	2725;3161;3747;6349;6350;10104;14483;14885;15512;18126;18127;18191;18414;20691	18855;18856;18857;18858;18859;18860;18861;18862;18863;18864;18865;18866;21895;21896;21897;21898;21899;21900;21901;21902;21903;21904;21905;21906;21907;21908;21909;21910;21911;21912;21913;21914;21915;25711;25712;25713;25714;25715;25716;25717;25718;25719;25720;25721;25722;25723;25724;25725;25726;25727;43448;43449;43450;43451;43452;43453;43454;43455;43456;43457;43458;43459;43460;43461;43462;43463;434…	322	140967	130408	157621	157009	134460	121848	137984	128699
313	1.83786	LOC_Os01g57082.1	0.00579715	0.0700403	LOC_Os01g57082.1;Os01t0779100-00;OsIR8_01T0344900.7;Osind.01G034430_01;Os01t0778800-01;LOC_Os01g57073.1;OsIR8_01T0344900.6;OsIR8_01T0344900.4;OsIR8_01T0344900.5;OsIR8_01T0344900.3;OsIR8_01T0344900.2;OsIR8_01T0344900.1	LOC_Os01g57082.1;Os01t0779100-00;OsIR8_01T0344900.7;Osind.01G034430_01;Os01t0778800-01;LOC_Os01g57073.1;OsIR8_01T0344900.6;OsIR8_01T0344900.4;OsIR8_01T0344900.5;OsIR8_01T0344900.3;OsIR8_01T0344900.2;OsIR8_01T0344900.1	1;1;1;1;1;1;1;1;1;1;1;1	1;1;1;1;1;1;1;1;1;1;1;1	LOC_Os01g57082.1 protein|insulin-degrading enzyme, putative, expressed;Os01t0779100-00 Peptidase M16, zinc-binding site domain containing protein.;OsIR8_01T0344900.7;Osind.01G034430_01;Os01t0778800-01 Peptidase M16, core domain containing protein.;LOC_Os01	12	1	1	1.9	1.9	636;860;912;917;973;973;1345;1348;1358;1377;1390;1461	9626	66195	313	127	0	0	0	0	0	260	194
1175	0.311314	OsIR8_03T0270600.1	0.00583986	0.0700403	OsIR8_03T0270600.1;Osind.03G027440_01;Os03t0651000-01;LOC_Os03g44820.1	OsIR8_03T0270600.1;Osind.03G027440_01;Os03t0651000-01;LOC_Os03g44820.1	1;1;1;1	1;1;1;1	OsIR8_03T0270600.1;Osind.03G027440_01;Os03t0651000-01 Glu-tRNAGln amidotransferase, C subunit family protein.;LOC_Os03g44820.1 protein|glutamyl-tRNA, putative, expressed	4	1	1	9.2	9.2	153;153;153;153	9840	67521;67522;67523;67524;67525	1175	4192	3821	5035	3951	5108	5337	5826	4822
2130	0.307317	OsIR8_06T0306200.2	0.00583986	0.0700403	OsIR8_06T0306200.2;Os06t0728000-02;Os06t0728000-01;LOC_Os06g51220.4;LOC_Os06g51220.3;LOC_Os06g51220.2;Osind.06G029300_02;OsIR8_06T0306200.1;Osind.06G029300_01	OsIR8_06T0306200.2;Os06t0728000-02;Os06t0728000-01;LOC_Os06g51220.4;LOC_Os06g51220.3;LOC_Os06g51220.2;Osind.06G029300_02;OsIR8_06T0306200.1;Osind.06G029300_01	1;1;1;1;1;1;1;1;1	1;1;1;1;1;1;1;1;1	OsIR8_06T0306200.2;Os06t0728000-02 HMG1 protein (HMGB1).;Os06t0728000-01 High mobility group (HMG) protein;LOC_Os06g51220.4 protein|HMG1/2, putative, expressed;LOC_Os06g51220.3 protein|HMG1/2, putative, expressed;LOC_Os06g51220.2 protein|HMG1/2, putative,	9	1	1	8.3	8.3	157;157;157;157;157;157;167;269;269	16677	112772;112773	2130	3921	2407	3701	5889	6161	4895	3644	4997
2648	-0.166797	Os09t0440300-02	0.00583986	0.0700403	Os09t0440300-02;Os09t0440300-01;LOC_Os09g26880.1;LOC_Os09g26880.4;LOC_Os09g26880.3;Osind.09G011570_01;OsIR8_09T0130800.1;Os09t0440300-03	Os09t0440300-02;Os09t0440300-01;LOC_Os09g26880.1;LOC_Os09g26880.4;LOC_Os09g26880.3;Osind.09G011570_01;OsIR8_09T0130800.1	12;12;12;9;9;8;7;2	12;12;12;9;9;8;7;2	Os09t0440300-02 Similar to Aldehyde dehydrogenase family 7 member A1 (EC 1.2.1.3) (Antiquitin 1) (Matured fruit 60 kDa protein) (MF-60).;Os09t0440300-01 Aldehyde dehydrogenase, Seed maturation, Maintenance of viability during storage, Lysine catabolism;LOC	8	12	12	32.8	32.8	509;509;509;386;386;477;481;78	1938;3964;4174;4490;9184;9576;9676;10328;12186;13100;17724;19213	13455;27075;27076;27077;27078;27079;27080;27081;27082;27083;27084;27085;27086;27087;27088;28468;28469;28470;28471;28472;28473;28474;28475;28476;28477;28478;28479;28480;28481;30650;30651;30652;30653;30654;30655;30656;30657;63059;63060;63061;63062;63063;63064;63065;63066;65764;65765;65766;65767;65768;65769;65770;65771;65772;65773;65774;65775;65776;65777;65778;65779;65780;66452;66453;66454;66455;664…	2648	130779	106685	112607	99866	97504	114143	94094	95071
3523	-0.150356	Osind.04G012770_04	0.00589324	0.0700403	Osind.04G012770_04;OsIR8_04T0131600.7;OsIR8_04T0131600.6;OsIR8_04T0131600.3;OsIR8_04T0131600.5;OsIR8_04T0131600.1;Os04t0423600-03	Osind.04G012770_04;OsIR8_04T0131600.7;OsIR8_04T0131600.6;OsIR8_04T0131600.3;OsIR8_04T0131600.5;OsIR8_04T0131600.1	17;17;17;17;17;17;5	17;17;17;17;17;17;5	Osind.04G012770_04;OsIR8_04T0131600.7;OsIR8_04T0131600.6;OsIR8_04T0131600.3;OsIR8_04T0131600.5;OsIR8_04T0131600.1	7	17	17	73.8	73.8	301;356;402;1311;1489;1540;140	13731;14294;15941;16188;16189;16285;16311;16312;16315;16316;16761;17056;17057;17061;17076;17077;17078	93575;93576;93577;93578;93579;93580;97506;97507;97508;97509;97510;97511;108008;108009;108010;108011;108012;108013;109612;109613;109614;109615;109616;109617;109618;109619;109620;109621;109622;109623;109624;109625;109626;109627;109628;109629;109630;109631;109632;109633;109634;109635;109636;110251;110252;110253;110254;110255;110256;110257;110258;110259;110382;110383;110384;110385;110386;110387;11038…	3523	479556	347122	378117	377050	396960	328013	419489	280825
1620	0.172022	LOC_Os04g59494.1	0.00597865	0.0700403	LOC_Os04g59494.1;Os04t0691600-02;Os04t0691600-01;Osind.04G031180_01;OsIR8_04T0302200.1;OsIR8_04T0302200.3;OsIR8_04T0302200.2;Osind.04G031170_02;Os04t0691500-01;Osind.04G031170_01;LOC_Os04g59494.4;LOC_Os04g59494.2;Os04t0691500-02	LOC_Os04g59494.1;Os04t0691600-02;Os04t0691600-01;Osind.04G031180_01;OsIR8_04T0302200.1;OsIR8_04T0302200.3;OsIR8_04T0302200.2	8;5;5;5;5;5;5;3;3;3;3;3;1	8;5;5;5;5;5;5;3;3;3;3;3;1	LOC_Os04g59494.1 protein|transportin-2, putative, expressed;Os04t0691600-02 Similar to 30S ribosomal protein S17.;Os04t0691600-01 Similar to 30S ribosomal protein S17.;Osind.04G031180_01;OsIR8_04T0302200.1;OsIR8_04T0302200.3;OsIR8_04T0302200.2	13	8	8	7.4	7.4	1077;145;145;186;1034;1058;1077;767;768;890;891;1073;536	8472;10787;10951;12556;14585;16907;21151;21306	58499;58500;58501;58502;58503;58504;58505;58506;58507;58508;58509;58510;58511;58512;58513;73826;73827;73828;73829;73830;73831;73832;73833;73834;73835;73836;73837;73838;73839;73840;73841;73842;73843;74826;74827;74828;74829;85355;85356;85357;85358;85359;85360;99443;114321;114322;114323;114324;114325;114326;114327;114328;114329;114330;114331;114332;114333;114334;114335;114336;114337;114338;114339;11…	1620	58216	60759	57020	58906	62646	67393	66114	68495
764	-0.383472	OsIR8_02T0305600.1	0.00597865	0.0700403	OsIR8_02T0305600.1;Osind.02G041960_01;LOC_Os02g49590.1;Os02t0728300-00;OsIR8_02T0305600.3;OsIR8_02T0305600.2	OsIR8_02T0305600.1;Osind.02G041960_01;LOC_Os02g49590.1;Os02t0728300-00;OsIR8_02T0305600.3;OsIR8_02T0305600.2	2;2;2;2;1;1	2;2;2;2;1;1	OsIR8_02T0305600.1;Osind.02G041960_01;LOC_Os02g49590.1 protein|ASC1, putative, expressed;Os02t0728300-00 Similar to ASC1-like protein 2.;OsIR8_02T0305600.3;OsIR8_02T0305600.2	6	2	2	9.2	9.2	303;303;303;378;200;244	7219;11269	49513;49514;49515;77125;77126;77127;77128;77129	764	3481	3099	3524	3066	2055	2786	2444	2811
367	-0.157253	OsIR8_01T0393500.1	0.00605694	0.0700403	OsIR8_01T0393500.1;Osind.01G039680_01;Os01t0862200-02;LOC_Os01g64270.1;Os01t0862200-01	OsIR8_01T0393500.1;Osind.01G039680_01;Os01t0862200-02;LOC_Os01g64270.1	5;5;5;5;2	5;5;5;5;2	OsIR8_01T0393500.1;Osind.01G039680_01;Os01t0862200-02 Conserved hypothetical protein.;LOC_Os01g64270.1 protein|expressed protein	5	5	5	24.2	24.2	186;186;186;186;97	351;3374;12440;13884;16615	2422;2423;2424;2425;2426;2427;2428;2429;23245;23246;23247;23248;23249;23250;23251;23252;23253;23254;23255;23256;23257;23258;23259;23260;84730;84731;84732;84733;94572;94573;94574;94575;112382;112383;112384;112385;112386;112387;112388;112389	367	235892	236303	211581	227830	208310	213734	195726	199695
3009	0.223356	Osind.12G000260_01	0.00606406	0.0700403	Osind.12G000260_01;OsIR8_12T0001900.1;LOC_Os12g01260.1	Osind.12G000260_01;OsIR8_12T0001900.1;LOC_Os12g01260.1	2;2;2	1;1;1	Osind.12G000260_01;OsIR8_12T0001900.1;LOC_Os12g01260.1 protein|protein transport protein Sec61 subunit beta, putative, expressed	3	2	1	27	17	100;107;107	6528;17063	44815;44816;44817;44818;44819;44820;44821;44822;115185;115186;115187	3009	12494	13943	11329	12053	13325	18078	12260	14498
1697	-0.214171	Osind.05G009470_02	0.00609964	0.0700403	Osind.05G009470_02;Osind.05G009470_01;Os05t0272800-01;LOC_Os05g19030.2;LOC_Os05g19030.1;OsIR8_05T0103800.1;Os05t0272200-00;Osind.05G009450_01;OsIR8_05T0103600.1;LOC_Os05g19000.1	Osind.05G009470_02;Osind.05G009470_01;Os05t0272800-01;LOC_Os05g19030.2;LOC_Os05g19030.1;OsIR8_05T0103800.1;Os05t0272200-00;Osind.05G009450_01;OsIR8_05T0103600.1;LOC_Os05g19000.1	2;2;2;2;2;2;1;1;1;1	2;2;2;2;2;2;1;1;1;1	Osind.05G009470_02;Osind.05G009470_01;Os05t0272800-01 Similar to F20D23.27 protein.;LOC_Os05g19030.2 protein|expressed protein;LOC_Os05g19030.1 protein|expressed protein;OsIR8_05T0103800.1;Os05t0272200-00 Similar to F20D23.27 protein.;Osind.05G009450_01;Os	10	2	2	5.3	5.3	505;512;519;519;526;841;456;457;498;498	6978;13775	47853;93881;93882;93883;93884;93885;93886;93887;93888	1697	16745	15046	14856	20141	15518	15173	12160	14723
573	0.21539	LOC_Os02g11830.2	0.00612456	0.0700403	LOC_Os02g11830.2;Osind.02G008010_01;OsIR8_02T0076500.1;OsIR8_02T0076500.2;OsIR8_02T0076500.7;OsIR8_02T0076500.4;OsIR8_02T0076500.6;OsIR8_02T0076500.5;Osind.02G008010_02;OsIR8_02T0076500.3;OsIR8_02T0076500.9;OsIR8_02T0076500.10;Os02t0209000-01;Osind.02G008010_03;LOC_Os02g11840.2;OsIR8_02T0076500.8;OsIR8_02T0076500.12;Os02t0209100-01;LOC_Os02g11840.1	LOC_Os02g11830.2;Osind.02G008010_01;OsIR8_02T0076500.1;OsIR8_02T0076500.2;OsIR8_02T0076500.7;OsIR8_02T0076500.4;OsIR8_02T0076500.6;OsIR8_02T0076500.5;Osind.02G008010_02;OsIR8_02T0076500.3;OsIR8_02T0076500.9;OsIR8_02T0076500.10;Os02t0209000-01;Osind.02G008010_03;LOC_Os02g11840.2;OsIR8_02T0076500.8;OsIR8_02T0076500.12;Os02t0209100-01;LOC_Os02g11840.1	6;5;5;5;5;5;5;5;5;5;5;5;5;4;3;3;3;3;3	3;2;2;2;2;2;2;2;2;2;2;2;3;3;2;1;1;2;2	LOC_Os02g11830.2 protein|coatomer subunit beta, putative, expressed;Osind.02G008010_01;OsIR8_02T0076500.1;OsIR8_02T0076500.2;OsIR8_02T0076500.7;OsIR8_02T0076500.4;OsIR8_02T0076500.6;OsIR8_02T0076500.5;Osind.02G008010_02;OsIR8_02T0076500.3;OsIR8_02T0076500.	19	6	3	8	4.5	907;907;1794;1788;1787;1756;1742;1742;910;1801;893;880;714;615;615;905;855;621;615	994;5501;5591;11437;14953;19048	7055;7056;7057;37810;37811;37812;38319;38320;38321;38322;78211;101728;101729;129114;129115;129116;129117;129118	573	11795	13703	12547	13943	15295	15070	14547	15447
2767	-0.354537	OsIR8_10T0075500.2	0.00612456	0.0700403	OsIR8_10T0075500.2;OsIR8_10T0075500.1;Osind.10G007190_01;Os10t0346600-00;LOC_Os10g20630.1	OsIR8_10T0075500.2;OsIR8_10T0075500.1;Osind.10G007190_01;Os10t0346600-00;LOC_Os10g20630.1	2;2;2;2;2	2;2;2;2;2	OsIR8_10T0075500.2;OsIR8_10T0075500.1;Osind.10G007190_01;Os10t0346600-00 Similar to Vacuolar sorting receptor 4 precursor (AtVSR4) (Epidermal growth factor receptor-like protein 2b) (AtELP2b) (BP80-like protein a) (AtBP80a).;LOC_Os10g20630.1 protein|vacuol	5	2	2	3.9	3.9	588;631;631;631;631	1146;3981	8124;27240;27241;27242	2767	4118	4798	3799	3225	2972	3298	2858	3339
2615	-0.169007	Osind.09G005940_01	0.00612456	0.0700403	Osind.09G005940_01;Os09t0327400-01;LOC_Os09g15820.1;OsIR8_09T0072100.3;LOC_Os09g15820.2;OsIR8_09T0072100.4;OsIR8_09T0072100.5;OsIR8_09T0072100.1;OsIR8_09T0072100.2	Osind.09G005940_01;Os09t0327400-01;LOC_Os09g15820.1;OsIR8_09T0072100.3;LOC_Os09g15820.2;OsIR8_09T0072100.4;OsIR8_09T0072100.5;OsIR8_09T0072100.1	7;7;7;6;5;5;5;5;3	7;7;7;6;5;5;5;5;3	Osind.09G005940_01;Os09t0327400-01 Glycoside hydrolase-type carbohydrate-binding, subgroup domain containing protein.;LOC_Os09g15820.1 protein|aldose 1-epimerase, putative, expressed;OsIR8_09T0072100.3;LOC_Os09g15820.2 protein|aldose 1-epimerase, putative,	9	7	7	33.2	33.2	319;319;319;322;223;296;298;339;235	2753;3167;9076;14124;16721;18712;20541	19020;21947;62330;62331;62332;62333;62334;62335;62336;62337;62338;62339;62340;62341;62342;62343;96297;96298;96299;96300;96301;96302;96303;96304;96305;96306;96307;96308;96309;96310;96311;113051;113052;113053;113054;126795;126796;126797;126798;126799;126800;126801;126802;126803;139381;139382;139383;139384;139385;139386;139387;139388;139389;139390;139391;139392;139393;139394	2615	78656	70556	76704	69573	71684	66962	63819	60359
3586	0.386853	Osind.05G024660_03	0.00616014	0.0700403	Osind.05G024660_03;LOC_Os05g46360.3;OsIR8_05T0249900.3;Osind.05G024660_01;LOC_Os05g46360.2;Osind.05G024660_04;OsIR8_05T0249900.2;Osind.05G024660_02;Os05t0541200-01;LOC_Os05g46360.1;OsIR8_05T0249900.1	Osind.05G024660_03;LOC_Os05g46360.3;OsIR8_05T0249900.3;Osind.05G024660_01;LOC_Os05g46360.2;Osind.05G024660_04;OsIR8_05T0249900.2;Osind.05G024660_02;Os05t0541200-01;LOC_Os05g46360.1;OsIR8_05T0249900.1	2;1;1;1;1;1;1;1;1;1;1	2;1;1;1;1;1;1;1;1;1;1	Osind.05G024660_03;LOC_Os05g46360.3 protein|possible lysine decarboxylase domain containing protein, expressed;OsIR8_05T0249900.3;Osind.05G024660_01;LOC_Os05g46360.2 protein|possible lysine decarboxylase domain containing protein, expressed;Osind.05G024660	11	2	2	17.5	17.5	194;162;216;216;216;219;223;223;223;223;232	14876;19065	101222;129264	3586	1932	2036	2794	2736	2805	3123	3229	3262
535	0.16651	OsIR8_02T0047400.4	0.00617438	0.0700403	OsIR8_02T0047400.4;Os02t0168800-01;LOC_Os02g07230.1;LOC_Os02g07230.2;Osind.02G005030_01;OsIR8_02T0047400.2;OsIR8_02T0047400.3;Os02t0168800-02;LOC_Os02g07230.3;Osind.02G005030_02;OsIR8_02T0047400.1;Osind.02G005030_03	OsIR8_02T0047400.4;Os02t0168800-01;LOC_Os02g07230.1;LOC_Os02g07230.2;Osind.02G005030_01;OsIR8_02T0047400.2;OsIR8_02T0047400.3;Os02t0168800-02;LOC_Os02g07230.3;Osind.02G005030_02;OsIR8_02T0047400.1	12;12;12;11;11;11;11;10;10;10;10;5	12;12;12;11;11;11;11;10;10;10;10;5	OsIR8_02T0047400.4;Os02t0168800-01 Porphobilinogen deaminase (PBGD), Chloroplast development and RNA editing;LOC_Os02g07230.1 protein|porphobilinogen deaminase, chloroplast precursor, putative, expressed;LOC_Os02g07230.2 protein|porphobilinogen deaminase,	12	12	12	40.5	40.5	358;358;358;354;358;367;370;264;264;354;379;259	885;4264;4316;4521;7530;7978;8948;12006;16967;17804;18187;18359	6239;6240;6241;6242;6243;6244;6245;6246;6247;6248;6249;29069;29390;29391;29392;29393;29394;29395;29396;29397;29398;29399;30836;30837;30838;30839;30840;30841;30842;30843;51887;51888;51889;51890;51891;51892;51893;51894;51895;54931;54932;54933;54934;54935;54936;54937;54938;54939;61450;81980;81981;114668;114669;114670;114671;120328;120329;120330;120331;120332;120333;123177;123178;123179;123180;124253…	535	77418	75187	79998	77680	81308	84478	87527	94930
2941	-0.164728	OsIR8_11T0078600.2	0.00617438	0.0700403	OsIR8_11T0078600.2;Osind.11G008350_03;Osind.11G008350_02;Osind.11G008350_01;Os11t0242400-01;LOC_Os11g13850.3;LOC_Os11g13850.2;LOC_Os11g13850.1;OsIR8_11T0078600.1	OsIR8_11T0078600.2;Osind.11G008350_03;Osind.11G008350_02;Osind.11G008350_01;Os11t0242400-01;LOC_Os11g13850.3;LOC_Os11g13850.2;LOC_Os11g13850.1;OsIR8_11T0078600.1	12;12;12;12;12;12;12;12;11	12;12;12;12;12;12;12;12;11	OsIR8_11T0078600.2;Osind.11G008350_03;Osind.11G008350_02;Osind.11G008350_01;Os11t0242400-01 Light-harvesting chlorophyll a/b-binding (LHC) protein, Ortholog of AtPsb33, Blast resistance;LOC_Os11g13850.3 protein|rieske domain containing protein, expressed;L	9	12	12	64.6	64.6	277;277;277;277;277;277;277;277;286	135;1733;5142;5561;6681;8055;8938;11569;12907;13647;16779;19445	866;867;868;869;12304;12305;12306;12307;12308;35272;35273;35274;35275;35276;35277;35278;35279;35280;35281;35282;35283;35284;35285;35286;35287;35288;35289;35290;35291;35292;38149;45792;45793;55439;55440;55441;55442;55443;55444;55445;55446;55447;55448;55449;55450;61356;61357;61358;61359;61360;61361;61362;61363;61364;61365;61366;61367;61368;61369;61370;61371;61372;79057;87444;87445;87446;87447;87448…	2941	115345	106034	102689	96569	94492	97219	90877	92661
3058	-0.187156	LOC_Os12g14930.1	0.00617438	0.0700403	LOC_Os12g14930.1	LOC_Os12g14930.1	4	4	LOC_Os12g14930.1 protein|ATP synthase protein MI25, putative, expressed	1	4	4	23.9	23.9	197	1904;3843;8906;12544	13291;13292;13293;13294;13295;26337;26338;26339;26340;26341;26342;26343;26344;26345;26346;26347;26348;61227;61228;61229;61230;61231;61232;61233;61234;85290;85291;85292;85293	3058	33724	32068	29934	30005	29040	28838	26525	26031
1770	-0.203787	Osind.05G016880_01	0.00618149	0.0700403	Osind.05G016880_01;Os05t0419100-01;LOC_Os05g34640.1;OsIR8_02T0206400.3;OsIR8_05T0177500.2;OsIR8_11T0079900.2;OsIR8_02T0206400.1;Osind.02G020810_01;Os02t0564100-01;LOC_Os02g35600.1;OsIR8_05T0177500.3	Osind.05G016880_01;Os05t0419100-01;LOC_Os05g34640.1;OsIR8_02T0206400.3;OsIR8_05T0177500.2;OsIR8_11T0079900.2;OsIR8_02T0206400.1;Osind.02G020810_01;Os02t0564100-01;LOC_Os02g35600.1;OsIR8_05T0177500.3	2;2;2;1;1;1;1;1;1;1;1	1;1;1;0;1;0;0;0;0;0;1	Osind.05G016880_01;Os05t0419100-01 Transcription repressor, Regulation of drought stress and thermosensitive male sterility;LOC_Os05g34640.1 protein|PHD finger protein, putative, expressed;OsIR8_02T0206400.3;OsIR8_05T0177500.2;OsIR8_11T0079900.2;OsIR8_02T0	11	2	1	7.8	4.7	258;258;258;72;144;155;267;267;267;267;280	1393;13309	9883;9884;9885;9886;9887;9888;90137;90138;90139;90140;90141;90142;90143;90144;90145;90146;90147;90148;90149;90150	1770	19785	18771	18396	18125	17487	17699	15563	14438
3762	0.484236	OsIR8_11T0068000.1	0.00621352	0.0701205	OsIR8_11T0068000.1;Osind.11G007200_01;Os11t0216400-01;LOC_Os11g11020.1	OsIR8_11T0068000.1;Osind.11G007200_01;Os11t0216400-01;LOC_Os11g11020.1	2;2;1;1	2;2;1;1	OsIR8_11T0068000.1;Osind.11G007200_01;Os11t0216400-01 Peptidase S8, subtilisin-related domain containing protein.;LOC_Os11g11020.1 protein|DAG protein, chloroplast precursor, putative, expressed	4	2	2	18	18	295;295;374;374	7554;15043	52020;102198;102199;102200;102201;102202;102203	3762	815	1102	1125	2153	2323	1644	1717	1583
1604	-0.252587	Osind.04G029900_01	0.00635587	0.07144	Osind.04G029900_01;OsIR8_04T0291200.1;Osind.04G029900_02;Os04t0675500-03;Os04t0675500-01;LOC_Os04g57890.1	Osind.04G029900_01;OsIR8_04T0291200.1;Osind.04G029900_02;Os04t0675500-03;Os04t0675500-01;LOC_Os04g57890.1	2;2;2;2;2;2	2;2;2;2;2;2	Osind.04G029900_01;OsIR8_04T0291200.1;Osind.04G029900_02;Os04t0675500-03 Similar to Itm1 protein.;Os04t0675500-01 Similar to Itm1 protein.;LOC_Os04g57890.1 protein|oligosaccharyl transferase, putative, expressed	6	2	2	3	3	692;721;721;721;721;721	6526;9211	44797;44798;44799;44800;44801;44802;44803;44804;44805;44806;44807;63223;63224	1604	9598	9373	8124	7523	7664	8203	6513	6678
1863	-0.151979	OsIR8_05T0270600.1	0.00644128	0.0718254	OsIR8_05T0270600.1;Osind.05G027110_01;Os05t0574300-00;LOC_Os05g49860.1	OsIR8_05T0270600.1;Osind.05G027110_01;Os05t0574300-00;LOC_Os05g49860.1	7;7;7;7	1;1;1;1	OsIR8_05T0270600.1;Osind.05G027110_01;Os05t0574300-00 Similar to Histone H2B.2.;LOC_Os05g49860.1 protein|Core histone H2A/H2B/H3/H4 domain containing protein, putative, expressed	4	7	1	44.1	11.2	152;152;152;152	1478;4594;10662;10664;13052;13053;15253	10461;10462;10463;10464;10465;10466;10467;10468;10469;10470;10471;10472;10473;10474;10475;10476;10477;10478;10479;10480;10481;10482;10483;10484;10485;10486;10487;10488;10489;10490;10491;10492;10493;10494;10495;10496;10497;10498;10499;10500;10501;10502;10503;10504;10505;10506;10507;10508;10509;10510;10511;10512;10513;10514;10515;10516;10517;10518;10519;10520;31269;31270;31271;72960;72961;72962;729…	1863	317383	297436	356541	355727	317050	284654	308171	284523
643	0.212009	LOC_Os02g31160.1	0.00644128	0.0718254	LOC_Os02g31160.1;OsIR8_02T0181000.1;Osind.02G018300_01;Os02t0516800-00	LOC_Os02g31160.1;OsIR8_02T0181000.1;Osind.02G018300_01	6;5;4;2	5;4;4;1	LOC_Os02g31160.1 protein|transcription factor, putative, expressed;OsIR8_02T0181000.1;Osind.02G018300_01	4	6	5	20.9	18.2	374;373;397;446	0;352;2158;13626;14723;15330	0;1;2;2430;15139;15140;15141;15142;15143;92905;100314;100315;100316;100317;104161;104162;104163;104164;104165	643	8787	10708	14087	13430	12638	12749	14914	14153
3304	0.13946	Os11t0707000-02	0.00656228	0.0728854	Os11t0707000-02;Os11t0707000-03;OsIR8_11T0234100.1;LOC_Os11g47970.1;OsIR8_11T0234300.1;Osind.11G024330_01;Os11t0707000-01;LOC_Os11g47980.1	Os11t0707000-02;Os11t0707000-03;OsIR8_11T0234100.1;LOC_Os11g47970.1	39;38;37;37;5;5;4;3	2;2;0;0;0;0;0;0	Os11t0707000-02 Ribulose-bisphosphate carboxylase activase (EC 6.3.4.-) (Fragments).;Os11t0707000-03 Similar to Ribulose bisphosphate carboxylase/oxygenase activase, chloroplastic.;OsIR8_11T0234100.1;LOC_Os11g47970.1 protein|AAA-type ATPase family protein,	8	39	2	82.4	7.6	433;381;428;466;318;360;153;366	1764;3770;4070;4412;4413;4705;6536;6991;7270;7397;7437;7438;9996;9997;10922;10923;12305;13063;13290;13404;13408;13855;15758;16163;17606;17607;17809;18561;18562;19904;19905;19911;19912;19979;19980;20545;20689;20760;20761	12446;12447;12448;12449;12450;12451;12452;12453;12454;12455;12456;25842;25843;25844;25845;25846;25847;25848;25849;25850;25851;27858;27859;27860;27861;27862;27863;27864;27865;27866;27867;27868;27869;30109;30110;30111;30112;30113;30114;30115;30116;30117;30118;30119;30120;30121;30122;30123;30124;30125;30126;30127;30128;30129;30130;30131;30132;30133;30134;30135;30136;32033;32034;32035;44856;44857;448…	3304	1454046	1405616	1546754	1481014	1662308	1447988	1757532	1617132
1142	-0.167168	OsIR8_03T0235000.4	0.00660854	0.0731102	OsIR8_03T0235000.4;OsIR8_03T0235000.2;LOC_Os03g38950.2;Osind.03G024050_01;OsIR8_03T0235000.1;Os03t0586500-01;LOC_Os03g38950.1	OsIR8_03T0235000.4;OsIR8_03T0235000.2;LOC_Os03g38950.2;Osind.03G024050_01;OsIR8_03T0235000.1;Os03t0586500-01;LOC_Os03g38950.1	2;2;2;2;2;2;2	2;2;2;2;2;2;2	OsIR8_03T0235000.4;OsIR8_03T0235000.2;LOC_Os03g38950.2 protein|chloroplast post-illumination chlorophyll fluorescence increase protein, putative, expressed;Osind.03G024050_01;OsIR8_03T0235000.1;Os03t0586500-01 Similar to chloroplast post-illumination chlor	7	2	2	20.5	20.5	112;112;242;253;271;271;271	14574;19909	99378;99379;99380;135036;135037;135038;135039;135040;135041;135042;135043;135044	1142	64979	67782	68379	59703	59803	64299	53399	54803
3269	0.16961	Osind.07G005440_01	0.0066726	0.0735294	Osind.07G005440_01;Os07t0188233-02;OsIR8_07T0056800.4;OsIR8_07T0056800.3;Osind.07G005440_04;LOC_Os07g09040.1;OsIR8_07T0056800.2	Osind.07G005440_01;Os07t0188233-02;OsIR8_07T0056800.4;OsIR8_07T0056800.3;Osind.07G005440_04;LOC_Os07g09040.1;OsIR8_07T0056800.2	7;7;6;6;6;6;6	7;7;6;6;6;6;6	Osind.07G005440_01;Os07t0188233-02 Peptidyl-prolyl cis-trans isomerase FKBP16-4;OsIR8_07T0056800.4;OsIR8_07T0056800.3;Osind.07G005440_04;LOC_Os07g09040.1 protein|peptidyl-prolyl cis-trans isomerase, FKBP-type, putative, expressed;OsIR8_07T0056800.2	7	7	7	35.5	35.5	217;218;201;230;230;552;568	7459;9661;11930;11931;14818;15041;21508	51391;51392;51393;51394;51395;51396;66392;81487;81488;81489;81490;81491;81492;81493;81494;81495;81496;81497;81498;81499;81500;81501;81502;81503;100870;100871;100872;100873;100874;100875;100876;100877;100878;100879;100880;100881;100882;100883;100884;100885;102188;102189;146178;146179;146180;146181;146182;146183;146184;146185;146186;146187;146188;146189;146190	3269	48604	51138	49365	52104	54119	54844	58514	58836
513	0.152282	OsIR8_02T0026000.1	0.00683274	0.0748846	OsIR8_02T0026000.1;Osind.02G002860_01;LOC_Os02g04460.1;Os02t0137200-02;Os02t0137200-01	OsIR8_02T0026000.1;Osind.02G002860_01;LOC_Os02g04460.1;Os02t0137200-02;Os02t0137200-01	9;9;9;9;9	9;9;9;9;9	OsIR8_02T0026000.1;Osind.02G002860_01;LOC_Os02g04460.1 protein|ribosomal protein L3, putative, expressed;Os02t0137200-02 Plastid ribosomal protein L3, Chloroplast development;Os02t0137200-01 Similar to 50S ribosomal protein L3-1, chloroplast precursor.	5	9	9	44.3	44.3	271;271;271;273;274	1286;4310;4348;6678;12623;12908;17444;17445;19225	9173;9174;9175;9176;9177;9178;9179;9180;9181;9182;9183;29341;29342;29343;29344;29345;29346;29347;29348;29592;29593;29594;29595;29596;29597;29598;29599;29600;29601;29602;29603;29604;29605;45785;45786;45787;45788;85704;85705;85706;85707;85708;85709;85710;85711;85712;85713;85714;85715;85716;85717;85718;85719;85720;85721;85722;85723;85724;85725;85726;85727;85728;85729;85730;85731;85732;85733;85734;85…	513	192540	195784	181241	197919	210718	197712	219354	225141
317	0.158059	OsIR8_01T0347600.1	0.00685409	0.0748846	OsIR8_01T0347600.1;Os01t0784800-01;LOC_Os01g57570.1;Osind.01G034750_01;LOC_Os01g57570.2	OsIR8_01T0347600.1;Os01t0784800-01;LOC_Os01g57570.1;Osind.01G034750_01;LOC_Os01g57570.2	7;7;7;6;5	6;6;6;5;5	OsIR8_01T0347600.1;Os01t0784800-01 Flavodoxin/nitric oxide synthase domain containing protein.;LOC_Os01g57570.1 protein|NADPH-dependent FMN reductase domain containing protein, expressed;Osind.01G034750_01;LOC_Os01g57570.2 protein|NADPH-dependent FMN reduc	5	7	6	55.2	51.6	192;203;203;203;127	653;6653;10112;10396;13388;13395;20941	4439;4440;4441;4442;45604;45605;45606;45607;45608;45609;45610;69618;69619;69620;69621;69622;69623;69624;69625;69626;69627;69628;69629;71397;71398;71399;71400;90745;90746;90747;90748;90749;90750;90751;90752;90753;90754;90816;90817;90818;90819;90820;90821;90822;90823;90824;90825;90826;90827;90828;90829;90830;90831;90832;142306;142307;142308;142309;142310;142311;142312	317	103025	99333	97383	102652	113205	110905	113504	111370
3935	-0.192842	OsIR8_05T0261600.2	0.00690391	0.0748846	OsIR8_05T0261600.2;OsIR8_05T0261600.1;Osind.05G026140_01;Os05t0561500-01;LOC_Os05g48750.1	OsIR8_05T0261600.2;OsIR8_05T0261600.1;Osind.05G026140_01;Os05t0561500-01;LOC_Os05g48750.1	4;4;3;3;3	4;4;3;3;3	OsIR8_05T0261600.2;OsIR8_05T0261600.1;Osind.05G026140_01;Os05t0561500-01 Similar to CMP-KDO synthetase (EC 2.7.7.38) (Fragment).;LOC_Os05g48750.1 protein|3-deoxy-manno-octulosonate cytidylyltransferase, putative, expressed	5	4	4	23.5	23.5	268;341;204;297;297	1580;5829;8995;10159	11279;11280;11281;11282;11283;11284;11285;11286;11287;39917;39918;39919;39920;39921;61801;69972;69973;69974;69975;69976	3935	26183	23518	21646	20909	18969	21965	20051	19728
1202	-0.165973	OsIR8_03T0299700.1	0.00692527	0.0748846	OsIR8_03T0299700.1;Osind.03G030060_01;Os03t0695500-01;LOC_Os03g48920.1;LOC_Os03g48920.2	OsIR8_03T0299700.1;Osind.03G030060_01;Os03t0695500-01;LOC_Os03g48920.1;LOC_Os03g48920.2	7;7;7;7;5	7;7;7;7;5	OsIR8_03T0299700.1;Osind.03G030060_01;Os03t0695500-01 Similar to predicted protein.;LOC_Os03g48920.1 protein|DUF1517 domain containing protein, putative, expressed;LOC_Os03g48920.2 protein|DUF1517 domain containing protein, putative, expressed	5	7	7	22.1	22.1	398;398;398;398;335	4719;4808;7083;7393;9453;16612;17062	32117;32843;32844;32845;32846;32847;32848;32849;48489;50920;50921;50922;50923;50924;50925;50926;50927;50928;50929;50930;50931;50932;50933;64970;112370;112371;115174;115175;115176;115177;115178;115179;115180;115181;115182;115183;115184	1202	82009	72490	65659	66960	65329	66276	60518	63793
1079	0.201726	OsIR8_03T0163800.1	0.00692883	0.0748846	OsIR8_03T0163800.1;Osind.03G017430_01;Os03t0352800-01;LOC_Os03g22950.1	OsIR8_03T0163800.1;Osind.03G017430_01;Os03t0352800-01;LOC_Os03g22950.1	1;1;1;1	1;1;1;1	OsIR8_03T0163800.1;Osind.03G017430_01;Os03t0352800-01 Similar to Acyl carrier protein 1 (EC 1.6.5.3) (EC 1.6.99.3).;LOC_Os03g22950.1 protein|acyl carrier protein, putative, expressed	4	1	1	9.6	9.6	135;135;135;135	18793	127340;127341;127342;127343;127344;127345;127346;127347	1079	14233	17046	12844	14675	15911	17277	18387	16047
2266	0.154911	Osind.02G035050_01	0.00696085	0.0749425	Osind.02G035050_01;OsIR8_07T0193400.1;Os07t0558500-01;LOC_Os07g37250.1;Os07t0558500-02	Osind.02G035050_01;OsIR8_07T0193400.1;Os07t0558500-01;LOC_Os07g37250.1	8;8;8;8;1	8;8;8;8;1	Osind.02G035050_01;OsIR8_07T0193400.1;Os07t0558500-01 Inositol phosphatase-like protein.;LOC_Os07g37250.1 protein|THYLAKOID FORMATION1, chloroplast precursor, putative, expressed	5	8	8	37.4	37.4	222;287;287;287;70	2327;2328;2789;5860;11206;12110;16911;17234	16274;16275;16276;16277;16278;16279;16280;16281;16282;16283;16284;16285;16286;16287;16288;16289;16290;16291;16292;16293;16294;16295;16296;16297;16298;16299;19298;19299;19300;19301;19302;19303;19304;19305;19306;19307;19308;19309;19310;19311;19312;19313;19314;19315;19316;40126;76672;76673;76674;76675;82597;82598;82599;82600;82601;82602;82603;82604;82605;82606;82607;82608;82609;82610;82611;114372;11…	2266	132561	125809	135873	149519	151676	131727	167237	154759
1553	-0.173378	OsIR8_04T0242400.1	0.00700712	0.075	OsIR8_04T0242400.1;Osind.04G024690_01;Os04t0601400-01;LOC_Os04g51240.1	OsIR8_04T0242400.1;Osind.04G024690_01;Os04t0601400-01;LOC_Os04g51240.1	2;2;2;2	2;2;2;2	OsIR8_04T0242400.1;Osind.04G024690_01;Os04t0601400-01 EF-HAND 2 domain containing protein.;LOC_Os04g51240.1 protein|EF hand family protein, putative, expressed	4	2	2	20.9	20.9	172;172;172;172	1462;21192	10338;10339;144053;144054;144055;144056;144057;144058;144059;144060;144061;144062;144063;144064;144065	1553	46361	43556	39012	39215	37637	41518	33772	36177
206	0.348205	LOC_Os01g42260.4	0.00713167	0.075	LOC_Os01g42260.4;LOC_Os01g42260.3;LOC_Os01g42260.2;Os01t0607400-01;LOC_Os01g42260.1;OsIR8_01T0237500.2;OsIR8_01T0237500.1;Osind.01G023450_01	LOC_Os01g42260.4;LOC_Os01g42260.3;LOC_Os01g42260.2;Os01t0607400-01;LOC_Os01g42260.1;OsIR8_01T0237500.2;OsIR8_01T0237500.1	3;3;3;3;3;3;3;1	3;3;3;3;3;3;3;1	LOC_Os01g42260.4 protein|transcriptional corepressor LEUNIG, putative, expressed;LOC_Os01g42260.3 protein|transcriptional corepressor LEUNIG, putative, expressed;LOC_Os01g42260.2 protein|transcriptional corepressor LEUNIG, putative, expressed;Os01t0607400-	8	3	3	10.1	10.1	555;836;875;876;876;1363;1386;696	246;5126;16839	1638;1639;1640;35141;35142;35143;35144;35145;35146;35147;35148;35149;35150;35151;35152;35153;35154;35155;113824	206	2559	2259	2560	3612	3677	3607	3372	3334
1210	-0.257843	Os03t0708400-01	0.00716014	0.075	Os03t0708400-01;LOC_Os03g50070.1;OsIR8_03T0307800.3;OsIR8_03T0307800.2;OsIR8_03T0307800.1;Osind.03G030880_01	Os03t0708400-01;LOC_Os03g50070.1;OsIR8_03T0307800.3;OsIR8_03T0307800.2;OsIR8_03T0307800.1;Osind.03G030880_01	2;2;1;1;1;1	2;2;1;1;1;1	Os03t0708400-01 Protein of unknown function DUF1295 family protein.;LOC_Os03g50070.1 protein|DUF1295 domain containing protein, putative, expressed;OsIR8_03T0307800.3;OsIR8_03T0307800.2;OsIR8_03T0307800.1;Osind.03G030880_01	6	2	2	11.7	11.7	291;291;285;285;285;289	13401;14304	90845;97564;97565;97566;97567;97568;97569;97570	1210	7009	7255	7202	7050	5332	6101	5277	7139
1456	0.172288	OsIR8_04T0136100.3	0.00717082	0.075	OsIR8_04T0136100.3;OsIR8_04T0136100.2;LOC_Os04g35520.4;Os04t0434800-02;Os04t0434800-01;LOC_Os04g35520.3;LOC_Os04g35520.2;LOC_Os04g35520.1;OsIR8_04T0136100.1;Osind.04G013430_03;Osind.04G013430_02;Osind.04G013430_01	OsIR8_04T0136100.3;OsIR8_04T0136100.2;LOC_Os04g35520.4;Os04t0434800-02;Os04t0434800-01;LOC_Os04g35520.3;LOC_Os04g35520.2;LOC_Os04g35520.1;OsIR8_04T0136100.1;Osind.04G013430_03;Osind.04G013430_02;Osind.04G013430_01	9;9;9;9;9;9;9;9;9;8;8;8	6;6;6;6;6;6;6;6;6;5;5;5	OsIR8_04T0136100.3;OsIR8_04T0136100.2;LOC_Os04g35520.4 protein|OsAPx7 - Stromal Ascorbate Peroxidase encoding gene 5,8, expressed;Os04t0434800-02 Chloroplastic ascorbate peroxidase, Stroma ascorbate peroxidase, Protection of the photosystem II (PSII) activ	12	9	6	32	24.2	356;356;358;359;359;359;359;359;387;343;343;343	3075;4626;5770;8483;8982;11789;12446;13411;20782	21231;31451;31452;39544;58565;58566;58567;58568;58569;58570;58571;58572;58573;58574;58575;58576;61727;80587;80588;80589;80590;80591;84742;84743;84744;84745;84746;84747;84748;91127;91128;91129;91130;91131;91132;91133;91134;91135;91136;140972;140973;140974;140975;140976;140977;140978;140979;140980;140981;140982;140983;140984	1456	31612	37860	35724	36214	41122	39525	40477	38223
2056	0.125259	OsIR8_06T0234700.3	0.00718505	0.075	OsIR8_06T0234700.3;OsIR8_06T0234700.1;Osind.06G022010_01;LOC_Os06g40940.1;Osind.06G022010_02;LOC_Os06g40940.2;Os06t0611900-01;OsIR8_06T0234700.5;OsIR8_06T0234700.4;OsIR8_06T0234700.2;Os06t0611900-02	OsIR8_06T0234700.3;OsIR8_06T0234700.1;Osind.06G022010_01;LOC_Os06g40940.1;Osind.06G022010_02;LOC_Os06g40940.2;Os06t0611900-01	51;51;51;51;48;44;26;17;17;17;17	5;5;5;5;5;5;0;0;0;0;0	OsIR8_06T0234700.3;OsIR8_06T0234700.1;Osind.06G022010_01;LOC_Os06g40940.1 protein|glycine dehydrogenase, putative, expressed;Osind.06G022010_02;LOC_Os06g40940.2 protein|glycine dehydrogenase, putative, expressed;Os06t0611900-01 Similar to Glycine decarboxy	11	51	5	60.2	10.7	1031;1031;1031;1031;1006;892;507;197;197;197;197	155;445;554;990;1643;2716;4154;4155;5562;5713;5714;5973;5974;7685;7686;8209;8555;8779;8836;9358;9359;9922;9983;10460;10575;10786;11765;11766;12298;14049;14060;14566;14569;15484;15643;15888;15889;16146;16865;17703;17725;18347;18348;18632;18633;18897;19082;19300;19301;20304;20433	982;983;984;985;986;987;988;989;990;991;992;993;994;995;996;3106;3107;3108;3109;3110;3825;3826;3827;3828;7035;7036;7037;7038;7039;7040;11663;11664;11665;11666;11667;11668;11669;11670;18775;18776;18777;18778;18779;18780;18781;18782;18783;18784;18785;18786;18787;28351;28352;28353;28354;28355;28356;28357;28358;28359;28360;28361;28362;28363;28364;28365;28366;28367;28368;28369;28370;28371;28372;28373;…	2056	578722	933417	941563	982073	960790	922202	964742	899677
1543	-0.153083	OsIR8_04T0217300.1	0.00719217	0.075	OsIR8_04T0217300.1;Os04t0559700-01;LOC_Os04g47220.1;Osind.04G022010_01	OsIR8_04T0217300.1;Os04t0559700-01;LOC_Os04g47220.1;Osind.04G022010_01	8;8;8;7	5;5;5;4	OsIR8_04T0217300.1;Os04t0559700-01 Aquaporin, Plasma membrane intrinsic protein, CO<sub>2</sub> diffusion-associated photosynthesis, Phloem sucrose transport;LOC_Os04g47220.1 protein|aquaporin protein, putative, expressed;Osind.04G022010_01	4	8	5	23.6	20.5	288;288;288;229	3735;5058;7627;13348;15061;15062;15063;16557	25598;25599;25600;25601;25602;25603;25604;25605;25606;25607;25608;25609;25610;25611;34660;34661;34662;34663;34664;34665;34666;34667;34668;34669;34670;34671;34672;34673;52449;52450;52451;52452;52453;52454;52455;52456;52457;90410;90411;90412;90413;90414;90415;90416;90417;90418;102301;102302;102303;102304;102305;102306;102307;102308;102309;102310;102311;102312;102313;102314;102315;102316;102317;1023…	1543	151767	143592	149737	144207	136508	133964	128625	130879
830	0.179977	OsIR8_02T0361800.1	0.00719573	0.075	OsIR8_02T0361800.1;Osind.02G048020_01;LOC_Os02g57020.1;Os02t0815300-01	OsIR8_02T0361800.1;Osind.02G048020_01;LOC_Os02g57020.1;Os02t0815300-01	2;2;2;2	2;2;2;2	OsIR8_02T0361800.1;Osind.02G048020_01;LOC_Os02g57020.1 protein|YCF37, putative, expressed;Os02t0815300-01 Hypothetical protein.	4	2	2	17.6	17.6	159;159;159;184	488;5408	3386;3387;3388;3389;3390;3391;3392;3393;3394;3395;3396;3397;3398;37250;37251;37252;37253;37254;37255;37256;37257;37258;37259;37260;37261;37262;37263	830	29520	29888	26612	27275	34479	31656	35117	27096
2550	-0.245404	Os08t0542600-01	0.00719573	0.075	Os08t0542600-01;LOC_Os08g42950.1;OsIR8_08T0239000.2;Osind.08G022760_01;OsIR8_08T0239000.1	Os08t0542600-01;LOC_Os08g42950.1;OsIR8_08T0239000.2;Osind.08G022760_01;OsIR8_08T0239000.1	2;2;2;2;2	2;2;2;2;2	Os08t0542600-01 HAD-superfamily subfamily IIA hydrolase, hypothetical 3 protein.;LOC_Os08g42950.1 protein|haloacid dehalogenase-like hydrolase family protein, putative, expressed;OsIR8_08T0239000.2;Osind.08G022760_01;OsIR8_08T0239000.1	5	2	2	8.4	8.4	308;308;421;522;1204	2286;10732	16037;16038;73449;73450;73451	2550	9632	8718	7891	7821	6894	7754	6952	7134
3655	-0.275364	Osind.07G015460_01	0.00720641	0.075	Osind.07G015460_01	Osind.07G015460_01	13	0	Osind.07G015460_01	1	13	0	25.1	0	339	1526;2712;6612;6613;8988;8989;9296;10392;10473;10474;10634;12359;15067	10831;18754;18755;18756;18757;18758;18759;18760;18761;45302;45303;45304;45305;45306;45307;45308;45309;45310;45311;45312;45313;45314;45315;45316;45317;45318;45319;45320;45321;45322;45323;45324;45325;61744;61745;61746;61747;61748;61749;61750;61751;61752;61753;61754;61755;61756;61757;61758;61759;61760;61761;61762;63960;63961;63962;63963;63964;71389;71801;71802;71803;71804;71805;71806;71807;71808;718…	3655	5947	6117	5576	5910	4067	5604	4206	5581
2264	0.249031	OsIR8_07T0193200.2	0.00723843	0.0750554	OsIR8_07T0193200.2;Osind.02G035070_01;Os07t0558300-01;LOC_Os07g37230.1;OsIR8_07T0193200.9	OsIR8_07T0193200.2;Osind.02G035070_01;Os07t0558300-01;LOC_Os07g37230.1	3;3;3;3;1	2;2;2;2;0	OsIR8_07T0193200.2;Osind.02G035070_01;Os07t0558300-01 Inositol monophosphatase family protein.;LOC_Os07g37230.1 protein|inositol-1-monophosphatase, putative, expressed	5	3	2	8.7	6	414;434;434;434;155	4668;6869;13181	31758;31759;31760;31761;31762;31763;31764;31765;31766;47150;47151;89323;89324;89325;89326;89327;89328;89329;89330;89331;89332	2264	6469	6724	7264	6787	7460	7391	8169	9357
2042	0.188134	Os01t0523401-00	0.00732384	0.0754579	Os01t0523401-00;LOC_Os08g15308.1;LOC_Os06g39716.1;LOC_Os10g21312.1	Os01t0523401-00;LOC_Os08g15308.1;LOC_Os06g39716.1;LOC_Os10g21312.1	3;3;3;2	3;3;3;2	Os01t0523401-00 Similar to ribosomal protein S18.;LOC_Os08g15308.1 protein|chloroplast 30S ribosomal protein S18, putative, expressed;LOC_Os06g39716.1 protein|chloroplast 30S ribosomal protein S18, putative, expressed;LOC_Os10g21312.1 protein|chloroplast 3	4	3	3	19.8	19.8	121;163;163;163	8533;14780;14781	58809;100630;100631;100632;100633;100634;100635;100636;100637;100638;100639;100640;100641;100642;100643;100644;100645;100646;100647;100648;100649;100650;100651;100652;100653	2042	18801	19600	20587	20042	21706	22261	22125	23946
2589	-0.296872	LOC_Os09g04680.1	0.00733096	0.0754579	LOC_Os09g04680.1	LOC_Os09g04680.1	13	1	LOC_Os09g04680.1 protein|photosystem II P680 chlorophyll A apoprotein, putative, expressed	1	13	1	39.1	2.6	384	901;3616;13564;15569;15693;15759;15973;16904;20055;20056;21328;21329;21386	6368;6369;6370;6371;6372;6373;6374;6375;6376;6377;6378;6379;6380;6381;6382;6383;6384;6385;6386;6387;6388;6389;6390;6391;6392;6393;6394;6395;6396;6397;6398;6399;6400;24817;24818;24819;24820;24821;24822;24823;24824;24825;24826;24827;24828;24829;24830;24831;24832;24833;24834;24835;24836;24837;24838;24839;24840;24841;24842;24843;24844;24845;24846;24847;24848;24849;24850;24851;24852;24853;92418;92419;…	2589	4903	4909	4633	5390	4041	4465	3201	4439
3449	-0.323124	OsIR8_02T0374500.6	0.00742349	0.0756522	OsIR8_02T0374500.6;Osind.02G049560_05;Osind.02G049560_04;OsIR8_02T0374500.4;OsIR8_02T0374500.1;OsIR8_02T0374500.2;Osind.02G049560_02	OsIR8_02T0374500.6;Osind.02G049560_05;Osind.02G049560_04;OsIR8_02T0374500.4;OsIR8_02T0374500.1;OsIR8_02T0374500.2;Osind.02G049560_02	1;1;1;1;1;1;1	1;1;1;1;1;1;1	OsIR8_02T0374500.6;Osind.02G049560_05;Osind.02G049560_04;OsIR8_02T0374500.4;OsIR8_02T0374500.1;OsIR8_02T0374500.2;Osind.02G049560_02	7	1	1	4.4	4.4	252;436;533;601;640;657;1168	11290	77229;77230;77231;77232	3449	4412	5336	3598	3857	2989	3643	3294	3825
300	0.20746	LOC_Os01g55570.4	0.00742349	0.0756522	LOC_Os01g55570.4;LOC_Os01g55570.3;LOC_Os01g55570.2;Osind.01G033230_01;Os01t0761000-01;LOC_Os01g55570.1;OsIR8_01T0334600.1	LOC_Os01g55570.4;LOC_Os01g55570.3;LOC_Os01g55570.2;Osind.01G033230_01;Os01t0761000-01;LOC_Os01g55570.1;OsIR8_01T0334600.1	1;1;1;1;1;1;1	1;1;1;1;1;1;1	LOC_Os01g55570.4 protein|expressed protein;LOC_Os01g55570.3 protein|expressed protein;LOC_Os01g55570.2 protein|expressed protein;Osind.01G033230_01;Os01t0761000-01 Conserved hypothetical protein.;LOC_Os01g55570.1 protein|expressed protein;OsIR8_01T0334600.	7	1	1	12.8	12.8	117;117;136;151;151;151;186	241	1609;1610;1611;1612;1613;1614;1615;1616;1617;1618;1619;1620;1621	300	11868	12287	13238	13275	16313	15105	14372	12714
1473	-1.25656	Osind.04G014640_01	0.0074306	0.0756522	Osind.04G014640_01;OsIR8_04T0146600.3;Os04t0449900-01;LOC_Os04g37690.1	Osind.04G014640_01;OsIR8_04T0146600.3;Os04t0449900-01;LOC_Os04g37690.1	1;1;1;1	1;1;1;1	Osind.04G014640_01;OsIR8_04T0146600.3;Os04t0449900-01 Similar to RNA Binding Protein 47.;LOC_Os04g37690.1 protein|RNA recognition motif containing protein, putative, expressed	4	1	1	6.4	6.4	312;326;387;387	16987	114802;114803;114804	1473	0	238	162	312	0	178	0	120
3679	-0.178741	Osind.UnG001440_01	0.00753025	0.076	Osind.UnG001440_01;Osind.08G016160_01;OsIR8_08T0173700.1;LOC_Os10g21398.1;OsIR8_02T0143500.1	Osind.UnG001440_01;Osind.08G016160_01;OsIR8_08T0173700.1;LOC_Os10g21398.1;OsIR8_02T0143500.1	4;4;4;3;3	4;4;4;3;3	Osind.UnG001440_01;Osind.08G016160_01;OsIR8_08T0173700.1;LOC_Os10g21398.1 protein|NADPH-dependent oxidoreductase, putative, expressed;OsIR8_02T0143500.1	5	4	4	17.6	17.6	238;281;344;180;236	8451;9288;12477;18825	58353;58354;58355;58356;58357;58358;58359;63926;84930;84931;84932;84933;84934;84935;84936;84937;84938;84939;84940;84941;84942;84943;127565;127566;127567;127568;127569;127570;127571;127572;127573	3679	34082	33288	27408	29125	28948	28567	24866	27084
1962	0.149025	Osind.06G006570_01	0.00753737	0.076	Osind.06G006570_01;Os06t0196900-03;LOC_Os06g09679.2;LOC_Os06g09679.1;OsIR8_06T0063600.1;LOC_Os06g09688.1;LOC_Os06g09679.3;Os06t0196900-02;OsIR8_06T0063600.3;OsIR8_06T0063600.2;Os06t0197550-00;Os06t0197575-00;OsIR8_06T0063600.4;Os06t0196900-01	Osind.06G006570_01;Os06t0196900-03;LOC_Os06g09679.2;LOC_Os06g09679.1;OsIR8_06T0063600.1;LOC_Os06g09688.1;LOC_Os06g09679.3;Os06t0196900-02;OsIR8_06T0063600.3;OsIR8_06T0063600.2	13;13;13;13;13;12;10;10;10;8;5;3;3;1	12;12;12;12;12;11;9;10;9;8;5;2;2;1	Osind.06G006570_01;Os06t0196900-03 Similar to Chaperonin.;LOC_Os06g09679.2 protein|chaperonin, putative, expressed;LOC_Os06g09679.1 protein|chaperonin, putative, expressed;OsIR8_06T0063600.1;LOC_Os06g09688.1 protein|chaperonin, putative, expressed;LOC_Os06	14	13	12	56.3	53.6	252;252;252;252;1356;216;192;221;1296;1319;119;44;108;76	4008;4657;4658;6563;8567;14521;15665;17482;18463;18648;20797;20801;21433	27461;27462;27463;27464;27465;27466;27467;27468;27469;27470;27471;27472;27473;27474;27475;27476;27477;27478;31674;31675;31676;31677;31678;31679;31680;31681;31682;31683;31684;31685;31686;31687;31688;31689;31690;31691;31692;31693;31694;31695;31696;31697;31698;31699;31700;31701;31702;45006;45007;45008;45009;45010;45011;45012;45013;45014;45015;45016;45017;45018;45019;45020;45021;45022;45023;45024;590…	1962	166458	152690	156427	161433	166890	176673	184231	178533
2940	-0.149668	LOC_Os11g12810.1	0.00755872	0.076	LOC_Os11g12810.1;OsIR8_11T0076100.1;OsIR8_11T0076100.2;Osind.11G008050_01;Os11t0236100-01;Osind.06G023180_01	LOC_Os11g12810.1;OsIR8_11T0076100.1;OsIR8_11T0076100.2;Osind.11G008050_01	23;22;21;20;10;1	21;20;19;18;9;1	LOC_Os11g12810.1 protein|sucrose-phosphate synthase, putative, expressed;OsIR8_11T0076100.1;OsIR8_11T0076100.2;Osind.11G008050_01	6	23	21	29.2	28.5	1105;1108;1041;1053;509;87	543;1163;3766;4686;5232;6542;6864;6872;8161;8379;9886;10073;10704;11878;12426;14373;14721;15181;15494;18803;20351;20871;20964	3748;3749;3750;3751;8211;8212;8213;8214;8215;8216;8217;8218;8219;8220;8221;8222;8223;25823;25824;25825;25826;31873;31874;31875;35888;35889;35890;35891;35892;35893;35894;35895;35896;44906;44907;44908;44909;44910;44911;47114;47115;47116;47117;47118;47119;47120;47164;47165;47166;47167;47168;47169;47170;47171;56217;56218;56219;56220;56221;56222;57861;67895;67896;67897;67898;67899;67900;69337;69338;69…	2940	183095	169594	186959	173955	157240	165215	161122	159706
3087	-0.163655	OsIR8_12T0133100.1	0.00757295	0.076	OsIR8_12T0133100.1;Osind.12G013350_01;Os12t0498500-01;LOC_Os12g31460.1	OsIR8_12T0133100.1;Osind.12G013350_01;Os12t0498500-01;LOC_Os12g31460.1	5;5;5;5	5;5;5;5	OsIR8_12T0133100.1;Osind.12G013350_01;Os12t0498500-01 Similar to DnaJ domain containing protein, expressed.;LOC_Os12g31460.1 protein|heat shock protein DnaJ, putative, expressed	4	5	5	17.5	17.5	228;235;235;235	5198;5199;7427;7472;7473	35648;35649;35650;35651;35652;35653;51115;51116;51117;51118;51119;51120;51121;51122;51123;51124;51125;51126;51480;51481;51482;51483;51484;51485;51486;51487;51488;51489;51490;51491;51492;51493;51494;51495;51496;51497;51498;51499;51500;51501;51502;51503;51504;51505	3087	57770	55593	55177	55734	51701	50381	49809	48332
1058	0.155186	OsIR8_03T0152000.1	0.00764057	0.0764057	OsIR8_03T0152000.1;Osind.03G016080_01;Os03t0331600-02;LOC_Os03g21370.1;Os03t0331600-01	OsIR8_03T0152000.1;Osind.03G016080_01;Os03t0331600-02;LOC_Os03g21370.1;Os03t0331600-01	7;7;7;7;6	7;7;7;7;6	OsIR8_03T0152000.1;Osind.03G016080_01;Os03t0331600-02 Ycf54 domain-containing protein, Chlorophyll biosynthesis;LOC_Os03g21370.1 protein|expressed protein;Os03t0331600-01 Uncharacterised protein family Ycf54 domain containing protein.	5	7	7	39.8	39.8	206;206;206;206;145	2069;4644;5076;6175;10941;19493;21062	14449;14450;14451;14452;14453;14454;14455;14456;14457;14458;14459;14460;31572;31573;31574;31575;31576;31577;31578;31579;31580;31581;31582;34759;34760;34761;42255;42256;42257;42258;42259;42260;42261;42262;42263;42264;42265;42266;42267;42268;42269;42270;42271;42272;42273;42274;74740;74741;74742;74743;74744;74745;74746;74747;74748;132224;132225;132226;132227;132228;132229;132230;132231;132232;132233…	1058	85684	76822	81915	77923	88761	90561	92906	86723
2676	0.423656	Osind.09G014780_02	0.00772598	0.0765625	Osind.09G014780_02;LOC_Os09g31486.2;OsIR8_09T0162600.1;Osind.09G014780_01;Os09t0491772-01;LOC_Os09g31486.1	Osind.09G014780_02;LOC_Os09g31486.2;OsIR8_09T0162600.1;Osind.09G014780_01;Os09t0491772-01;LOC_Os09g31486.1	3;3;3;3;3;3	1;1;1;1;1;1	Osind.09G014780_02;LOC_Os09g31486.2 protein|DnaK family protein, putative, expressed;OsIR8_09T0162600.1;Osind.09G014780_01;Os09t0491772-01 Similar to Heat shock protein 70 (Hsc70-5).;LOC_Os09g31486.1 protein|DnaK family protein, putative, expressed	6	3	1	8.2	2	546;546;684;684;684;684	2165;8210;19958	15187;15188;15189;15190;15191;15192;15193;15194;15195;15196;15197;15198;15199;15200;15201;15202;56600;56601;56602;56603;56604;56605;56606;56607;56608;56609;56610;56611;56612;56613;56614;56615;56616;135310;135311;135312;135313;135314;135315	2676	1428	2245	1400	2020	1604	3156	2373	2381
235	0.147337	Osind.01G026660_02	0.00776868	0.0765625	Osind.01G026660_02;Osind.01G026660_01;Os01t0662300-02;LOC_Os01g47330.1;Os01t0662300-01	Osind.01G026660_02;Osind.01G026660_01;Os01t0662300-02;LOC_Os01g47330.1	9;9;9;9;4	3;3;3;3;2	Osind.01G026660_02;Osind.01G026660_01;Os01t0662300-02 Plastid 50S ribosomal protein L12, Chloroplast development;LOC_Os01g47330.1 protein|ribosomal protein L7/L12 C-terminal domain containing protein, expressed	5	9	3	60	24.9	185;185;185;185;51	1388;3137;4453;4454;7609;11783;14937;17655;19549	9851;9852;9853;9854;9855;9856;9857;9858;9859;9860;9861;9862;9863;9864;21784;21785;21786;21787;30427;30428;30429;30430;30431;30432;30433;30434;30435;30436;30437;30438;30439;30440;30441;30442;52291;52292;52293;52294;52295;52296;52297;52298;52299;52300;52301;52302;52303;52304;52305;52306;52307;80546;80547;80548;80549;80550;80551;80552;80553;80554;80555;80556;80557;80558;80559;80560;80561;101622;1016…	235	170153	168005	148169	160508	176539	174309	193805	171732
4003	0.279655	OsIR8_11T0068300.3	0.00781139	0.0765625	OsIR8_11T0068300.3;Osind.11G007220_07;Osind.11G007220_06;Os11t0217300-01;LOC_Os11g11060.1	OsIR8_11T0068300.3;Osind.11G007220_07;Osind.11G007220_06	5;4;4;2;2	5;4;4;2;2	OsIR8_11T0068300.3;Osind.11G007220_07;Osind.11G007220_06	5	5	5	16.1	16.1	353;324;479;353;353	8433;9758;13616;17681;19211	58256;58257;58258;58259;58260;58261;58262;67011;67012;67013;67014;67015;67016;67017;92865;119480;119481;119482;119483;119484;119485;130254	4003	3857	4885	4389	5251	5777	4561	6230	5746
1529	-0.146016	Os04t0533300-01	0.00783274	0.0765625	Os04t0533300-01;LOC_Os04g45070.1;OsIR8_04T0200500.1;Osind.04G020340_01;Os04t0533300-02;OsIR8_02T0253000.1;Osind.02G025870_01;Os02t0642200-01;LOC_Os02g42880.1	Os04t0533300-01;LOC_Os04g45070.1;OsIR8_04T0200500.1;Osind.04G020340_01;Os04t0533300-02	12;12;12;9;8;1;1;1;1	11;11;11;8;7;0;0;0;0	Os04t0533300-01 Similar to Remorin (pp34).;LOC_Os04g45070.1 protein|remorin, putative, expressed;OsIR8_04T0200500.1;Osind.04G020340_01;Os04t0533300-02 Similar to remorin.	9	12	11	63.1	59.7	206;206;329;187;209;203;203;203;203	1178;1520;2163;2285;9024;10607;10850;10851;12680;15446;18635;18636	8334;8335;8336;8337;8338;10787;10788;15163;15164;15165;15166;15167;15168;15169;15170;15171;15172;15173;15174;15175;15176;15177;15178;15179;15180;15181;15182;15183;15184;16030;16031;16032;16033;16034;16035;16036;62019;72646;72647;72648;72649;72650;72651;72652;74258;74259;74260;74261;74262;74263;74264;74265;74266;74267;74268;74269;74270;74271;74272;74273;74274;74275;74276;74277;74278;74279;86022;86…	1529	206378	189311	224525	229642	210348	183647	199499	174557
775	-0.154528	OsIR8_02T0316200.2	0.00783274	0.0765625	OsIR8_02T0316200.2;Osind.02G043210_01;Os02t0744000-01;LOC_Os02g51020.1;OsIR8_02T0316200.1	OsIR8_02T0316200.2;Osind.02G043210_01;Os02t0744000-01;LOC_Os02g51020.1;OsIR8_02T0316200.1	6;6;6;6;6	6;6;6;6;6	OsIR8_02T0316200.2;Osind.02G043210_01;Os02t0744000-01 Similar to NDF6 (NDH DEPENDENT FLOW 6).;LOC_Os02g51020.1 protein|expressed protein;OsIR8_02T0316200.1	5	6	6	35.4	35.4	161;181;181;181;213	4178;4730;7829;7830;14703;16467	28502;28503;28504;28505;28506;28507;28508;28509;28510;28511;28512;28513;28514;32236;32237;32238;32239;32240;32241;32242;32243;32244;32245;32246;32247;32248;32249;53790;53791;53792;53793;53794;53795;53796;53797;53798;53799;53800;53801;53802;53803;53804;53805;53806;53807;100205;100206;100207;100208;100209;100210;100211;111396;111397;111398;111399;111400	775	90766	93950	87822	92941	84096	81861	80621	81778
142	0.647851	OsIR8_01T0148100.2	0.00784698	0.0765625	OsIR8_01T0148100.2;LOC_Os01g22900.2;LOC_Os01g22900.3;OsIR8_01T0148100.1;Osind.01G014710_01;Os01t0332100-01;LOC_Os01g22900.1	OsIR8_01T0148100.2;LOC_Os01g22900.2;LOC_Os01g22900.3;OsIR8_01T0148100.1;Osind.01G014710_01;Os01t0332100-01;LOC_Os01g22900.1	2;2;2;2;2;2;2	2;2;2;2;2;2;2	OsIR8_01T0148100.2;LOC_Os01g22900.2 protein|neutral/alkaline invertase, putative, expressed;LOC_Os01g22900.3 protein|neutral/alkaline invertase, putative, expressed;OsIR8_01T0148100.1;Osind.01G014710_01;Os01t0332100-01 Similar to Neutral invertase-like pro	7	2	2	8.3	8.3	459;505;562;582;627;628;628	312;2209	2151;15465;15466;15467	142	147	820	652	184	743	604	594	884
3850	-0.15248	OsIR8_02T0114300.1	0.00784698	0.0765625	OsIR8_02T0114300.1;Os02t0274100-01;LOC_Os02g17390.1;Osind.02G011670_01;Os02t0274100-02	OsIR8_02T0114300.1;Os02t0274100-01;LOC_Os02g17390.1;Osind.02G011670_01;Os02t0274100-02	14;13;13;12;7	14;13;13;12;7	OsIR8_02T0114300.1;Os02t0274100-01 3-hydroxyacyl-CoA dehydrogenase, Multifunctional protein, RNA- and microtubule-binding protein, Salicylic acid (SA) biosynthesis, Maintenance of root meristem activity, Beta -oxidation of fatty acids;LOC_Os02g17390.1 pro	5	14	14	19	19	1085;726;726;625;323	1410;1789;3027;5494;7091;7106;7607;9347;9878;11748;13442;16643;19898;20741	10028;10029;10030;10031;10032;10033;10034;10035;12604;12605;12606;12607;12608;12609;12610;20982;37762;37763;37764;37765;37766;37767;37768;37769;48513;48514;48515;48516;48661;52275;64334;67850;67851;67852;67853;67854;67855;67856;67857;80343;91321;91322;91323;91324;91325;91326;91327;91328;91329;91330;91331;91332;112580;112581;134973;134974;134975;134976;140659;140660;140661	3850	103070	99521	90533	90366	83056	99781	80533	81657
3398	-0.152421	Osind.02G011800_01	0.00790747	0.0768858	Osind.02G011800_01;Os02t0276500-01;LOC_Os02g17650.1;OsIR8_02T0115500.5;OsIR8_02T0115500.4;OsIR8_02T0115500.1;LOC_Os02g17650.2;OsIR8_02T0115500.3;LOC_Os02g17640.1;OsIR8_02T0115500.6;OsIR8_02T0115500.2	Osind.02G011800_01;Os02t0276500-01;LOC_Os02g17650.1;OsIR8_02T0115500.5;OsIR8_02T0115500.4;OsIR8_02T0115500.1;LOC_Os02g17650.2	11;10;10;9;9;9;7;1;1;1;1	10;10;10;9;9;9;7;0;0;0;0	Osind.02G011800_01;Os02t0276500-01 Tocopherol cyclase, Salt stress tolerance;LOC_Os02g17650.1 protein|tocopherol cyclase, chloroplast precursor, putative, expressed;OsIR8_02T0115500.5;OsIR8_02T0115500.4;OsIR8_02T0115500.1;LOC_Os02g17650.2 protein|tocophero	11	11	10	19.6	17.8	639;470;470;425;462;462;328;226;246;260;260	5045;5820;6383;6384;6566;9234;10489;13905;14573;18186;19542	34602;39851;39852;39853;39854;39855;39856;39857;39858;39859;39860;39861;39862;39863;39864;43665;43666;43667;43668;43669;43670;43671;43672;43673;43674;43675;45043;45044;45045;45046;45047;45048;45049;45050;45051;63439;63440;63441;63442;63443;63444;63445;63446;63447;63448;63449;63450;71883;71884;71885;71886;71887;71888;71889;71890;71891;94718;94719;99377;123160;123161;123162;123163;123164;123165;123…	3398	107537	105550	95797	101745	90696	98653	90017	90093
3886	0.306536	OsIR8_03T0145400.1	0.00797865	0.0771672	OsIR8_03T0145400.1;LOC_Os03g20460.2;Osind.03G015390_01;Os03t0320900-01;LOC_Os03g20460.1	OsIR8_03T0145400.1;LOC_Os03g20460.2;Osind.03G015390_01;Os03t0320900-01;LOC_Os03g20460.1	2;1;1;1;1	2;1;1;1;1	OsIR8_03T0145400.1;LOC_Os03g20460.2 protein|guanylate kinase, putative, expressed;Osind.03G015390_01;Os03t0320900-01 Plastid and mitochondrial guanylate kinase, Chloroplast development, Chloroplast differentiation;LOC_Os03g20460.1 protein|guanylate kinase,	5	2	2	11.3	11.3	194;197;285;285;285	9565;15228	65708;65709;65710;103386;103387;103388	3886	2913	3409	3582	4099	3994	4484	4237	4603
2749	0.237058	Osind.10G003170_01	0.00799644	0.0771672	Osind.10G003170_01;Os10t0159700-01;LOC_Os10g07210.1;OsIR8_10T0029500.1;OsIR8_10T0029500.2	Osind.10G003170_01;Os10t0159700-01;LOC_Os10g07210.1;OsIR8_10T0029500.1;OsIR8_10T0029500.2	2;2;2;1;1	2;2;2;1;1	Osind.10G003170_01;Os10t0159700-01 Cold-induced anther protein;LOC_Os10g07210.1 protein|hsp20/alpha crystallin family protein, putative, expressed;OsIR8_10T0029500.1;OsIR8_10T0029500.2	5	2	2	26.9	26.9	197;197;197;534;561	8981;16774	61719;61720;61721;61722;61723;61724;61725;61726;113366;113367;113368;113369;113370;113371;113372	2749	6906	6476	7350	7764	9488	7787	8062	8248
1938	-0.176001	Osind.06G003830_01	0.00804626	0.0771672	Osind.06G003830_01;Os06t0153800-01;LOC_Os06g06030.1;OsIR8_06T0036500.1	Osind.06G003830_01;Os06t0153800-01;LOC_Os06g06030.1;OsIR8_06T0036500.1	4;4;4;4	4;4;4;4	Osind.06G003830_01;Os06t0153800-01 Beta 5 subunit of 20S proteasome.;LOC_Os06g06030.1 protein|peptidase, T1 family, putative, expressed;OsIR8_06T0036500.1	4	4	4	17	17	277;277;277;342	1845;7748;9829;21479	12970;53242;53243;53244;53245;53246;53247;53248;53249;53250;67460;146025;146026;146027;146028;146029;146030;146031;146032;146033	1938	31837	32580	24913	27530	23726	29646	24112	25955
377	-0.143748	OsIR8_01T0398700.1	0.00804626	0.0771672	OsIR8_01T0398700.1;Osind.01G040280_01;Os01t0869800-01;LOC_Os01g64960.1;Osind.01G040280_02;LOC_Os01g64960.2	OsIR8_01T0398700.1;Osind.01G040280_01;Os01t0869800-01;LOC_Os01g64960.1;Osind.01G040280_02;LOC_Os01g64960.2	9;9;9;9;7;7	7;7;7;7;6;6	OsIR8_01T0398700.1;Osind.01G040280_01;Os01t0869800-01 22-kDa Photosystem II protein, Photoprotection;LOC_Os01g64960.1 protein|chlorophyll A-B binding protein, putative, expressed;Osind.01G040280_02;LOC_Os01g64960.2 protein|chlorophyll A-B binding protein,	6	9	7	33.6	30.6	268;268;268;268;216;216	1509;4974;6067;6068;6475;7926;15864;17637;18726	10715;10716;34010;34011;34012;34013;34014;34015;34016;34017;41557;41558;41559;41560;41561;41562;41563;41564;41565;41566;41567;41568;41569;41570;41571;41572;41573;41574;41575;41576;41577;41578;41579;41580;41581;41582;41583;41584;41585;41586;44412;54573;54574;54575;54576;54577;54578;54579;54580;54581;54582;54583;54584;54585;54586;54587;54588;54589;54590;54591;54592;54593;54594;54595;54596;54597;545…	377	250649	228536	233370	228495	213667	216405	221010	200723
1578	-0.14796	OsIR8_04T0259300.1	0.00811388	0.077551	OsIR8_04T0259300.1;Os04t0626400-03;Os04t0626400-01;LOC_Os04g53490.1;Osind.04G026540_01;OsIR8_04T0259300.2;Os04t0626400-02	OsIR8_04T0259300.1;Os04t0626400-03;Os04t0626400-01;LOC_Os04g53490.1;Osind.04G026540_01;OsIR8_04T0259300.2	13;13;13;13;12;11;6	13;13;13;13;12;11;6	OsIR8_04T0259300.1;Os04t0626400-03 Similar to OSIGBa0148A10.12 protein.;Os04t0626400-01 Similar to OSIGBa0148A10.12 protein.;LOC_Os04g53490.1 protein|OsCHL Chloroplastic lipocalin, expressed;Osind.04G026540_01;OsIR8_04T0259300.2	7	13	13	51.5	51.5	330;342;342;342;320;230;106	308;3552;5066;5782;6245;6907;12684;12685;12994;16444;17368;18204;19956	2128;2129;2130;2131;2132;2133;2134;24423;24424;24425;24426;24427;24428;24429;24430;34704;34705;34706;34707;34708;34709;34710;34711;34712;34713;34714;34715;34716;34717;39617;39618;39619;39620;39621;42738;42739;42740;42741;42742;42743;47332;47333;47334;47335;47336;47337;47338;47339;47340;47341;47342;47343;47344;47345;86050;86051;86052;86053;86054;86055;86056;86057;86058;86059;86060;86061;86062;8606…	1578	148236	139003	137269	138019	131971	129480	126460	119784
624	0.171391	OsIR8_02T0159800.1	0.00819573	0.0780201	OsIR8_02T0159800.1;Osind.02G016170_01;Os02t0469600-01;LOC_Os02g27030.1;Osind.02G016170_02	OsIR8_02T0159800.1;Osind.02G016170_01;Os02t0469600-01;LOC_Os02g27030.1;Osind.02G016170_02	4;4;4;4;2	4;4;4;4;2	OsIR8_02T0159800.1;Osind.02G016170_01;Os02t0469600-01 Abiotic stress-induced cysteine proteinase, Abiotic stress response;LOC_Os02g27030.1 protein|cysteine proteinase 1 precursor, putative, expressed;Osind.02G016170_02	5	4	4	13.1	13.1	373;373;373;373;297	3748;8557;14273;16242	25728;58948;58949;58950;58951;58952;58953;58954;58955;58956;58957;58958;97377;97378;97379;97380;97381;97382;109943	624	27565	29049	25241	28218	30667	30559	31821	30911
2980	0.159197	OsIR8_11T0176400.1	0.00825623	0.0780201	OsIR8_11T0176400.1;Os11t0580800-01;LOC_Os11g37130.1;Os06t0102600-01;Osind.11G017850_02;Osind.06G000080_01;Osind.11G017850_01	OsIR8_11T0176400.1;Os11t0580800-01;LOC_Os11g37130.1;Os06t0102600-01;Osind.11G017850_02	3;3;3;2;2;1;1	3;3;3;2;2;1;1	OsIR8_11T0176400.1;Os11t0580800-01 Twin-arginine translocation protein TatB family protein.;LOC_Os11g37130.1 protein|mttA/Hcf106 family protein, putative, expressed;Os06t0102600-01 Similar to HCF106 precursor protein.;Osind.11G017850_02	7	3	3	21.9	21.9	247;247;247;197;253;199;264	3767;7907;20202	25827;25828;25829;25830;25831;25832;54402;54403;54404;54405;54406;54407;54408;54409;54410;54411;54412;54413;54414;54415;54416;54417;54418;54419;54420;136915;136916;136917;136918;136919;136920;136921;136922;136923;136924	2980	48629	48359	48715	53345	54331	52872	58681	56386
3736	-0.144969	OsIR8_10T0107400.4	0.00825623	0.0780201	OsIR8_10T0107400.4;OsIR8_10T0107400.2;OsIR8_10T0107400.5;Osind.10G010400_01;Osind.10G010400_02;LOC_Os10g28020.4;LOC_Os10g28020.3;LOC_Os10g28020.2;Os10t0415600-03;LOC_Os10g28020.1;OsIR8_10T0107400.7;OsIR8_10T0107400.6;Os10t0415600-02	OsIR8_10T0107400.4;OsIR8_10T0107400.2;OsIR8_10T0107400.5;Osind.10G010400_01;Osind.10G010400_02;LOC_Os10g28020.4;LOC_Os10g28020.3;LOC_Os10g28020.2;Os10t0415600-03;LOC_Os10g28020.1;OsIR8_10T0107400.7;OsIR8_10T0107400.6;Os10t0415600-02	16;16;16;16;16;15;15;15;15;15;14;14;11	16;16;16;16;16;15;15;15;15;15;14;14;11	OsIR8_10T0107400.4;OsIR8_10T0107400.2;OsIR8_10T0107400.5;Osind.10G010400_01;Osind.10G010400_02;LOC_Os10g28020.4 protein|OsPOP21 - Putative Prolyl Oligopeptidase homologue, expressed;LOC_Os10g28020.3 protein|OsPOP21 - Putative Prolyl Oligopeptidase homologu	13	16	16	27.3	27.3	776;776;839;1447;1511;775;775;822;824;839;690;719;546	1110;3444;6794;7396;7515;7556;9651;9692;12227;12459;12910;15503;15850;16157;18810;20136	7936;7937;7938;7939;7940;7941;7942;7943;7944;7945;7946;7947;7948;7949;7950;7951;23735;23736;23737;23738;23739;23740;23741;23742;23743;23744;23745;23746;46563;50948;51819;51820;52027;52028;52029;66329;66330;66331;66332;66333;66334;66335;66570;66571;66572;66573;66574;66575;66576;66577;66578;66579;66580;83330;83331;83332;84832;84833;87459;87460;87461;87462;87463;105173;105174;107324;107325;107326;10…	3736	188714	199001	184530	182033	166772	177305	165513	172578
2614	-0.214798	Osind.09G005930_02	0.00827402	0.0780201	Osind.09G005930_02;OsIR8_09T0072000.1;Osind.09G005930_01;Os09t0327300-01;LOC_Os09g15810.1;OsIR8_09T0072000.2	Osind.09G005930_02;OsIR8_09T0072000.1;Osind.09G005930_01;Os09t0327300-01;LOC_Os09g15810.1;OsIR8_09T0072000.2	4;4;4;4;4;3	4;4;4;4;4;3	Osind.09G005930_02;OsIR8_09T0072000.1;Osind.09G005930_01;Os09t0327300-01 Similar to Plastid 5,10-methylene-tetrahydrofolate dehydrogenase (Fragment).;LOC_Os09g15810.1 protein|bifunctional protein folD, putative, expressed;OsIR8_09T0072000.2	6	4	4	14	14	315;395;395;395;395;313	3454;3598;9535;20378	23808;24729;24730;65571;138257;138258;138259	2614	10489	10594	12425	12439	9758	9548	10432	9853
2041	-0.160033	LOC_Os08g15270.1	0.00838434	0.0787667	LOC_Os08g15270.1;LOC_Os06g39712.1;Osind.UnG001550_01;LOC_Os10g21300.1;LOC_Os12g10590.1	LOC_Os08g15270.1;LOC_Os06g39712.1;Osind.UnG001550_01;LOC_Os10g21300.1;LOC_Os12g10590.1	4;4;3;3;3	4;4;3;3;3	LOC_Os08g15270.1 protein|ATP-dependent Clp protease proteolytic subunit, putative, expressed;LOC_Os06g39712.1 protein|OsClp10 - Putative Clp protease homologue, expressed;Osind.UnG001550_01;LOC_Os10g21300.1 protein|ATP-dependent Clp protease proteolytic su	5	4	4	21.3	21.3	216;216;115;216;216	3619;17793;17998;18170	24858;24859;24860;24861;24862;24863;24864;24865;24866;24867;120292;120293;120294;121686;121687;121688;121689;122994;122995;122996;122997;122998;122999;123000;123001;123002;123003;123004;123005;123006;123007;123008	2041	60322	55505	56246	51023	50040	50799	48571	50262
244	-0.201763	LOC_Os01g47690.2	0.00840925	0.0787667	LOC_Os01g47690.2;Os01t0667200-02;Os01t0667200-01;LOC_Os01g47690.1;OsIR8_01T0275000.1;Osind.01G027000_01	LOC_Os01g47690.2;Os01t0667200-02;Os01t0667200-01;LOC_Os01g47690.1;OsIR8_01T0275000.1	3;3;3;3;2;1	3;3;3;3;2;1	LOC_Os01g47690.2 protein|metallo-beta-lactamase family protein, putative, expressed;Os01t0667200-02 Similar to Glyoxalase II.;Os01t0667200-01 Mitochondrial sulfur dioxygenase, Abiotic stress response;LOC_Os01g47690.1 protein|metallo-beta-lactamase family p	6	3	3	23.9	23.9	280;305;305;305;877;273	5255;6988;17592	36019;36020;36021;36022;36023;36024;36025;36026;47902;118859;118860;118861;118862;118863	244	15143	13779	15968	12775	12941	12640	12276	12282
3465	0.157191	Osind.03G013050_01	0.00846263	0.0788742	Osind.03G013050_01;OsIR8_03T0125200.1;Os03t0285700-01;LOC_Os03g17690.1;LOC_Os03g17690.2	Osind.03G013050_01;OsIR8_03T0125200.1;Os03t0285700-01;LOC_Os03g17690.1;LOC_Os03g17690.2	8;7;7;7;6	7;6;6;6;5	Osind.03G013050_01;OsIR8_03T0125200.1;Os03t0285700-01 Cytosolic ascorbate peroxidase, Salt tolerance, Rice blast resistance;LOC_Os03g17690.1 protein|OsAPx1 - Cytosolic Ascorbate Peroxidase encoding gene 1-8, expressed;LOC_Os03g17690.2 protein|OsAPx1 - Cyto	5	8	7	44.4	44.4	250;250;250;250;191	1321;4048;4377;14179;14180;14407;15234;18157	9456;9457;9458;9459;27701;27702;29793;29794;29795;29796;29797;29798;29799;29800;29801;29802;29803;29804;29805;96729;96730;96731;96732;96733;96734;96735;96736;98193;98194;98195;98196;98197;103422;103423;103424;103425;103426;103427;122878;122879;122880;122881;122882;122883;122884;122885;122886;122887;122888;122889;122890;122891;122892;122893;122894	3465	54921	51223	50622	45720	57448	54037	57517	56793
3979	0.334008	OsIR8_09T0108500.1	0.00847687	0.0788742	OsIR8_09T0108500.1	OsIR8_09T0108500.1	3	1	OsIR8_09T0108500.1	1	3	1	20	11	200	2396;3342;15189	16664;16665;16666;16667;16668;16669;16670;16671;16672;16673;16674;16675;16676;23068;23069;23070;103128	3979	2620	2843	2635	3153	3462	3446	3773	3501
3921	-0.244664	OsIR8_05T0085500.3	0.00854093	0.0792079	OsIR8_05T0085500.3;OsIR8_05T0085500.2;OsIR8_05T0085500.1;Osind.05G007980_01	OsIR8_05T0085500.3;OsIR8_05T0085500.2;OsIR8_05T0085500.1;Osind.05G007980_01	2;2;2;1	1;1;1;0	OsIR8_05T0085500.3;OsIR8_05T0085500.2;OsIR8_05T0085500.1;Osind.05G007980_01	4	2	1	5.8	2.3	482;483;488;447	16725;20398	113073;138371;138372;138373;138374;138375;138376	3921	6530	8374	7478	7428	5794	5925	6659	6782
3672	-0.166152	Osind.08G008200_02	0.00866548	0.0800328	Osind.08G008200_02;Osind.08G008200_01;OsIR8_08T0088700.4;OsIR8_08T0088700.2;OsIR8_08T0088700.1;OsIR8_08T0088700.3;Os08t0254500-02;Os08t0254500-01;LOC_Os08g15460.1;Os08t0254500-03;LOC_Os08g15460.2	Osind.08G008200_02;Osind.08G008200_01;OsIR8_08T0088700.4;OsIR8_08T0088700.2;OsIR8_08T0088700.1;OsIR8_08T0088700.3;Os08t0254500-02;Os08t0254500-01;LOC_Os08g15460.1	6;6;6;6;6;6;5;5;5;2;2	6;6;6;6;6;6;5;5;5;2;2	Osind.08G008200_02;Osind.08G008200_01;OsIR8_08T0088700.4;OsIR8_08T0088700.2;OsIR8_08T0088700.1;OsIR8_08T0088700.3;Os08t0254500-02 Similar to Preprotein translocase secY subunit, chloroplast precursor (CpSecY).;Os08t0254500-01 Similar to Preprotein transloc	11	6	6	13.3	13.3	558;558;1161;1161;1161;1190;556;556;556;125;340	2454;6382;6538;10884;11681;19949	17010;17011;17012;17013;17014;17015;17016;17017;17018;43661;43662;43663;43664;44866;44867;44868;44869;44870;44871;44872;44873;44874;44875;44876;44877;44878;44879;74416;79807;79808;79809;79810;79811;79812;135269;135270	3672	41133	38782	34987	34735	32023	35947	30710	34679
3448	0.202849	OsIR8_02T0372100.1	0.00868683	0.0800328	OsIR8_02T0372100.1;Osind.02G049250_01;LOC_Os02g58310.3;LOC_Os02g58310.1;Os02t0829850-01;LOC_Os02g58310.2	OsIR8_02T0372100.1;Osind.02G049250_01;LOC_Os02g58310.3;LOC_Os02g58310.1;Os02t0829850-01;LOC_Os02g58310.2	3;3;2;2;2;2	3;3;2;2;2;2	OsIR8_02T0372100.1;Osind.02G049250_01;LOC_Os02g58310.3 protein|expressed protein;LOC_Os02g58310.1 protein|expressed protein;Os02t0829850-01 Uncharacterized protein;LOC_Os02g58310.2 protein|expressed protein	6	3	3	26.1	26.1	203;302;203;225;306;306	2138;13025;16162	14996;88382;88383;88384;88385;88386;88387;88388;88389;88390;88391;88392;88393;88394;88395;88396;109446;109447	3448	9515	11490	12896	9916	12629	11023	13281	13499
762	-0.198003	LOC_Os02g49470.1	0.00882918	0.0810784	LOC_Os02g49470.1;OsIR8_02T0304900.1;Osind.02G041870_01	LOC_Os02g49470.1;OsIR8_02T0304900.1;Osind.02G041870_01	2;2;2	2;2;2	LOC_Os02g49470.1 protein|tic20 protein-related, putative, expressed;OsIR8_02T0304900.1;Osind.02G041870_01	3	2	2	16.7	16.7	227;325;370	1853;12949	12996;12997;12998;12999;13000;13001;13002;13003;13004;13005;13006;13007;13008;13009;87828;87829	762	14142	15663	13039	13689	12230	13853	11345	11855
100	-0.157635	OsIR8_01T0101400.1	0.0088968	0.081433	OsIR8_01T0101400.1;Osind.01G010410_01;Os01t0254000-01;LOC_Os01g15010.1;OsIR8_05T0107600.2;OsIR8_05T0107600.1;LOC_Os05g20304.1;OsIR8_12T0053000.1;Os05t0281400-01;Osind.12G009740_01	OsIR8_01T0101400.1;Osind.01G010410_01;Os01t0254000-01;LOC_Os01g15010.1	7;7;7;7;1;1;1;1;1;1	3;3;3;3;0;0;0;0;0;0	OsIR8_01T0101400.1;Osind.01G010410_01;Os01t0254000-01 Small GTPase, Rice storage proteins proglutelin and &alpha;-globulin export from the endoplasmic reticulum in endosperm;LOC_Os01g15010.1 protein|miro, putative, expressed	10	7	3	51.3	24.9	193;193;193;193;128;128;128;140;232;276	633;8952;10335;13082;18376;18836;21529	4300;4301;4302;4303;4304;4305;4306;4307;4308;4309;61464;61465;61466;61467;61468;61469;61470;61471;61472;61473;61474;61475;61476;61477;61478;61479;61480;71016;88755;88756;88757;88758;88759;88760;88761;88762;88763;88764;88765;88766;88767;124427;124428;124429;127671;127672;146334;146335;146336;146337;146338;146339;146340;146341;146342;146343;146344;146345;146346	100	53064	52810	49900	50638	46408	49138	43599	45902
3621	0.167893	OsIR8_06T0158400.2	0.00902135	0.081433	OsIR8_06T0158400.2;OsIR8_06T0158400.1;Osind.06G014800_02;LOC_Os06g27770.1;Os06t0472200-02;Os06t0472200-01;Osind.06G014800_01	OsIR8_06T0158400.2;OsIR8_06T0158400.1;Osind.06G014800_02;LOC_Os06g27770.1;Os06t0472200-02;Os06t0472200-01;Osind.06G014800_01	8;8;8;7;7;7;6	8;8;8;7;7;7;6	OsIR8_06T0158400.2;OsIR8_06T0158400.1;Osind.06G014800_02;LOC_Os06g27770.1 protein|isoflavone reductase homolog IRL, putative, expressed;Os06t0472200-02 Similar to Isoflavone reductase.;Os06t0472200-01 Similar to Isoflavone reductase.;Osind.06G014800_01	7	8	8	36.2	36.2	312;312;312;312;314;332;272	3330;6139;6738;6760;8160;19356;19439;21437	22977;22978;22979;22980;22981;42060;42061;46212;46213;46214;46215;46216;46217;46218;46219;46220;46221;46222;46223;46224;46343;46344;46345;46346;46347;46348;46349;46350;46351;46352;46353;56216;131260;131261;131262;131263;131264;131875;145696;145697	3621	26939	28432	27930	29285	31865	29931	33642	31043
3884	0.295437	OsIR8_03T0128000.1	0.00902847	0.081433	OsIR8_03T0128000.1;Osind.03G013400_01	OsIR8_03T0128000.1;Osind.03G013400_01	5;4	1;1	OsIR8_03T0128000.1;Osind.03G013400_01	2	5	1	18	4.8	455;328	7946;12925;13214;15893;16634	54732;87523;89534;107703;107704;112522;112523;112524	3884	3652	2922	3984	3831	4093	4159	4597	4810
365	-0.218884	Osind.01G039480_05	0.00904626	0.081433	Osind.01G039480_05;Osind.01G039480_03;LOC_Os01g63990.6;OsIR8_01T0391600.1;Osind.01G039480_06;Osind.01G039480_04;Osind.01G039480_01;Os01t0859200-03;Os01t0859200-01;LOC_Os01g63990.5;LOC_Os01g63990.4;LOC_Os01g63990.3;LOC_Os01g63990.2;Osind.01G039480_02;LOC_Os01g63990.1	Osind.01G039480_05;Osind.01G039480_03;LOC_Os01g63990.6;OsIR8_01T0391600.1;Osind.01G039480_06;Osind.01G039480_04;Osind.01G039480_01;Os01t0859200-03;Os01t0859200-01;LOC_Os01g63990.5;LOC_Os01g63990.4;LOC_Os01g63990.3;LOC_Os01g63990.2;Osind.01G039480_02;LOC_Os01g63990.1	3;3;3;3;3;3;3;3;3;3;3;3;3;3;3	3;3;3;3;3;3;3;3;3;3;3;3;3;3;3	Osind.01G039480_05;Osind.01G039480_03;LOC_Os01g63990.6 protein|hydrolase, alpha/beta fold family protein, putative, expressed;OsIR8_01T0391600.1;Osind.01G039480_06;Osind.01G039480_04;Osind.01G039480_01;Os01t0859200-03 Alpha/beta hydrolase fold-1 domain con	15	3	3	14.7	14.7	258;258;258;347;347;347;347;347;347;347;347;347;347;365;365	9344;9852;15948	64296;64297;64298;64299;64300;67676;67677;108045;108046;108047	365	10457	10540	8476	10095	8507	9430	7876	8185
3605	0.141437	OsIR8_06T0056600.2	0.00908897	0.081433	OsIR8_06T0056600.2;Osind.06G005960_01;Os06t0185900-01;LOC_Os06g08670.1;OsIR8_06T0056600.1;Os11t0284900-01;Osind.11G010290_01;Os11t0284900-02;LOC_Os11g18170.1;OsIR8_11T0097800.1;Osind.11G010290_02	OsIR8_06T0056600.2;Osind.06G005960_01;Os06t0185900-01;LOC_Os06g08670.1;OsIR8_06T0056600.1	9;9;8;8;8;1;1;1;1;1;1	9;9;8;8;8;1;1;1;1;1;1	OsIR8_06T0056600.2;Osind.06G005960_01;Os06t0185900-01 Similar to Glutathione peroxidase.;LOC_Os06g08670.1 protein|glutathione peroxidase, putative, expressed;OsIR8_06T0056600.1	11	9	9	42.2	42.2	232;232;234;234;250;144;193;212;212;213;213	519;2933;6050;6051;16953;18234;18923;20634;21290	3612;3613;20354;41459;41460;41461;41462;41463;41464;41465;41466;114589;114590;114591;114592;114593;114594;114595;114596;114597;114598;114599;114600;114601;114602;114603;114604;114605;114606;123464;123465;123466;123467;123468;123469;123470;123471;123472;128168;128169;128170;128171;128172;128173;128174;128175;140032;144759;144760;144761;144762;144763;144764;144765;144766;144767;144768;144769;144770…	3605	141623	151348	147460	161096	160523	162707	171050	169206
2084	-0.16157	OsIR8_06T0265600.5	0.00911388	0.081433	OsIR8_06T0265600.5;Osind.06G025020_01;Os06t0663800-01;LOC_Os06g45340.1;LOC_Os06g45340.2;Osind.06G025020_04;Osind.06G025020_03;Osind.06G025020_02;LOC_Os06g45340.3	OsIR8_06T0265600.5;Osind.06G025020_01;Os06t0663800-01;LOC_Os06g45340.1;LOC_Os06g45340.2	5;5;5;5;4;2;2;1;1	5;5;5;5;4;2;2;1;1	OsIR8_06T0265600.5;Osind.06G025020_01;Os06t0663800-01 Similar to FKBP-type peptidyl-prolyl cis-trans isomerase 3, chloroplast precursor (EC 5.2.1.8) (PPIase) (Rotamase) (AtFKBP13) (FK506 binding protein 1).;LOC_Os06g45340.1 protein|peptidyl-prolyl cis-tran	9	5	5	26.3	26.3	213;213;218;218;176;179;179;137;184	8288;11342;11343;19272;20388	57236;57237;57238;57239;57240;57241;57242;77560;77561;77562;77563;77564;77565;77566;77567;77568;77569;77570;77571;77572;130711;130712;130713;130714;130715;130716;130717;130718;138307	2084	40106	41886	39815	40782	34682	38095	35917	36669
1220	-0.186777	OsIR8_03T0314700.1	0.00913879	0.081433	OsIR8_03T0314700.1;Osind.03G031600_01;Os03t0718100-01;LOC_Os03g50885.1;Os12t0163700-01;OsIR8_12T0039600.1;LOC_Os12g06660.1;Osind.12G004470_01	OsIR8_03T0314700.1;Osind.03G031600_01;Os03t0718100-01;LOC_Os03g50885.1;Os12t0163700-01;OsIR8_12T0039600.1;LOC_Os12g06660.1;Osind.12G004470_01	16;16;16;16;12;12;12;11	1;1;1;1;0;0;0;0	OsIR8_03T0314700.1;Osind.03G031600_01;Os03t0718100-01 Actin 1.;LOC_Os03g50885.1 protein|actin, putative, expressed;Os12t0163700-01 Similar to Actin 7 (Actin 2).;OsIR8_12T0039600.1;LOC_Os12g06660.1 protein|actin, putative, expressed;Osind.12G004470_01	8	16	1	51.2	4.2	377;377;377;377;363;380;380;332	612;797;2130;2131;2561;2562;3213;4611;8366;8700;10108;12836;17387;18363;18741;21279	4170;4171;4172;4173;4174;4175;4176;4177;4178;4179;4180;4181;4182;5462;5463;5464;5465;5466;5467;5468;5469;5470;5471;5472;5473;5474;5475;5476;5477;5478;5479;5480;5481;5482;14918;14919;14920;14921;14922;14923;14924;14925;14926;14927;14928;14929;14930;14931;14932;14933;14934;14935;14936;14937;14938;14939;14940;17790;17791;17792;17793;17794;17795;17796;17797;17798;17799;17800;17801;17802;17803;17804;1…	1220	17429	17874	16616	16571	13563	16323	14408	15879
2275	-0.209996	OsIR8_07T0203300.1	0.00918861	0.081433	OsIR8_07T0203300.1;Os07t0573300-02;Osind.02G034080_02;OsIR8_07T0203300.2;Osind.02G034080_01;Os07t0573300-01;LOC_Os07g38580.1	OsIR8_07T0203300.1;Os07t0573300-02;Osind.02G034080_02;OsIR8_07T0203300.2;Osind.02G034080_01;Os07t0573300-01;LOC_Os07g38580.1	1;1;1;1;1;1;1	1;1;1;1;1;1;1	OsIR8_07T0203300.1;Os07t0573300-02 Similar to FYVE finger-containing phosphoinositide kinase (EC 2.7.1.68) (1- phosphatidylinositol-4-phosphate 5-kinase) (PIP5K) (PtdIns(4)P-5- kinase) (PIKfyve) (p235).;Osind.02G034080_02;OsIR8_07T0203300.2;Osind.02G034080	7	1	1	3.3	3.3	366;430;501;517;517;517;517	15924	107898;107899;107900;107901	2275	11891	10036	11958	11154	9536	9829	9489	10084
1618	0.290313	Osind.04G030960_01	0.00920996	0.081433	Osind.04G030960_01;Os04t0688100-02;Os04t0688100-01;LOC_Os04g59150.1;OsIR8_04T0300100.1;LOC_Os04g59150.2;LOC_Os01g73190.1	Osind.04G030960_01;Os04t0688100-02;Os04t0688100-01;LOC_Os04g59150.1;OsIR8_04T0300100.1;LOC_Os04g59150.2	4;4;4;4;4;3;1	3;3;3;3;3;2;0	Osind.04G030960_01;Os04t0688100-02 Peroxidase (EC 1.11.1.7).;Os04t0688100-01 Peroxidase (EC 1.11.1.7).;LOC_Os04g59150.1 protein|peroxidase precursor, putative, expressed;OsIR8_04T0300100.1;LOC_Os04g59150.2 protein|peroxidase precursor, putative, expressed	7	4	3	12.7	10.4	346;346;346;346;357;291;311	3664;5667;18203;21522	25195;25196;25197;38742;38743;38744;123303;146271	1618	3899	3624	3898	4025	3855	5272	4729	5033
2152	0.17654	OsIR8_07T0029100.1	0.00923132	0.081433	OsIR8_07T0029100.1;Osind.07G002860_01;Os07t0147500-01;LOC_Os07g05360.1;LOC_Os07g05360.2	OsIR8_07T0029100.1;Osind.07G002860_01;Os07t0147500-01;LOC_Os07g05360.1;LOC_Os07g05360.2	3;3;3;3;2	3;3;3;3;2	OsIR8_07T0029100.1;Osind.07G002860_01;Os07t0147500-01 Similar to Photosystem II 10 kDa polypeptide, chloroplast precursor.;LOC_Os07g05360.1 protein|photosystem II 10 kDa polypeptide, chloroplast precursor, putative, expressed;LOC_Os07g05360.2 protein|photo	5	3	3	18.2	18.2	137;137;137;137;83	7629;9756;10504	52472;52473;52474;67000;67001;67002;67003;67004;67005;67006;67007;67008;71980;71981;71982;71983;71984	2152	17908	21239	19963	21976	24064	25620	20139	21818
1816	-0.723291	Os05t0519700-02	0.00924555	0.081433	Os05t0519700-02;Os05t0519700-01;LOC_Os05g44340.1;OsIR8_05T0237500.1;Osind.05G023210_01	Os05t0519700-02;Os05t0519700-01;LOC_Os05g44340.1;OsIR8_05T0237500.1;Osind.05G023210_01	2;2;2;2;2	1;1;1;1;1	Os05t0519700-02 Heat shock protein 101.;Os05t0519700-01 Heat shock protein, Long-term acquired thermotolerance;LOC_Os05g44340.1 protein|heat shock protein 101, putative, expressed;OsIR8_05T0237500.1;Osind.05G023210_01	5	2	1	3.5	2.1	912;912;912;913;913	14145;14619	96524;96525;96526;96527;96528;96529;99643;99644;99645	1816	546	399	608	547	101	710	219	242
3512	-0.174256	Osind.UnG001480_01	0.00927046	0.081433	Osind.UnG001480_01;Osind.04G007110_01;Osind.UnG001410_01;Osind.09G007520_01;LOC_Os09g24414.1;LOC_Os08g15268.1;LOC_Os04g16822.1;OsIR8_08T0073500.1;Osind.12G009720_01;OsIR8_09T0088300.1	Osind.UnG001480_01;Osind.04G007110_01;Osind.UnG001410_01;Osind.09G007520_01	7;7;4;4;3;3;3;1;1;1	1;1;1;1;0;0;0;0;0;0	Osind.UnG001480_01;Osind.04G007110_01;Osind.UnG001410_01;Osind.09G007520_01	10	7	1	27.7	4.1	318;318;238;254;149;149;149;71;183;231	1526;1886;2712;8265;9296;10724;13104	10831;13179;13180;18754;18755;18756;18757;18758;18759;18760;18761;57055;57056;57057;57058;57059;57060;57061;57062;57063;57064;57065;57066;57067;57068;57069;57070;57071;57072;57073;57074;57075;57076;57077;57078;63960;63961;63962;63963;63964;73404;73405;73406;73407;73408;73409;88908;88909;88910;88911;88912;88913;88914;88915;88916;88917;88918;88919;88920;88921;88922	3512	32462	33274	22736	24874	24061	27093	21645	27651
1302	-0.178471	OsIR8_03T0374700.1	0.00927046	0.081433	OsIR8_03T0374700.1;LOC_Os03g59080.1;Osind.03G037920_01	OsIR8_03T0374700.1;LOC_Os03g59080.1;Osind.03G037920_01	2;2;2	1;1;1	OsIR8_03T0374700.1;LOC_Os03g59080.1 protein|AMP-binding enzyme, putative, expressed;Osind.03G037920_01	3	2	1	3	1.5	730;730;738	359;2668	2470;2471;2472;18464;18465;18466;18467;18468;18469;18470;18471;18472;18473	1302	21790	21511	20489	17990	15050	19676	17640	19898
2149	0.232487	Os07t0137900-02	0.00929537	0.081433	Os07t0137900-02;Osind.07G002300_03;Osind.07G002300_01;OsIR8_07T0023800.1;Osind.07G002300_02;LOC_Os07g04530.1	Os07t0137900-02;Osind.07G002300_03;Osind.07G002300_01;OsIR8_07T0023800.1;Osind.07G002300_02;LOC_Os07g04530.1	4;4;4;4;4;4	4;4;4;4;4;4	Os07t0137900-02 Hypothetical conserved gene.;Osind.07G002300_03;Osind.07G002300_01;OsIR8_07T0023800.1;Osind.07G002300_02;LOC_Os07g04530.1 protein|GYF domain containing protein, putative, expressed	6	4	4	7.5	7.5	731;1283;1714;1739;1739;1739	6654;14750;15925;16905	45611;45612;45613;100457;107902;114305;114306;114307	2149	6542	6471	7191	6875	7510	7495	8519	8290
2334	-0.144758	Osind.07G015420_03	0.00930249	0.081433	Osind.07G015420_03;Osind.07G015420_01;Os07t0662900-01;LOC_Os07g46790.1;OsIR8_07T0257300.5;OsIR8_07T0257300.2;OsIR8_07T0257300.1;OsIR8_07T0257300.3;Osind.07G015420_02;OsIR8_07T0257300.4	Osind.07G015420_03;Osind.07G015420_01;Os07t0662900-01;LOC_Os07g46790.1;OsIR8_07T0257300.5;OsIR8_07T0257300.2;OsIR8_07T0257300.1;OsIR8_07T0257300.3;Osind.07G015420_02;OsIR8_07T0257300.4	25;25;25;25;24;24;24;23;22;21	25;25;25;25;24;24;24;23;22;21	Osind.07G015420_03;Osind.07G015420_01;Os07t0662900-01 Disproportionating enzyme 2, Glucosyltransferase, Amylomaltase, Provision of energy source for pollen germination and pollen-tube elongation;LOC_Os07g46790.1 protein|4-alpha-glucanotransferase, putative	10	25	25	31.6	31.6	946;946;946;946;993;1050;1062;1012;912;1008	2720;3604;3801;4209;4923;6207;6305;6602;8945;9794;10101;10621;11839;11840;13051;13250;13552;14268;14822;15568;16636;16730;19952;21435;21474	18809;18810;18811;24751;24752;24753;24754;24755;24756;24757;24758;26068;26069;26070;28755;28756;28757;28758;28759;28760;28761;33587;42500;42501;42502;42503;42504;42505;42506;42507;43144;43145;45267;45268;61429;61430;61431;61432;61433;67230;67231;67232;67233;67234;67235;69547;69548;69549;69550;69551;69552;69553;69554;69555;69556;69557;69558;72734;80867;80868;80869;80870;88570;88571;89770;92268;922…	2334	111508	117885	120571	116272	100949	107269	103645	109862
3815	0.709528	OsIR8_01T0161800.1	0.00939146	0.0819565	OsIR8_01T0161800.1	OsIR8_01T0161800.1	2	1	OsIR8_01T0161800.1	1	2	1	23.5	11.1	81	13561;16552	92333;92334;92335;92336;111987	3815	313	670	331	597	640	522	701	1262
2906	0.21083	OsIR8_12T0011900.1	0.00943772	0.0821053	OsIR8_12T0011900.1;Os12t0115500-01;Os11t0116200-01;LOC_Os12g02340.1;LOC_Os11g02424.2;OsIR8_11T0009200.4;Osind.11G001150_01;Osind.12G001450_01;OsIR8_11T0009200.3	OsIR8_12T0011900.1;Os12t0115500-01;Os11t0116200-01;LOC_Os12g02340.1;LOC_Os11g02424.2;OsIR8_11T0009200.4;Osind.11G001150_01;Osind.12G001450_01;OsIR8_11T0009200.3	1;1;1;1;1;1;1;1;1	1;1;1;1;1;1;1;1;1	OsIR8_12T0011900.1;Os12t0115500-01 Similar to nonspecific lipid-transfer protein 3.;Os11t0116200-01 Similar to nonspecific lipid-transfer protein 3.;LOC_Os12g02340.1 protein|LTPL14 - Protease inhibitor/seed storage/LTP family protein precursor, expressed;L	9	1	1	11	11	118;118;118;118;118;132;272;278;294	16633	112511;112512;112513;112514;112515;112516;112517;112518;112519;112520;112521	2906	10079	9250	9007	9337	9327	12229	11463	10582
1658	-0.142922	OsIR8_05T0037700.1	0.00955516	0.0828704	OsIR8_05T0037700.1;Osind.05G003910_01;Os05t0155100-01;LOC_Os05g06310.1	OsIR8_05T0037700.1;Osind.05G003910_01;Os05t0155100-01;LOC_Os05g06310.1	5;5;5;5	4;4;4;4	OsIR8_05T0037700.1;Osind.05G003910_01;Os05t0155100-01 Similar to 60S ribosomal protein L18.;LOC_Os05g06310.1 protein|60S ribosomal protein L18-3, putative, expressed	4	5	4	30.9	27.1	188;188;188;188	1606;1625;4188;15958;16733	11433;11434;11435;11436;11437;11438;11439;11440;11565;11566;11567;11568;11569;11570;11571;28614;28615;28616;28617;28618;28619;28620;28621;28622;28623;28624;28625;28626;28627;28628;28629;28630;108097;108098;108099;108100;108101;108102;108103;108104;108105;108106;113123;113124;113125;113126;113127	1658	130604	123786	109571	110672	100074	120017	94122	115654
1860	-0.16579	Osind.05G026840_01	0.0096121	0.0830061	Osind.05G026840_01;Os05t0571100-02;Os05t0571100-01;LOC_Os05g49610.1;OsIR8_05T0268600.1	Osind.05G026840_01;Os05t0571100-02;Os05t0571100-01;LOC_Os05g49610.1;OsIR8_05T0268600.1	4;4;4;4;4	4;4;4;4;4	Osind.05G026840_01;Os05t0571100-02 Peptidase C12, ubiquitin carboxyl-terminal hydrolase 1 domain containing protein.;Os05t0571100-01 Peptidase C12, ubiquitin carboxyl-terminal hydrolase 1 domain containing protein.;LOC_Os05g49610.1 protein|ubiquitin carbox	5	4	4	12.6	12.6	509;509;509;509;544	982;4951;7746;8214	6992;6993;6994;6995;33737;33738;33739;53227;53228;53229;53230;53231;56661;56662;56663;56664;56665;56666;56667;56668	1860	41321	40901	28355	34090	31115	35562	28004	34281
1695	-0.167725	Os05t0268500-01	0.00962989	0.0830061	Os05t0268500-01;LOC_Os05g18604.1;Os05t0268500-03;LOC_Os05g18604.4;LOC_Os05g18604.3;Os05t0268500-02;LOC_Os05g18604.2;Osind.05G009260_01;OsIR8_05T0101700.2;OsIR8_05T0101700.1;OsIR8_05T0101600.2;OsIR8_05T0101600.1;LOC_Os05g18604.6;Os05t0268500-04;LOC_Os05g18604.5	Os05t0268500-01;LOC_Os05g18604.1;Os05t0268500-03;LOC_Os05g18604.4;LOC_Os05g18604.3;Os05t0268500-02;LOC_Os05g18604.2;Osind.05G009260_01;OsIR8_05T0101700.2;OsIR8_05T0101700.1	6;6;4;4;4;4;4;3;3;3;2;2;1;1;1	4;4;4;4;4;4;4;3;3;3;0;0;1;1;1	Os05t0268500-01 Similar to Serine carboxypeptidase 2.;LOC_Os05g18604.1 protein|OsSCP28 - Putative Serine Carboxypeptidase homologue, expressed;Os05t0268500-03 Similar to Serine carboxypeptidase 2.;LOC_Os05g18604.4 protein|OsSCP28 - Putative Serine Carboxyp	15	6	4	15.9	13.5	483;483;439;439;443;474;474;315;363;399;103;116;198;219;219	2758;6589;6591;9771;17294;21380	19048;45179;45184;45185;45186;45187;67100;67101;67102;67103;67104;67105;67106;67107;67108;67109;116701;116702;116703;116704;145292;145293	1695	40942	56249	33086	39648	34690	40625	37559	38401
1216	-0.131973	Os03t0712700-01	0.00979359	0.0840244	Os03t0712700-01;LOC_Os03g50480.1;OsIR8_03T0311200.1;LOC_Os03g50480.2;Osind.03G031230_01;Os03t0712700-03;Os03t0712700-02	Os03t0712700-01;LOC_Os03g50480.1;OsIR8_03T0311200.1;LOC_Os03g50480.2;Osind.03G031230_01	31;31;29;22;19;15;4	31;31;29;22;19;15;4	Os03t0712700-01 Cytosolic phosphoglucomutase;LOC_Os03g50480.1 protein|phosphoglucomutase, putative, expressed;OsIR8_03T0311200.1;LOC_Os03g50480.2 protein|phosphoglucomutase, putative, expressed;Osind.03G031230_01	7	31	31	62.4	62.4	582;582;822;505;873;356;53	1974;2031;2547;3482;4021;4830;5873;5897;6380;6660;10243;10244;10897;12746;13121;13574;14858;15765;15897;16014;16713;17025;17870;17871;19571;20268;20269;20536;20572;20894;21254	13691;13692;13693;13694;13695;13696;13697;13698;13699;13700;13701;13702;14140;14141;14142;14143;14144;14145;14146;14147;14148;14149;14150;14151;14152;17653;17654;17655;23976;23977;23978;23979;23980;23981;23982;23983;23984;23985;23986;23987;23988;23989;23990;23991;27540;27541;27542;27543;27544;27545;27546;27547;27548;27549;27550;27551;27552;27553;27554;27555;32977;32978;32979;32980;32981;32982;329…	1216	501604	470207	468884	447264	444801	441109	428946	408063
1240	0.141973	OsIR8_03T0328800.2	0.00980783	0.0840244	OsIR8_03T0328800.2;Osind.03G033000_06;Osind.03G033000_05;Osind.03G033000_02;Osind.03G033000_01;Os03t0737000-01;LOC_Os03g52690.4;LOC_Os03g52690.3;LOC_Os03g52690.2;Os03t0737000-03;Osind.03G033000_03;LOC_Os03g52690.1;OsIR8_03T0328800.1;LOC_Os03g52690.8;LOC_Os03g52690.5;Osind.03G033000_04	OsIR8_03T0328800.2;Osind.03G033000_06;Osind.03G033000_05;Osind.03G033000_02;Osind.03G033000_01;Os03t0737000-01;LOC_Os03g52690.4;LOC_Os03g52690.3;LOC_Os03g52690.2;Os03t0737000-03;Osind.03G033000_03;LOC_Os03g52690.1;OsIR8_03T0328800.1;LOC_Os03g52690.8;LOC_Os03g52690.5	6;6;6;6;6;6;6;6;6;6;6;6;6;5;3;2	6;6;6;6;6;6;6;6;6;6;6;6;6;5;3;2	OsIR8_03T0328800.2;Osind.03G033000_06;Osind.03G033000_05;Osind.03G033000_02;Osind.03G033000_01;Os03t0737000-01 Cystathionine beta-synthase, core domain containing protein.;LOC_Os03g52690.4 protein|CBS domain containing membrane protein, putative, expressed	16	6	6	38.5	38.5	205;205;205;205;205;205;205;205;205;207;230;230;239;139;170;148	2263;12335;16370;16718;19143;19674	15832;15833;15834;15835;15836;15837;15838;15839;15840;84076;84077;84078;84079;84080;110704;110705;110706;113038;113039;113040;113041;113042;113043;113044;113045;113046;113047;113048;129766;129767;129768;129769;129770;129771;129772;129773;129774;129775;129776;129777;129778;129779;129780;129781;129782;129783;129784;129785;129786;129787;129788;129789;129790;129791;129792;129793;129794;129795;129796;…	1240	101223	99067	110107	107789	117804	114324	117444	111860
1363	-0.137628	Os03t0857400-01	0.00994662	0.0848788	Os03t0857400-01;LOC_Os03g64020.2;Osind.03G041720_04;LOC_Os03g64020.1;OsIR8_03T0409200.1;Osind.03G041720_01;Osind.03G041720_02;Osind.03G041720_03	Os03t0857400-01;LOC_Os03g64020.2;Osind.03G041720_04;LOC_Os03g64020.1;OsIR8_03T0409200.1;Osind.03G041720_01;Osind.03G041720_02;Osind.03G041720_03	10;10;10;10;10;10;10;8	10;10;10;10;10;10;10;8	Os03t0857400-01 tRNA-binding arm domain containing protein.;LOC_Os03g64020.2 protein|expressed protein;Osind.03G041720_04;LOC_Os03g64020.1 protein|expressed protein;OsIR8_03T0409200.1;Osind.03G041720_01;Osind.03G041720_02;Osind.03G041720_03	8	10	10	38	38	324;324;346;354;369;369;399;315	1070;2369;2857;10284;10914;11976;12094;14673;16563;20599	7690;7691;7692;16561;19799;19800;19801;19802;19803;19804;19805;19806;19807;19808;19809;19810;19811;19812;70659;70660;70661;70662;70663;70664;70665;74536;74537;74538;74539;74540;74541;74542;74543;81779;81780;81781;81782;81783;81784;81785;81786;81787;81788;81789;81790;81791;81792;81793;81794;81795;81796;82451;82452;82453;82454;82455;82456;82457;82458;82459;82460;82461;82462;82463;82464;82465;82466;…	1363	203788	205238	199386	191653	188840	184107	173627	180695
3871	-0.181388	OsIR8_02T0361900.5	0.00996797	0.0848788	OsIR8_02T0361900.5;OsIR8_02T0361900.8;Osind.02G048050_01	OsIR8_02T0361900.5;OsIR8_02T0361900.8;Osind.02G048050_01	11;11;10	1;1;1	OsIR8_02T0361900.5;OsIR8_02T0361900.8;Osind.02G048050_01	3	11	1	17.6	3.7	727;727;381	275;288;634;4558;8024;9352;9634;13846;15646;16927;18850	1864;1865;1866;1867;1868;1869;1941;1942;1943;1944;1945;1946;1947;1948;1949;1950;1951;1952;1953;1954;1955;1956;1957;1958;1959;1960;4310;4311;4312;4313;4314;4315;4316;4317;4318;4319;31084;31085;31086;31087;31088;31089;31090;31091;31092;55246;55247;64366;66250;66251;94347;94348;94349;94350;94351;94352;94353;94354;94355;94356;94357;94358;94359;105969;105970;105971;105972;105973;105974;105975;105976;1…	3871	18082	18266	17454	17068	14663	17166	14754	15914
1457	-0.143087	OsIR8_04T0136700.1	0.01	0.0848943	OsIR8_04T0136700.1;Osind.04G013500_02;Os04t0435700-01;LOC_Os04g35570.1;Osind.04G013500_01;OsIR8_04T0136700.2;Osind.04G013500_03;LOC_Os04g35570.2;LOC_Os04g35570.3	OsIR8_04T0136700.1;Osind.04G013500_02;Os04t0435700-01;LOC_Os04g35570.1;Osind.04G013500_01;OsIR8_04T0136700.2;Osind.04G013500_03;LOC_Os04g35570.2;LOC_Os04g35570.3	13;13;13;13;13;11;9;9;8	9;9;9;9;9;7;5;5;5	OsIR8_04T0136700.1;Osind.04G013500_02;Os04t0435700-01 Similar to UVB-resistance protein UVR8.;LOC_Os04g35570.1 protein|Regulator of chromosome condensation domain containing protein, expressed;Osind.04G013500_01;OsIR8_04T0136700.2;Osind.04G013500_03;LOC_Os	9	13	9	35.8	24.7	453;453;453;453;460;429;386;386;372	3494;6804;7675;8090;8707;9746;10561;11443;11668;14226;20807;21026;21027	24031;46633;46634;46635;46636;46637;46638;46639;46640;46641;46642;46643;46644;46645;46646;46647;46648;46649;46650;46651;46652;46653;52820;55757;55758;55759;55760;55761;55762;55763;59969;59970;59971;59972;59973;66924;72331;72332;72333;72334;72335;72336;72337;72338;72339;72340;72341;78245;78246;78247;78248;78249;79697;79698;79699;79700;79701;79702;79703;79704;79705;79706;79707;79708;79709;79710;797…	1457	138693	112882	123961	128717	113683	115361	115660	111937
3442	0.143388	Osind.02G046530_03	0.010089	0.0849102	Osind.02G046530_03;Osind.02G046530_02;Osind.02G046530_01;OsIR8_02T0349500.1;LOC_Os02g55120.1;Os02t0794400-01	Osind.02G046530_03;Osind.02G046530_02;Osind.02G046530_01;OsIR8_02T0349500.1;LOC_Os02g55120.1;Os02t0794400-01	7;7;7;7;6;4	7;7;7;7;6;4	Osind.02G046530_03;Osind.02G046530_02;Osind.02G046530_01;OsIR8_02T0349500.1;LOC_Os02g55120.1 protein|translation initiation factor IF-3, putative, expressed;Os02t0794400-01 Similar to Translation initiation factor IF-3 (Fragment).	6	7	7	26.9	26.9	305;305;305;320;305;224	3421;3513;6283;7737;13433;13989;15426	23567;23568;23569;23570;23571;23572;23573;23574;23575;23576;23577;23578;23579;23580;23581;24141;24142;24143;42993;42994;42995;42996;42997;42998;42999;43000;43001;43002;43003;43004;43005;43006;53186;53187;53188;53189;53190;53191;53192;53193;53194;53195;91273;91274;91275;91276;91277;91278;91279;91280;91281;91282;91283;91284;91285;91286;91287;95346;95347;95348;104747;104748;104749;104750;104751;1047…	3442	78105	83313	79584	93988	96756	84843	95075	93321
2762	-0.137718	OsIR8_10T0063400.2	0.0100925	0.0849102	OsIR8_10T0063400.2;Os10t0320400-01;LOC_Os10g17280.1;OsIR8_10T0063400.1;Osind.10G006060_01	OsIR8_10T0063400.2;Os10t0320400-01;LOC_Os10g17280.1;OsIR8_10T0063400.1;Osind.10G006060_01	11;11;11;11;11	11;11;11;11;11	OsIR8_10T0063400.2;Os10t0320400-01 Similar to ATP synthase gamma chain, mitochondrial precursor (EC 3.6.3.14).;LOC_Os10g17280.1 protein|ATP synthase gamma chain, putative, expressed;OsIR8_10T0063400.1;Osind.10G006060_01	5	11	11	35.2	35.2	324;324;324;371;474	3283;3466;7442;7624;10656;13590;13699;14175;14328;14342;19146	22690;22691;22692;22693;22694;22695;22696;22697;22698;22699;22700;22701;23874;23875;23876;23877;23878;23879;23880;23881;23882;23883;23884;23885;23886;23887;23888;23889;23890;23891;23892;23893;51276;51277;51278;52435;72899;72900;72901;72902;72903;72904;72905;72906;72907;72908;72909;72910;72911;72912;92599;92600;92601;92602;92603;92604;92605;92606;92607;93382;93383;96712;96713;96714;96715;96716;967…	2762	181073	190890	202878	202584	169036	174589	182565	180455
1276	-0.137791	Osind.03G035850_03	0.0100925	0.0849102	Osind.03G035850_03;Osind.03G035850_02;Osind.03G035850_01;Os03t0778100-03;Os03t0778100-01;LOC_Os03g56670.2;LOC_Os03g56670.1;Os03t0778100-02	Osind.03G035850_03;Osind.03G035850_02;Osind.03G035850_01;Os03t0778100-03;Os03t0778100-01;LOC_Os03g56670.2;LOC_Os03g56670.1;Os03t0778100-02	6;6;6;6;6;6;6;4	6;6;6;6;6;6;6;4	Osind.03G035850_03;Osind.03G035850_02;Osind.03G035850_01;Os03t0778100-03 Photosystem-1 F subunit, Modulation of chlorophyll content and photosynthetic electron transportrate, Regulation of plant growth and development;Os03t0778100-01 Similar to Photosystem	8	6	6	31.4	31.4	236;236;236;236;236;236;236;225	4794;5945;6960;10925;17402;20815	32739;32740;32741;32742;32743;32744;32745;32746;32747;32748;32749;32750;32751;32752;32753;32754;32755;32756;32757;32758;32759;32760;32761;32762;32763;32764;32765;32766;32767;32768;40723;40724;40725;40726;40727;40728;40729;40730;40731;40732;40733;40734;40735;40736;40737;40738;40739;40740;40741;40742;40743;40744;40745;40746;40747;40748;40749;47700;47701;47702;47703;47704;47705;47706;47707;47708;477…	1276	189588	179285	197038	191383	174988	172577	170628	170119
3354	-0.147621	OsIR8_01T0297600.1	0.0101459	0.0851045	OsIR8_01T0297600.1;Osind.01G029220_01;Os01t0703400-01;LOC_Os01g50760.1;Osind.05G024880_01;Os05t0543400-02;Os05t0543400-01;LOC_Os05g46580.1;OsIR8_05T0251500.2;OsIR8_05T0251500.1	OsIR8_01T0297600.1;Osind.01G029220_01;Os01t0703400-01;LOC_Os01g50760.1	8;8;7;7;1;1;1;1;1;1	8;8;7;7;1;1;1;1;1;1	OsIR8_01T0297600.1;Osind.01G029220_01;Os01t0703400-01 Farnesyl pyrophosphate synthase 1, Farnesyl diphosphate synthase;LOC_Os01g50760.1 protein|polyprenyl synthetase, putative, expressed	10	8	8	28.3	28.3	353;353;353;353;355;355;355;355;470;493	138;4834;7349;7411;8530;13492;17540;21252	873;874;875;876;877;878;879;880;881;882;883;33018;33019;33020;33021;33022;33023;33024;33025;33026;33027;33028;33029;33030;33031;33032;50580;50581;50582;50583;51038;51039;51040;58800;58801;58802;91827;91828;91829;91830;91831;91832;91833;91834;118471;118472;118473;118474;118475;118476;118477;118478;118479;118480;118481;118482;118483;118484;118485;118486;144474;144475;144476	3354	74118	72666	74073	66983	65369	67985	65208	61282
649	0.223654	Osind.02G019280_01	0.0102028	0.0853274	Osind.02G019280_01;Os02t0533200-00;LOC_Os02g33020.1;OsIR8_02T0190700.8;OsIR8_02T0190700.7	Osind.02G019280_01;Os02t0533200-00;LOC_Os02g33020.1;OsIR8_02T0190700.8;OsIR8_02T0190700.7	4;4;4;3;3	4;4;4;3;3	Osind.02G019280_01;Os02t0533200-00 SOUL haem-binding protein domain containing protein.;LOC_Os02g33020.1 protein|SOUL heme-binding protein, putative, expressed;OsIR8_02T0190700.8;OsIR8_02T0190700.7	5	4	4	23.3	23.3	270;287;287;162;162	161;5425;14303;19456	1013;37416;37417;37418;37419;37420;37421;97562;97563;131956;131957;131958;131959;131960;131961;131962;131963	649	6827	6773	6971	7839	7921	7864	9213	8176
867	0.152985	LOC_Os03g01750.4	0.0102669	0.0855325	LOC_Os03g01750.4;LOC_Os03g01750.2;Osind.04G001050_01;LOC_Os03g01750.1;Osind.03G000670_02;Osind.03G000670_03;LOC_Os03g01750.5;Osind.03G000670_04;Osind.04G001050_02;Osind.03G000670_01;Os03t0107800-01;OsIR8_03T0005300.2;Os03t0107800-02;OsIR8_03T0005300.3;OsIR8_03T0005300.1;LOC_Os03g01750.7;LOC_Os03g01750.6;Osind.03G000670_05	LOC_Os03g01750.4;LOC_Os03g01750.2;Osind.04G001050_01;LOC_Os03g01750.1;Osind.03G000670_02;Osind.03G000670_03;LOC_Os03g01750.5;Osind.03G000670_04;Osind.04G001050_02;Osind.03G000670_01;Os03t0107800-01;OsIR8_03T0005300.2;Os03t0107800-02;OsIR8_03T0005300.3;OsIR8_03T0005300.1	3;3;3;3;3;3;3;3;3;3;3;2;2;2;2;1;1;1	3;3;3;3;3;3;3;3;3;3;3;2;2;2;2;1;1;1	LOC_Os03g01750.4 protein|dual specificity protein phosphatase, putative, expressed;LOC_Os03g01750.2 protein|dual specificity protein phosphatase, putative, expressed;Osind.04G001050_01;LOC_Os03g01750.1 protein|dual specificity protein phosphatase, putative	18	3	3	10.3	10.3	350;368;276;368;368;340;340;368;276;350;368;369;60;341;414;315;315;306	1489;5596;11170	10590;10591;10592;10593;10594;10595;10596;10597;10598;10599;10600;10601;10602;38331;38332;38333;38334;38335;38336;38337;38338;38339;76407;76408;76409;76410;76411;76412;76413;76414;76415;76416	867	30966	32539	38176	46798	45004	33383	45286	41416
3808	-0.148677	OsIR8_01T0102100.1	0.0102883	0.0855325	OsIR8_01T0102100.1;Osind.01G010490_01;Os01t0255000-01;LOC_Os01g15120.1;OsIR8_01T0102100.3;OsIR8_01T0102100.2;Osind.01G010490_02	OsIR8_01T0102100.1;Osind.01G010490_01;Os01t0255000-01;LOC_Os01g15120.1;OsIR8_01T0102100.3;OsIR8_01T0102100.2;Osind.01G010490_02	4;3;3;3;3;3;2	4;3;3;3;3;3;2	OsIR8_01T0102100.1;Osind.01G010490_01;Os01t0255000-01 Similar to Soluble epoxide hydrolase.;LOC_Os01g15120.1 protein|hydrolase, alpha/beta fold family domain containing protein, expressed;OsIR8_01T0102100.3;OsIR8_01T0102100.2;Osind.01G010490_02	7	4	4	5.1	5.1	877;322;322;322;706;706;259	6046;6091;8322;17772	41424;41425;41426;41427;41428;41788;41789;57398;57399;57400;57401;57402;57403;57404;57405;57406;120149	3808	59508	62308	59768	61812	51181	58250	51762	58369
446	-0.163052	Osind.01G046400_01	0.0106477	0.0876945	Osind.01G046400_01;OsIR8_01T0458100.1;Os01t0963600-01;LOC_Os01g73250.1;LOC_Os01g73250.2	Osind.01G046400_01;OsIR8_01T0458100.1;Os01t0963600-01;LOC_Os01g73250.1;LOC_Os01g73250.2	2;2;2;2;1	2;2;2;2;1	Osind.01G046400_01;OsIR8_01T0458100.1;Os01t0963600-01 ASR (abscisic acid, stress and ripening) transcription factor, Suppression of resistance to bacterial diseases caused by Xanthomonas oryzae pv. oryzae (Xoo) and X. oryzae pv. oryzicola (Xoc);LOC_Os01g73	5	2	2	14.9	14.9	168;182;182;182;136	5127;19015	35156;35157;128794;128795;128796;128797;128798;128799;128800;128801;128802;128803;128804;128805;128806;128807;128808	446	28937	36153	28133	33992	31951	28063	26614	26992
3466	-0.184704	Osind.03G013520_01	0.0107117	0.0876945	Osind.03G013520_01;OsIR8_03T0129200.3;OsIR8_03T0129200.2;OsIR8_03T0129200.1;Os03t0293100-01	Osind.03G013520_01;OsIR8_03T0129200.3;OsIR8_03T0129200.2;OsIR8_03T0129200.1;Os03t0293100-01	3;3;3;3;2	3;3;3;3;2	Osind.03G013520_01;OsIR8_03T0129200.3;OsIR8_03T0129200.2;OsIR8_03T0129200.1;Os03t0293100-01 Conserved hypothetical protein.	5	3	3	15.3	15.3	242;884;906;912;244	1767;12453;20787	12480;12481;12482;12483;12484;12485;12486;12487;12488;12489;12490;84798;141022;141023;141024	3466	16582	14283	15944	15569	14964	13599	13095	13224
1442	-0.29358	OsIR8_04T0123300.1	0.0107189	0.0876945	OsIR8_04T0123300.1;Osind.04G011790_02;Osind.04G011790_01;Os04t0409500-01;LOC_Os04g33470.2;LOC_Os04g33470.1	OsIR8_04T0123300.1;Osind.04G011790_02;Osind.04G011790_01;Os04t0409500-01;LOC_Os04g33470.2;LOC_Os04g33470.1	1;1;1;1;1;1	1;1;1;1;1;1	OsIR8_04T0123300.1;Osind.04G011790_02;Osind.04G011790_01;Os04t0409500-01 Serine/threonine-specific protein phosphatase and bis(5-nucleosyl)-tetraphosphatase domain containing protein.;LOC_Os04g33470.2 protein|Ser/Thr protein phosphatase family protein, put	6	1	1	4.6	4.6	263;266;308;323;323;323	5458	37580;37581;37582;37583	1442	4981	4247	4657	3337	3435	3730	3445	3441
2995	0.29209	OsIR8_11T0203000.1	0.010726	0.0876945	OsIR8_11T0203000.1;Osind.11G020940_02;Os11t0636900-02;LOC_Os11g41820.1	OsIR8_11T0203000.1;Osind.11G020940_02;Os11t0636900-02;LOC_Os11g41820.1	2;2;2;2	1;1;1;1	OsIR8_11T0203000.1;Osind.11G020940_02;Os11t0636900-02 U2 snRNP auxiliary factor large subunit A, Response to drought, high salinity, low temperature, and heavy metal exposure;LOC_Os11g41820.1 protein|RNA recognition motif containing protein, expressed	4	2	1	4.5	2.8	574;574;574;574	4813;10355	32865;32866;32867;71124;71125;71126;71127	2995	2978	3225	3543	3747	4092	4195	4435	3799
1561	-0.351732	Os04t0606800-01	0.0107509	0.0876945	Os04t0606800-01;LOC_Os04g51780.1;OsIR8_04T0246500.1;Osind.04G025100_01	Os04t0606800-01;LOC_Os04g51780.1;OsIR8_04T0246500.1;Osind.04G025100_01	2;2;1;1	2;2;1;1	Os04t0606800-01 Similar to OSIGBa0113I13.6 protein.;LOC_Os04g51780.1 protein|expressed protein;OsIR8_04T0246500.1;Osind.04G025100_01	4	2	2	10.1	10.1	278;278;310;310	457;801	3169;3170;5494;5495;5496	1561	2642	3354	2325	3160	2167	2618	1982	2230
3899	-0.147399	OsIR8_03T0353100.1	0.0107794	0.0876945	OsIR8_03T0353100.1;Os03t0774300-03;Os03t0774300-02;LOC_Os03g56310.2;Osind.03G035540_01;LOC_Os03g56310.3;Osind.03G035540_02;Os03t0774300-01;LOC_Os03g56310.1;LOC_Os03g56310.4	OsIR8_03T0353100.1;Os03t0774300-03;Os03t0774300-02;LOC_Os03g56310.2;Osind.03G035540_01;LOC_Os03g56310.3;Osind.03G035540_02;Os03t0774300-01;LOC_Os03g56310.1	9;6;6;6;6;6;6;6;6;2	6;6;6;6;6;6;6;6;6;2	OsIR8_03T0353100.1;Os03t0774300-03 Similar to cDNA clone:J013088P07, full insert sequence.;Os03t0774300-02 Similar to cDNA clone:J013088P07, full insert sequence.;LOC_Os03g56310.2 protein|5-nucleotidase domain-containing protein, putative, expressed;Osind.	10	9	6	10.2	7.7	849;257;351;517;525;533;569;569;569;368	853;5841;7544;10161;11551;12201;14466;15783;20864	5970;5971;5972;5973;5974;5975;5976;5977;5978;5979;5980;5981;40017;51988;69996;69997;69998;69999;70000;78981;78982;78983;78984;78985;78986;78987;78988;83194;83195;83196;83197;83198;83199;83200;83201;98638;106922;106923;106924;106925;106926;106927;106928;106929;106930;106931;106932;141573	3899	61424	63936	70226	68707	58347	59060	61412	59805
825	-0.242768	Os02t0810450-01	0.0107794	0.0876945	Os02t0810450-01;LOC_Os02g56565.1;Osind.02G047730_02	Os02t0810450-01;LOC_Os02g56565.1;Osind.02G047730_02	3;3;3	1;1;1	Os02t0810450-01 Similar to endoribonuclease.;LOC_Os02g56565.1 protein|endoribonuclease, putative, expressed;Osind.02G047730_02	3	3	1	7.9	3.3	733;745;758	5137;6688;10040	35186;35187;35188;35189;35190;35191;35192;35193;35194;35195;45824;45825;69128	825	5958	5740	6934	7311	4707	5809	5685	5724
2935	-0.154968	Osind.11G007160_04	0.0108292	0.0876945	Osind.11G007160_04;OsIR8_11T0067300.2;Osind.11G007160_03;Osind.11G007160_02;LOC_Os11g11000.2;LOC_Os11g11000.1;OsIR8_11T0067300.3;Os11t0216300-01;LOC_Os11g11000.3;Os11t0216300-02	Osind.11G007160_04;OsIR8_11T0067300.2;Osind.11G007160_03;Osind.11G007160_02;LOC_Os11g11000.2;LOC_Os11g11000.1;OsIR8_11T0067300.3;Os11t0216300-01;LOC_Os11g11000.3;Os11t0216300-02	12;12;12;12;12;12;12;12;11;8	12;12;12;12;12;12;12;12;11;8	Osind.11G007160_04;OsIR8_11T0067300.2;Osind.11G007160_03;Osind.11G007160_02;LOC_Os11g11000.2 protein| ELMO/CED-12 family protein, putative, expressed;LOC_Os11g11000.1 protein| ELMO/CED-12 family protein, putative, expressed;OsIR8_11T0067300.3;Os11t0216300-	10	12	12	21.2	21.2	659;675;675;675;675;675;727;734;542;427	5309;6101;6209;8902;10545;11835;11956;12260;13976;14056;17849;17968	36477;36478;36479;36480;41855;41856;41857;41858;42519;61203;61204;61205;61206;61207;72222;72223;80846;80847;80848;81636;81637;81638;81639;81640;81641;81642;83486;83487;83488;83489;95261;95262;95263;95264;95265;95266;95783;95784;120666;121469	2935	41079	40486	39075	38107	33200	37571	34753	37055
1702	0.127651	Os05t0291700-03	0.0108292	0.0876945	Os05t0291700-03;Osind.05G010030_02;Os05t0291700-02;LOC_Os05g22614.1;OsIR8_05T0110300.1;Osind.05G010030_01;LOC_Os05g22614.3;Os05t0291700-01;LOC_Os05g22614.4	Os05t0291700-03;Osind.05G010030_02;Os05t0291700-02;LOC_Os05g22614.1;OsIR8_05T0110300.1;Osind.05G010030_01;LOC_Os05g22614.3;Os05t0291700-01;LOC_Os05g22614.4	26;26;26;26;26;23;23;14;14	26;26;26;26;26;23;23;14;14	Os05t0291700-03 NAD(P)-binding domain containing protein.;Osind.05G010030_02;Os05t0291700-02 Similar to cDNA clone:002-143-C11, full insert sequence.;LOC_Os05g22614.1 protein|PTAC16, putative, expressed;OsIR8_05T0110300.1;Osind.05G010030_01;LOC_Os05g22614.	9	26	26	58.5	58.5	484;495;495;495;546;468;468;338;338	926;4300;5606;6949;7735;10290;10353;10821;11965;12333;12817;14562;14598;14748;15050;15548;16136;16600;17866;18210;18315;20007;20358;20466;20518;20519	6535;6536;6537;6538;6539;6540;6541;6542;6543;6544;6545;6546;6547;6548;29267;29268;38389;38390;38391;38392;38393;38394;38395;38396;47636;47637;47638;53163;53164;53165;53166;53167;53168;53169;53170;53171;53172;70698;70699;70700;70701;70702;70703;70704;70705;70706;70707;70708;70709;71119;71120;74059;74060;74061;74062;74063;74064;74065;74066;74067;74068;74069;74070;74071;81689;81690;84058;84059;84060…	1702	319930	330060	389684	375729	384984	364262	391785	405316
3116	0.153347	OsIR8_12T0162300.1	0.0108648	0.0877299	OsIR8_12T0162300.1;Os12t0561900-01;LOC_Os12g37510.1	OsIR8_12T0162300.1;Os12t0561900-01;LOC_Os12g37510.1	4;4;4	3;3;3	OsIR8_12T0162300.1;Os12t0561900-01 Similar to UDP-glucoronosyl and UDP-glucosyl transferase family protein, expressed.;LOC_Os12g37510.1 protein|UDP-glucoronosyl and UDP-glucosyl transferase domain containing protein, expressed	3	4	3	11.2	7.7	481;485;485	2055;5532;18906;21077	14280;14281;14282;14283;14284;14285;14286;14287;14288;14289;14290;14291;14292;14293;38000;38001;38002;38003;38004;38005;38006;38007;38008;38009;38010;128091;128092;128093;128094;128095;128096;128097;128098;128099;128100;128101;128102;143195;143196;143197;143198;143199;143200;143201;143202;143203;143204;143205;143206	3116	33165	37882	41631	40452	39913	41886	39177	49327
3828	-0.145994	OsIR8_01T0302600.4	0.0109217	0.0878	OsIR8_01T0302600.4;OsIR8_01T0302600.1;LOC_Os01g51410.1;LOC_Os01g51410.2;Osind.01G029800_01;OsIR8_01T0302600.5;Osind.01G029800_02;OsIR8_01T0302600.3;OsIR8_01T0302600.2;Os01t0711400-01;OsIR8_01T0302600.6	OsIR8_01T0302600.4;OsIR8_01T0302600.1;LOC_Os01g51410.1;LOC_Os01g51410.2;Osind.01G029800_01;OsIR8_01T0302600.5;Osind.01G029800_02;OsIR8_01T0302600.3;OsIR8_01T0302600.2	47;47;46;45;45;44;41;28;27;20;17	7;7;6;6;7;7;7;6;5;1;1	OsIR8_01T0302600.4;OsIR8_01T0302600.1;LOC_Os01g51410.1 protein|glycine dehydrogenase, putative, expressed;LOC_Os01g51410.2 protein|glycine dehydrogenase, putative, expressed;Osind.01G029800_01;OsIR8_01T0302600.5;Osind.01G029800_02;OsIR8_01T0302600.3;OsIR8_	11	47	7	57	13.2	1033;1033;1033;991;1033;1008;966;807;817;322;197	154;445;554;1656;4154;4155;5562;5713;5714;5973;5974;7685;7686;8209;8555;8779;8835;9358;9359;9922;9983;10460;10575;10786;11765;11766;12298;14049;14060;14440;14569;15485;15888;15889;16146;16865;17703;17725;18347;18348;18632;18633;18897;19083;19299;20304;20433	966;967;968;969;970;971;972;973;974;975;976;977;978;979;980;981;3106;3107;3108;3109;3110;3825;3826;3827;3828;11759;28351;28352;28353;28354;28355;28356;28357;28358;28359;28360;28361;28362;28363;28364;28365;28366;28367;28368;28369;28370;28371;28372;28373;28374;28375;28376;28377;38150;38151;38152;38153;38154;38155;38156;38157;38158;38159;38160;38161;38162;38163;38164;38165;38166;39161;39162;39163;39…	3828	62552	63419	68545	63632	56781	62950	56601	56971
3845	-0.283002	OsIR8_02T0075800.2	0.0109359	0.0878	OsIR8_02T0075800.2;OsIR8_02T0075800.3;OsIR8_02T0075800.1	OsIR8_02T0075800.2;OsIR8_02T0075800.3;OsIR8_02T0075800.1	1;1;1	1;1;1	OsIR8_02T0075800.2;OsIR8_02T0075800.3;OsIR8_02T0075800.1	3	1	1	6.6	6.6	259;421;436	3715	25477;25478;25479;25480	3845	4522	4356	3572	4763	2899	4133	3092	4023
3688	-0.146275	Osind.08G022920_02	0.011032	0.0883191	Osind.08G022920_02;Osind.08G022920_01;OsIR8_08T0240500.1;Os08t0545200-02;Os08t0545200-01;LOC_Os08g43190.2;LOC_Os08g43190.1	Osind.08G022920_02;Osind.08G022920_01;OsIR8_08T0240500.1;Os08t0545200-02;Os08t0545200-01;LOC_Os08g43190.2;LOC_Os08g43190.1	9;8;8;8;8;8;8	9;8;8;8;8;8;8	Osind.08G022920_02;Osind.08G022920_01;OsIR8_08T0240500.1;Os08t0545200-02 Alcohol dehydrogenase superfamily, zinc-containing protein.;Os08t0545200-01 Alcohol dehydrogenase superfamily, zinc-containing protein.;LOC_Os08g43190.2 protein|dehydrogenase, putativ	7	9	9	37.8	37.8	368;318;360;369;369;369;394	443;484;2139;5053;5859;8830;18424;18710;20420	3100;3101;3102;3103;3104;3347;3348;3349;3350;3351;3352;3353;3354;3355;3356;3357;3358;14997;14998;14999;15000;15001;15002;15003;15004;15005;15006;15007;15008;34641;34642;34643;34644;40121;40122;40123;40124;40125;60760;60761;60762;60763;124790;124791;124792;124793;124794;124795;124796;124797;124798;124799;124800;126793;138511;138512;138513;138514;138515;138516;138517;138518;138519;138520;138521;138…	3688	62307	60001	58830	59913	58206	56137	51891	51575
890	0.198135	Os03t0131800-00	0.0110747	0.0883569	Os03t0131800-00;LOC_Os03g03980.1;Osind.04G022140_01;Os04t0561600-01;LOC_Os04g47370.2;LOC_Os04g47370.1;OsIR8_04T0218300.2;OsIR8_04T0218300.1	Os03t0131800-00;LOC_Os03g03980.1;Osind.04G022140_01;Os04t0561600-01;LOC_Os04g47370.2;LOC_Os04g47370.1;OsIR8_04T0218300.2;OsIR8_04T0218300.1	1;1;1;1;1;1;1;1	1;1;1;1;1;1;1;1	Os03t0131800-00 Similar to H0211B05.1 protein.;LOC_Os03g03980.1 protein|coiled-coil domain-containing protein 124, putative, expressed;Osind.04G022140_01;Os04t0561600-01 Protein of unknown function DUF1014 family protein.;LOC_Os04g47370.2 protein|coiled-co	8	1	1	3.9	3.9	232;232;234;234;234;238;279;304	17464	117875;117876;117877;117878;117879	890	10029	10367	8537	10343	10676	10999	10672	12711
2617	-0.149063	Os09t0338400-02	0.0110996	0.0883569	Os09t0338400-02;Os09t0338400-01;LOC_Os09g16910.3;LOC_Os09g16910.2;LOC_Os09g16910.1;Osind.09G006350_02;Osind.09G006350_01;OsIR8_09T0076600.1	Os09t0338400-02;Os09t0338400-01;LOC_Os09g16910.3;LOC_Os09g16910.2;LOC_Os09g16910.1;Osind.09G006350_02;Osind.09G006350_01;OsIR8_09T0076600.1	8;8;8;8;8;8;8;8	8;8;8;8;8;8;8;8	Os09t0338400-02 Similar to Cysteine desulfurase, mitochondrial precursor (EC 2.8.1.7) (m-Nfs1).;Os09t0338400-01 Similar to Cysteine desulfurase, mitochondrial precursor (EC 2.8.1.7) (m-Nfs1).;LOC_Os09g16910.3 protein|cysteine desulfurase 1, mitochondrial p	8	8	8	20.1	20.1	458;458;458;458;458;459;459;491	1290;3258;4932;6405;8217;17839;18764;19507	9192;9193;9194;9195;9196;9197;9198;9199;9200;9201;9202;9203;9204;9205;22548;22549;22550;22551;33616;33617;33618;33619;33620;33621;33622;33623;43857;43858;43859;43860;43861;43862;43863;43864;43865;56684;56685;120615;120616;120617;127166;127167;127168;132341;132342;132343;132344	2617	51385	54635	51793	52458	47025	47718	47255	47632
1270	-0.146521	Osind.03G035090_01	0.0111922	0.0886236	Osind.03G035090_01;Os03t0767500-01;LOC_Os03g55820.1;OsIR8_03T0349500.2;OsIR8_03T0349500.1	Osind.03G035090_01;Os03t0767500-01;LOC_Os03g55820.1;OsIR8_03T0349500.2;OsIR8_03T0349500.1	6;6;6;4;4	6;6;6;4;4	Osind.03G035090_01;Os03t0767500-01 Thioredoxin domain 2 containing protein.;LOC_Os03g55820.1 protein|thioredoxin, putative, expressed;OsIR8_03T0349500.2;OsIR8_03T0349500.1	5	6	6	34	34	262;262;262;244;244	2624;4400;11250;15304;19809;20382	18216;18217;18218;18219;30018;30019;30020;30021;30022;30023;30024;30025;30026;30027;30028;30029;30030;76989;76990;76991;76992;103991;103992;103993;103994;103995;103996;103997;103998;103999;104000;104001;104002;104003;134387;134388;138285;138286;138287	1270	64658	63306	57354	60432	53739	56904	55233	56141
3991	-0.137857	OsIR8_10T0150000.1	0.0111993	0.0886236	OsIR8_10T0150000.1	OsIR8_10T0150000.1	1	1	OsIR8_10T0150000.1	1	1	1	11.1	11.1	81	4382	29850;29851;29852;29853;29854;29855;29856;29857;29858;29859;29860;29861;29862	3991	179422	176857	134284	156344	138582	158233	137416	153722
1495	0.185279	OsIR8_04T0167300.1	0.0112278	0.0886236	OsIR8_04T0167300.1;Osind.04G016660_01;Os04t0482000-01;LOC_Os04g40600.1;OsIR8_04T0167400.1;Osind.04G016680_01;Os04t0482100-00;LOC_Os04g40620.1	OsIR8_04T0167300.1;Osind.04G016660_01;Os04t0482000-01;LOC_Os04g40600.1	4;4;4;4;1;1;1;1	3;3;3;3;1;1;1;1	OsIR8_04T0167300.1;Osind.04G016660_01;Os04t0482000-01 Similar to Peptide methionine sulfoxide reductase.;LOC_Os04g40600.1 protein|peptide methionine sulfoxide reductase, putative, expressed	8	4	3	22.5	17.1	187;187;187;187;190;190;190;190	6521;14824;16259;17696	44779;44780;44781;44782;44783;44784;44785;44786;44787;100922;100923;100924;100925;100926;100927;100928;110056;110057;110058;110059;110060;119581;119582;119583	1495	11470	13334	12121	12507	14358	14082	13915	13851
1681	0.722842	Osind.05G006220_01	0.0113203	0.0886737	Osind.05G006220_01;Os05t0196800-01;LOC_Os05g10810.1	Osind.05G006220_01;Os05t0196800-01;LOC_Os05g10810.1	1;1;1	1;1;1	Osind.05G006220_01;Os05t0196800-01 Type-1 diacylglycerol acyltransferase, Triacylglycerol accumulation, Storage lipid biosynthesis;LOC_Os05g10810.1 protein|O-acyltransferase, putative, expressed	3	1	1	5.1	5.1	505;538;538	1801	12701	1681	0	158	0	191	141	128	126	181
1132	0.384571	Osind.03G022640_01	0.0113559	0.0886737	Osind.03G022640_01;LOC_Os03g35340.1;Os03t0554900-01;OsIR8_03T0219700.5;OsIR8_03T0219700.1;OsIR8_03T0219700.6;OsIR8_03T0219700.4;OsIR8_03T0219700.3;OsIR8_03T0219700.2	Osind.03G022640_01;LOC_Os03g35340.1;Os03t0554900-01;OsIR8_03T0219700.5;OsIR8_03T0219700.1;OsIR8_03T0219700.6;OsIR8_03T0219700.4;OsIR8_03T0219700.3;OsIR8_03T0219700.2	2;2;2;2;2;2;2;2;2	2;2;2;2;2;2;2;2;2	Osind.03G022640_01;LOC_Os03g35340.1 protein|expressed protein;Os03t0554900-01 Protein virilizer;OsIR8_03T0219700.5;OsIR8_03T0219700.1;OsIR8_03T0219700.6;OsIR8_03T0219700.4;OsIR8_03T0219700.3;OsIR8_03T0219700.2	9	2	2	2	2	1392;2128;2199;2265;2283;2287;2303;2326;2364	7549;19415	51998;131728	1132	1794	1889	1454	1826	2007	2380	2114	2589
1339	-0.237789	LOC_Os03g62110.3	0.0113701	0.0886737	LOC_Os03g62110.3;Osind.03G040270_01;Os03t0837300-02;LOC_Os03g62110.2;OsIR8_03T0395400.1;OsIR8_03T0395400.4;OsIR8_03T0395400.2;OsIR8_03T0395400.3	LOC_Os03g62110.3;Osind.03G040270_01;Os03t0837300-02;LOC_Os03g62110.2;OsIR8_03T0395400.1;OsIR8_03T0395400.4;OsIR8_03T0395400.2;OsIR8_03T0395400.3	2;2;2;2;2;2;2;2	2;2;2;2;2;2;2;2	LOC_Os03g62110.3 protein|nicotinate phosphoribosyltransferase family domain containing protein, expressed;Osind.03G040270_01;Os03t0837300-02 Nicotinate phosphoribosyltransferase, Leaf senescence;LOC_Os03g62110.2 protein|nicotinate phosphoribosyltransferase	8	2	2	4.7	4.7	535;560;560;560;1773;1793;1817;1818	1703;2363	12097;12098;16540	1339	7134	6980	5666	5938	6024	6059	4461	5266
1600	0.442756	OsIR8_04T0286300.1	0.0114875	0.0886737	OsIR8_04T0286300.1;Osind.04G029370_01;Os04t0668800-01;LOC_Os04g57310.1;Osind.04G029370_02;LOC_Os04g57310.2	OsIR8_04T0286300.1;Osind.04G029370_01;Os04t0668800-01;LOC_Os04g57310.1;Osind.04G029370_02;LOC_Os04g57310.2	2;2;2;2;1;1	2;2;2;2;1;1	OsIR8_04T0286300.1;Osind.04G029370_01;Os04t0668800-01 Putative thiol-disulphide oxidoreductase DCC family protein.;LOC_Os04g57310.1 protein|thiol-disulphide oxidoreductase DCC, putative, expressed;Osind.04G029370_02;LOC_Os04g57310.2 protein|thiol-disulphid	6	2	2	13.9	13.9	209;209;209;209;165;165	3753;18727	25744;25745;25746;25747;126915	1600	837	1453	1395	1354	1891	1202	1670	2086
3637	0.4274	OsIR8_06T0308700.1	0.0115338	0.0886737	OsIR8_06T0308700.1;Osind.06G029590_02;Osind.06G029590_03;Osind.06G029590_01;Os06t0731800-01;LOC_Os06g51510.1;LOC_Os06g51510.2	OsIR8_06T0308700.1;Osind.06G029590_02;Osind.06G029590_03;Osind.06G029590_01;Os06t0731800-01;LOC_Os06g51510.1	3;3;3;2;2;2;1	3;3;3;2;2;2;1	OsIR8_06T0308700.1;Osind.06G029590_02;Osind.06G029590_03;Osind.06G029590_01;Os06t0731800-01 Clathrin light chain family protein.;LOC_Os06g51510.1 protein|expressed protein	7	3	3	12.4	12.4	291;291;303;212;291;291;212	1083;14219;15027	7758;97005;102136;102137	3637	1213	1621	1010	1443	1569	2000	1719	1822
1355	0.178932	Osind.03G041200_01	0.0115409	0.0886737	Osind.03G041200_01;Os03t0851200-01;LOC_Os03g63420.1	Osind.03G041200_01;Os03t0851200-01;LOC_Os03g63420.1	1;1;1	1;1;1	Osind.03G041200_01;Os03t0851200-01 Similar to CAXIP1 protein.;LOC_Os03g63420.1 protein|OsGrx_S14 - glutaredoxin subgroup II, expressed	3	1	1	6	6	168;168;168	16218	109820;109821;109822;109823;109824;109825;109826;109827;109828;109829;109830;109831	1355	14088	15259	14981	14129	17832	17108	17044	14192
77	-0.273731	LOC_Os01g11140.1	0.0115409	0.0886737	LOC_Os01g11140.1	LOC_Os01g11140.1	1	1	LOC_Os01g11140.1 protein|retrotransposon protein, putative, unclassified, expressed	1	1	1	1.5	1.5	1220	2781	19254;19255;19256	77	6036	4588	5550	3644	4209	4093	4174	3917
1312	-0.166674	Osind.03G038650_01	0.0115552	0.0886737	Osind.03G038650_01;Os03t0815400-01;LOC_Os03g60100.1;OsIR8_03T0381100.1	Osind.03G038650_01;Os03t0815400-01;LOC_Os03g60100.1;OsIR8_03T0381100.1	2;2;2;2	2;2;2;2	Osind.03G038650_01;Os03t0815400-01 Ribosomal protein L17-like protein.;LOC_Os03g60100.1 protein|50S ribosomal protein L17, putative, expressed;OsIR8_03T0381100.1	4	2	2	8.1	8.1	210;210;210;255	7604;14621	52241;99647;99648;99649;99650;99651;99652;99653;99654;99655;99656;99657	1312	26835	27498	22018	21737	21156	22863	20784	22583
1941	-0.167943	Os06t0157000-01	0.0115623	0.0886737	Os06t0157000-01;OsIR8_06T0038800.1;LOC_Os06g06290.1;Osind.06G004050_01	Os06t0157000-01;OsIR8_06T0038800.1;LOC_Os06g06290.1;Osind.06G004050_01	2;2;2;2	2;2;2;2	Os06t0157000-01 Esterase, SGNH hydrolase-type domain containing protein.;OsIR8_06T0038800.1;LOC_Os06g06290.1 protein|GDSL-like lipase/acylhydrolase, putative, expressed;Osind.06G004050_01	4	2	2	6.7	6.7	341;368;368;387	5946;6181	40750;40751;40752;40753;40754;40755;40756;42303;42304;42305;42306;42307	1941	22213	20513	20647	21094	17783	20243	17420	19739
2460	0.314071	Os08t0345700-02	0.0116406	0.0886737	Os08t0345700-02;Os08t0345700-01;LOC_Os08g25720.1;Osind.08G011920_02;OsIR8_08T0128900.2;OsIR8_08T0128900.1;Osind.08G011920_01	Os08t0345700-02;Os08t0345700-01;LOC_Os08g25720.1;Osind.08G011920_02;OsIR8_08T0128900.2;OsIR8_08T0128900.1;Osind.08G011920_01	2;2;2;2;2;2;2	2;2;2;2;2;2;2	Os08t0345700-02 Similar to Fructose-6-phosphate 1-phosphotransferase (Fragment).;Os08t0345700-01 Alpha-subunit 3 of pyrophosphate-fructose 6-phosphate 1-phosphotransferase;LOC_Os08g25720.1 protein|pyrophosphate--fructose 6-phosphate 1-phosphotransferase su	7	2	2	7	7	617;617;617;637;710;737;737	2341;18574	16359;16360;125822	2460	3040	2710	2666	2336	3371	3412	3023	3561
1640	-0.194763	OsIR8_05T0015600.1	0.0117331	0.0886737	OsIR8_05T0015600.1;Osind.05G001680_01;Os05t0122800-01;LOC_Os05g03140.1;Os05t0122800-03;Os05t0122800-02	OsIR8_05T0015600.1;Osind.05G001680_01;Os05t0122800-01;LOC_Os05g03140.1;Os05t0122800-03;Os05t0122800-02	2;2;2;2;1;1	2;2;2;2;1;1	OsIR8_05T0015600.1;Osind.05G001680_01;Os05t0122800-01 Tetraspanin domain containing protein.;LOC_Os05g03140.1 protein|tetraspanin family protein, putative, expressed;Os05t0122800-03 Tetraspanin domain containing protein.;Os05t0122800-02 Similar to senescen	6	2	2	7.5	7.5	294;294;294;294;119;199	921;6104	6499;6500;6501;41866;41867	1640	12218	11301	11353	10985	10108	10430	9863	9665
2451	-0.153107	Osind.08G010880_01	0.0117473	0.0886737	Osind.08G010880_01;Os08t0326600-01;LOC_Os08g23730.1;OsIR8_08T0119300.3;OsIR8_08T0119300.2;OsIR8_08T0119300.1	Osind.08G010880_01;Os08t0326600-01;LOC_Os08g23730.1;OsIR8_08T0119300.3;OsIR8_08T0119300.2;OsIR8_08T0119300.1	7;7;7;7;7;7	7;7;7;7;7;7	Osind.08G010880_01;Os08t0326600-01 Similar to GMP synthetase.;LOC_Os08g23730.1 protein|class I glutamine amidotransferase, putative, expressed;OsIR8_08T0119300.3;OsIR8_08T0119300.2;OsIR8_08T0119300.1	6	7	7	16	16	544;544;544;882;1247;1266	4256;4265;10574;15211;15487;16958;19575	29023;29024;29025;29026;29027;29028;29029;29030;29031;29032;29033;29034;29035;29070;29071;29072;29073;72391;72392;72393;72394;72395;72396;72397;72398;103295;103296;105086;105087;105088;105089;105090;105091;105092;114626;114627;132772;132773;132774;132775;132776;132777;132778;132779	2451	43695	38068	36489	36413	34786	37507	32723	34076
2168	0.652351	OsIR8_07T0042000.4	0.0117473	0.0886737	OsIR8_07T0042000.4;OsIR8_07T0042000.3;OsIR8_07T0042000.2;Os07t0167100-01;OsIR8_07T0042000.1;Osind.07G004060_02;LOC_Os07g07260.1;Osind.07G004060_01;LOC_Os07g07260.2	OsIR8_07T0042000.4;OsIR8_07T0042000.3;OsIR8_07T0042000.2;Os07t0167100-01;OsIR8_07T0042000.1;Osind.07G004060_02;LOC_Os07g07260.1;Osind.07G004060_01;LOC_Os07g07260.2	2;2;2;2;2;2;2;1;1	2;2;2;2;2;2;2;1;1	OsIR8_07T0042000.4;OsIR8_07T0042000.3;OsIR8_07T0042000.2;Os07t0167100-01 Similar to Yarrowia lipolytica chromosome A of strain CLIB99 of Yarrowia lipolytica.;OsIR8_07T0042000.1;Osind.07G004060_02;LOC_Os07g07260.1 protein|glutamine-dependent NAD, putative,	9	2	2	9.2	9.2	422;422;509;568;735;735;735;628;628	15821;18860	107156;127820	2168	321	467	0	167	170	474	480	377
690	0.160189	LOC_Os02g39730.1	0.0118007	0.0886737	LOC_Os02g39730.1;OsIR8_02T0234900.2;Os02t0610700-01;LOC_Os02g39730.2;OsIR8_02T0234900.1;Osind.02G023800_01	LOC_Os02g39730.1;OsIR8_02T0234900.2;Os02t0610700-01;LOC_Os02g39730.2;OsIR8_02T0234900.1;Osind.02G023800_01	2;2;2;2;2;1	2;2;2;2;2;1	LOC_Os02g39730.1 protein|expressed protein;OsIR8_02T0234900.2;Os02t0610700-01 Chlorophyll a/b binding protein domain domain containing protein.;LOC_Os02g39730.2 protein|expressed protein;OsIR8_02T0234900.1;Osind.02G023800_01	6	2	2	21.3	21.3	127;136;156;156;197;73	10980;16986	75035;75036;75037;75038;75039;75040;75041;75042;114788;114789;114790;114791;114792;114793;114794;114795;114796;114797;114798;114799;114800;114801	690	22594	24416	24533	23762	26606	26336	27681	25874
770	0.133717	OsIR8_02T0310400.1	0.0118221	0.0886737	OsIR8_02T0310400.1;Osind.02G042530_03;Os02t0735200-03;Os02t0735200-02;Os02t0735200-01;LOC_Os02g50240.1;Osind.02G042530_02;Osind.02G042530_01;Osind.02G042530_04;LOC_Os02g50240.2	OsIR8_02T0310400.1;Osind.02G042530_03;Os02t0735200-03;Os02t0735200-02;Os02t0735200-01;LOC_Os02g50240.1;Osind.02G042530_02;Osind.02G042530_01;Osind.02G042530_04;LOC_Os02g50240.2	10;10;10;10;10;10;9;7;7;5	8;8;8;8;8;8;7;5;5;5	OsIR8_02T0310400.1;Osind.02G042530_03;Os02t0735200-03 Glutamine synthetase shoot isozyme (EC 6.3.1.2) (Glutamate--ammonia ligase) (Clone lambda-GS28).;Os02t0735200-02 Cytosolic glutamine synthetase, Growth rate, Grain filling;Os02t0735200-01 Glutamine synt	10	10	8	37.6	28.9	356;356;356;356;356;356;326;253;375;266	1838;3019;8455;8544;9149;13771;18065;18066;20716;20717	12927;12928;12929;12930;12931;12932;12933;12934;12935;12936;12937;20944;20945;20946;58385;58386;58387;58388;58389;58390;58391;58392;58393;58394;58885;58886;58887;58888;58889;58890;58891;58892;62839;62840;62841;62842;62843;62844;62845;62846;62847;62848;62849;62850;93846;93847;93848;93849;93850;93851;93852;93853;93854;93855;122135;122136;122137;122138;122139;122140;122141;122142;122143;122144;12214…	770	119160	127803	127959	143783	157844	132295	143835	135106
1141	0.260794	OsIR8_03T0232500.3	0.0118221	0.0886737	OsIR8_03T0232500.3;OsIR8_03T0232500.1;LOC_Os03g38590.2;Osind.03G023810_01;Os03t0582200-02;Os03t0582200-01;LOC_Os03g38590.1	OsIR8_03T0232500.3;OsIR8_03T0232500.1;LOC_Os03g38590.2;Osind.03G023810_01;Os03t0582200-02;Os03t0582200-01;LOC_Os03g38590.1	1;1;1;1;1;1;1	1;1;1;1;1;1;1	OsIR8_03T0232500.3;OsIR8_03T0232500.1;LOC_Os03g38590.2 protein|secretory carrier-associated membrane protein 4, putative, expressed;Osind.03G023810_01;Os03t0582200-02 SCAMP family protein.;Os03t0582200-01 SCAMP family protein.;LOC_Os03g38590.1 protein|secr	7	1	1	9.1	9.1	231;275;295;313;313;313;313	16948	114559;114560;114561;114562;114563;114564;114565	1141	4064	4342	4133	4969	6048	5208	5762	3959
2609	-0.190558	Osind.09G004630_01	0.0118221	0.0886737	Osind.09G004630_01;OsIR8_09T0053200.2;Os09t0297400-01;LOC_Os09g12600.1;OsIR8_09T0053200.1;Osind.09G004630_02;LOC_Os09g12600.2	Osind.09G004630_01;OsIR8_09T0053200.2;Os09t0297400-01;LOC_Os09g12600.1;OsIR8_09T0053200.1;Osind.09G004630_02;LOC_Os09g12600.2	2;2;2;2;2;1;1	1;1;1;1;1;1;1	Osind.09G004630_01;OsIR8_09T0053200.2;Os09t0297400-01 Phosphoenolpyruvate/phosphate translocator 1;LOC_Os09g12600.1 protein|phosphate/phosphate translocator, putative, expressed;OsIR8_09T0053200.1;Osind.09G004630_02;LOC_Os09g12600.2 protein|phosphate/phosp	7	2	1	7.7	4	351;408;408;408;418;312;369	20139;20250	136540;137205;137206;137207;137208;137209;137210;137211;137212	2609	12376	11754	12037	12098	10985	11002	9623	10683
2218	-0.207556	OsIR8_07T0139100.1	0.0118754	0.0886737	OsIR8_07T0139100.1;Osind.02G040290_01;Os07t0463400-01;LOC_Os07g27950.2;LOC_Os07g27950.1	OsIR8_07T0139100.1;Osind.02G040290_01;Os07t0463400-01;LOC_Os07g27950.2;LOC_Os07g27950.1	1;1;1;1;1	1;1;1;1;1	OsIR8_07T0139100.1;Osind.02G040290_01;Os07t0463400-01 Similar to RES protein.;LOC_Os07g27950.2 protein|RING zinc finger protein, putative, expressed;LOC_Os07g27950.1 protein|RING zinc finger protein, putative, expressed	5	1	1	3.3	3.3	304;325;361;361;362	5281	36262;36263;36264;36265;36266;36267;36268;36269;36270;36271	2218	8833	9263	8707	11459	8071	8631	8639	7794
3911	-0.313113	OsIR8_04T0161600.1	0.0118754	0.0886737	OsIR8_04T0161600.1;Osind.05G002500_01;Osind.04G016050_01;Osind.04G003070_01	OsIR8_04T0161600.1;Osind.05G002500_01;Osind.04G016050_01	15;11;11;6	0;0;0;0	OsIR8_04T0161600.1;Osind.05G002500_01;Osind.04G016050_01	4	15	0	40	0	443;502;562;334	4598;8180;9215;9389;9665;10720;10840;12130;13421;13532;14256;17889;18892;18973;20014	31289;31290;31291;56340;56341;56342;56343;56344;56345;56346;56347;56348;56349;56350;56351;56352;56353;56354;56355;56356;56357;63265;63266;63267;63268;63269;63270;64628;64629;64630;64631;64632;64633;64634;64635;64636;66408;66409;66410;66411;66412;73383;73384;73385;73386;73387;73388;73389;73390;73391;74199;74200;74201;74202;74203;74204;74205;74206;74207;74208;82729;91203;91204;92134;92135;92136;921…	3911	3873	3595	3419	2778	3076	2621	2491	2811
2310	0.311567	Osind.02G030390_01	0.0118754	0.0886737	Osind.02G030390_01;Os07t0626400-01;LOC_Os07g43330.1;OsIR8_07T0236400.2;OsIR8_07T0236400.3;OsIR8_07T0236400.1	Osind.02G030390_01;Os07t0626400-01;LOC_Os07g43330.1;OsIR8_07T0236400.2;OsIR8_07T0236400.3;OsIR8_07T0236400.1	3;3;3;3;3;3	3;3;3;3;3;3	Osind.02G030390_01;Os07t0626400-01 Similar to Chaperone protein dnaJ.;LOC_Os07g43330.1 protein|heat shock protein DnaJ, putative, expressed;OsIR8_07T0236400.2;OsIR8_07T0236400.3;OsIR8_07T0236400.1	6	3	3	14.4	14.4	270;270;270;805;822;822	6762;8065;9707	46355;46356;46357;46358;46359;46360;55523;55524;55525;55526;66666	2310	2501	2652	2876	3122	3842	2838	3185	3974
3940	-0.242676	OsIR8_06T0025900.1	0.0118968	0.0886737	OsIR8_06T0025900.1	OsIR8_06T0025900.1	6	1	OsIR8_06T0025900.1	1	6	1	28.9	4.1	242	5234;12063;16301;18338;18520;20951	35901;35902;35903;35904;35905;35906;82232;110317;110318;110319;110320;110321;110322;110323;110324;110325;110326;110327;110328;110329;110330;110331;124094;124095;124096;124097;124098;124099;124100;124101;125437;125438;125439;125440;125441;125442;125443;125444;142362;142363;142364;142365;142366;142367;142368;142369;142370	3940	6376	5793	5314	5879	4136	5438	4658	5513
1068	-0.142934	Os03t0340500-01	0.0119644	0.0887071	Os03t0340500-01;LOC_Os03g22120.1;LOC_Os03g22120.2;Osind.03G016710_01;OsIR8_03T0158000.1;LOC_Os03g22120.3;Os03t0340500-03	Os03t0340500-01;LOC_Os03g22120.1;LOC_Os03g22120.2;Osind.03G016710_01;OsIR8_03T0158000.1;LOC_Os03g22120.3	12;12;11;11;11;8;3	12;12;11;11;11;8;3	Os03t0340500-01 Similar to Sucrose synthase (EC 2.4.1.13).;LOC_Os03g22120.1 protein|sucrose synthase, putative, expressed;LOC_Os03g22120.2 protein|sucrose synthase, putative, expressed;Osind.03G016710_01;OsIR8_03T0158000.1;LOC_Os03g22120.3 protein|sucrose	7	12	12	21.3	21.3	809;809;677;778;785;642;278	1405;3436;5794;6195;7320;9824;12434;12918;13805;13981;14309;21154	9999;10000;10001;10002;10003;10004;10005;10006;10007;10008;10009;10010;10011;10012;10013;23691;23692;39695;39696;42430;42431;50423;50424;50425;50426;50427;50428;50429;67435;67436;67437;67438;67439;67440;67441;67442;84698;84699;87479;94073;95289;95290;95291;95292;95293;95294;95295;95296;97588;97589;97590;97591;97592;97593;97594;97595;143755;143756	1068	76208	66469	67735	61256	60088	67198	58840	59917
42	-0.206763	Osind.01G004390_03	0.0119644	0.0887071	Osind.01G004390_03;Osind.01G004390_01;OsIR8_01T0039500.3;OsIR8_01T0039500.2;Osind.01G004390_02;Os01t0164600-01;LOC_Os01g07090.1;OsIR8_01T0039500.1	Osind.01G004390_03;Osind.01G004390_01;OsIR8_01T0039500.3;OsIR8_01T0039500.2;Osind.01G004390_02;Os01t0164600-01;LOC_Os01g07090.1;OsIR8_01T0039500.1	2;2;2;2;2;2;2;2	2;2;2;2;2;2;2;2	Osind.01G004390_03;Osind.01G004390_01;OsIR8_01T0039500.3;OsIR8_01T0039500.2;Osind.01G004390_02;Os01t0164600-01 Protein phosphatase 2C-related domain containing protein.;LOC_Os01g07090.1 protein|5-azacytidine resistance protein azr1, putative, expressed;OsI	8	2	2	15	15	233;269;302;331;331;331;331;354	7827;10463	53768;53769;53770;53771;53772;53773;53774;53775;53776;53777;53778;53779;71764;71765;71766	42	8215	9116	8924	9687	7861	7037	7108	9137
3473	-0.235207	OsIR8_03T0167400.3	0.0120214	0.0888802	OsIR8_03T0167400.3;OsIR8_03T0167400.2;OsIR8_03T0167400.1;Osind.03G017820_01	OsIR8_03T0167400.3;OsIR8_03T0167400.2;OsIR8_03T0167400.1;Osind.03G017820_01	2;2;2;2	2;2;2;2	OsIR8_03T0167400.3;OsIR8_03T0167400.2;OsIR8_03T0167400.1;Osind.03G017820_01	4	2	2	3.7	3.7	791;795;809;812	17775;21028	120170;120171;142934;142935;142936;142937	3473	6444	6271	6047	6285	5103	5835	4512	5829
323	-0.137876	LOC_Os10g38229.1	0.0120747	0.0888802	LOC_Os10g38229.1;LOC_Os10g21250.1;LOC_Os05g01675.1;LOC_Os04g16760.1;LOC_Os01g57964.1;Osind.01G017650_01	LOC_Os10g38229.1;LOC_Os10g21250.1;LOC_Os05g01675.1;LOC_Os04g16760.1;LOC_Os01g57964.1	13;13;13;13;13;5	13;13;13;13;13;5	LOC_Os10g38229.1 protein|photosystem I P700 chlorophyll a apoprotein A1, putative, expressed;LOC_Os10g21250.1 protein|photosystem I P700 chlorophyll a apoprotein A1, putative, expressed;LOC_Os05g01675.1 protein|photosystem I P700 chlorophyll a apoprotein A	6	13	13	13.6	13.6	750;750;750;750;750;259	2972;2973;3717;4583;6219;10091;10092;11950;16799;18154;18305;18306;20784	20554;20555;20556;20557;20558;20559;20560;20561;20562;20563;20564;20565;20566;20567;20568;20569;20570;20571;20572;20573;20574;20575;20576;25491;25492;25493;31169;31170;31171;31172;31173;31174;31175;31176;31177;31178;31179;31180;31181;31182;31183;31184;31185;31186;31187;31188;31189;31190;31191;42577;42578;42579;42580;42581;42582;42583;42584;42585;42586;42587;69468;69469;69470;69471;69472;69473;816…	323	115279	112477	148776	154310	118904	106412	136965	120178
3247	0.140432	Os04t0658300-01	0.0120996	0.0888802	Os04t0658300-01;Osind.04G028550_01;LOC_Os04g56320.1;OsIR8_04T0279100.4;OsIR8_04T0279100.7;OsIR8_04T0279100.8;OsIR8_04T0279100.6;OsIR8_04T0279100.3	Os04t0658300-01;Osind.04G028550_01;LOC_Os04g56320.1	14;11;8;5;5;5;5;4	4;4;0;0;0;0;0;0	Os04t0658300-01 Similar to Ribulose bisphosphate carboxylase/oxygenase activase, chloroplast precursor (RuBisCO activase) (RA).;Osind.04G028550_01;LOC_Os04g56320.1 protein|AAA-type ATPase family protein, putative, expressed	8	14	4	40.1	14.3	441;359;245;186;199;203;232;191	1453;1893;2838;3448;3795;4042;5186;10525;16257;17544;17737;18409;19904;19905	10231;13234;13235;13236;13237;13238;19677;19678;19679;19680;19681;23759;23760;23761;23762;23763;23764;23765;23766;23767;26028;26029;26030;26031;26032;27670;27671;27672;27673;27674;27675;27676;35545;35546;72090;72091;72092;72093;110042;110043;110044;110045;110046;110047;118503;118504;118505;118506;118507;118508;118509;119884;119885;119886;119887;119888;124668;134995;134996;134997;134998;134999;135…	3247	64762	66611	65589	67253	72963	69286	72533	76445
352	-0.161215	Osind.01G037810_02	0.0121174	0.0888802	Osind.01G037810_02;Osind.01G037810_01;Os03t0818400-02;OsIR8_03T0382900.2;LOC_Os03g60400.1;Os01t0834500-01;Osind.03G038890_01;Osind.01G037810_05;Osind.01G037810_03;Osind.01G037810_04;Os03t0818400-01;Osind.01G037810_07;Osind.01G037810_06;LOC_Os01g61814.1;OsIR8_01T0376100.1;OsIR8_03T0382900.1;Os01t0834600-00;Osind.10G007270_01	Osind.01G037810_02;Osind.01G037810_01;Os03t0818400-02;OsIR8_03T0382900.2;LOC_Os03g60400.1;Os01t0834500-01;Osind.03G038890_01;Osind.01G037810_05;Osind.01G037810_03;Osind.01G037810_04;Os03t0818400-01;Osind.01G037810_07;Osind.01G037810_06;LOC_Os01g61814.1;OsIR8_01T0376100.1;OsIR8_03T0382900.1;Os01t0834600-00	4;4;4;4;4;4;4;4;4;4;4;4;4;4;4;4;3;1	4;4;4;4;4;4;4;4;4;4;4;4;4;4;4;4;3;1	Osind.01G037810_02;Osind.01G037810_01;Os03t0818400-02 Similar to 40S ribosomal protein S23 (S12).;OsIR8_03T0382900.2;LOC_Os03g60400.1 protein|40S ribosomal protein S23, putative, expressed;Os01t0834500-01 Similar to 40S ribosomal protein S23 (S12).;Osind.0	18	4	4	21.8	21.8	142;330;142;142;142;142;142;142;142;142;142;147;147;312;312;326;46;654	7186;10415;16354;20100	49349;49350;49351;49352;49353;71515;71516;71517;110604;110605;110606;110607;110608;136287;136288;136289;136290;136291	352	25872	23583	24289	26740	20345	23063	22381	24071
1813	-0.221107	OsIR8_05T0234900.1	0.0121459	0.0888802	OsIR8_05T0234900.1;Osind.05G022960_01;Os05t0516600-01;LOC_Os05g44050.1;OsIR8_05T0234900.2	OsIR8_05T0234900.1;Osind.05G022960_01;Os05t0516600-01;LOC_Os05g44050.1;OsIR8_05T0234900.2	7;7;7;7;6	2;2;2;2;2	OsIR8_05T0234900.1;Osind.05G022960_01;Os05t0516600-01 Small GTP-binding protein, Tolerance to salt stress, Tolerance to drought and heat stress, Leaf senescence;LOC_Os05g44050.1 protein|ras-related protein, putative, expressed;OsIR8_05T0234900.2	5	7	2	48.1	20.9	206;206;206;206;197	1992;4137;6292;7687;11559;13812;19385	13803;13804;13805;28268;28269;28270;28271;28272;28273;43061;52888;52889;52890;52891;52892;52893;52894;52895;52896;79005;79006;79007;79008;79009;79010;79011;94090;94091;94092;94093;94094;94095;94096;94097;94098;131489;131490;131491;131492;131493;131494;131495	1813	7837	7316	7545	7212	6390	6890	5909	6471
2680	0.187829	OsIR8_09T0163600.3	0.0121886	0.088961	OsIR8_09T0163600.3;Osind.09G014910_01;Os09t0494300-02;LOC_Os09g32090.1;Osind.09G014910_02;Os09t0494300-01;LOC_Os09g32090.2;Osind.09G014910_03	OsIR8_09T0163600.3;Osind.09G014910_01;Os09t0494300-02;LOC_Os09g32090.1;Osind.09G014910_02;Os09t0494300-01;LOC_Os09g32090.2;Osind.09G014910_03	2;2;2;2;1;1;1;1	2;2;2;2;1;1;1;1	OsIR8_09T0163600.3;Osind.09G014910_01;Os09t0494300-02 Similar to Methyl-CpG-binding domain protein 1 (Methyl-CpG binding protein MBD1).;LOC_Os09g32090.1 protein|methyl-binding domain protein MBD, putative, expressed;Osind.09G014910_02;Os09t0494300-01 Simil	8	2	2	10.2	10.2	315;315;315;315;245;245;245;265	1822;7815	12845;12846;12847;53717	2680	8780	8590	8992	13811	11426	9148	14109	11076
707	0.149131	Osind.02G025640_01	0.0122278	0.0889922	Osind.02G025640_01;Os02t0638300-01;LOC_Os02g42570.1;OsIR8_02T0250600.2	Osind.02G025640_01;Os02t0638300-01;LOC_Os02g42570.1;OsIR8_02T0250600.2	2;2;2;2	2;2;2;2	Osind.02G025640_01;Os02t0638300-01 Similar to Ferredoxin-thioredoxin reductase, variable chain (FTR-V) (Ferredoxin- thioredoxin reductase subunit A) (FTR-A).;LOC_Os02g42570.1 protein|ferredoxin-thioredoxin reductase, variable chain, putative, expressed;OsI	4	2	2	17.4	17.4	149;149;149;252	3196;4018	22123;22124;22125;22126;22127;22128;22129;22130;22131;22132;22133;22134;22135;22136;22137;22138;27524;27525;27526;27527;27528;27529;27530;27531;27532;27533	707	38389	36327	36243	33677	39016	40193	41797	39381
3623	-0.150139	Osind.06G018120_01	0.0122562	0.0889922	Osind.06G018120_01;Osind.06G018120_02;OsIR8_06T0192600.1;OsIR8_06T0192600.2	Osind.06G018120_01;Osind.06G018120_02;OsIR8_06T0192600.1;OsIR8_06T0192600.2	8;7;7;7	1;1;1;1	Osind.06G018120_01;Osind.06G018120_02;OsIR8_06T0192600.1;OsIR8_06T0192600.2	4	8	1	26.2	2.5	443;341;375;389	736;7752;12115;12508;13627;15128;15340;19746	4982;4983;4984;4985;4986;4987;4988;4989;4990;4991;4992;4993;4994;4995;4996;53258;53259;53260;53261;82629;82630;82631;82632;85095;92906;92907;92908;92909;92910;92911;92912;92913;92914;92915;92916;92917;92918;92919;92920;92921;92922;92923;102681;102682;102683;102684;102685;102686;102687;104215;104216;104217;104218;104219;104220;133844;133845;133846	3623	40674	43334	51516	40616	36872	42505	39857	39497
328	-0.157524	OsIR8_01T0351000.1	0.0123025	0.0889974	OsIR8_01T0351000.1;Osind.01G035050_02;Osind.01G035050_01;Os01t0793200-01;LOC_Os01g58080.3;LOC_Os01g58080.2;LOC_Os01g58080.1	OsIR8_01T0351000.1;Osind.01G035050_02;Osind.01G035050_01;Os01t0793200-01;LOC_Os01g58080.3;LOC_Os01g58080.2;LOC_Os01g58080.1	3;3;3;3;3;3;3	3;3;3;3;3;3;3	OsIR8_01T0351000.1;Osind.01G035050_02;Osind.01G035050_01;Os01t0793200-01 Pentatricopeptide repeat domain containing protein.;LOC_Os01g58080.3 protein|membrane-associated salt-inducible protein, putative, expressed;LOC_Os01g58080.2 protein|membrane-associat	7	3	3	11.3	11.3	390;390;390;390;390;390;390	64;18719;19097	369;370;126833;126834;126835;126836;126837;126838;126839;126840;126841;126842;126843;126844;126845;129472;129473	328	33877	33003	26583	28011	26369	29844	24813	27883
994	-0.191774	Osind.03G011540_01	0.0123203	0.0889974	Osind.03G011540_01;Os03t0264700-01;LOC_Os03g15800.1	Osind.03G011540_01;Os03t0264700-01;LOC_Os03g15800.1	1;1;1	1;1;1	Osind.03G011540_01;Os03t0264700-01 WD40 repeat-like domain containing protein.;LOC_Os03g15800.1 protein|B4-BTB2 - Bric-a-Brac, Tramtrack, Broad Complex BTB domain with B4 subfamily conserved sequence, expressed	3	1	1	5	5	481;481;481	14983	101923;101924	994	12549	11852	11300	9731	9672	11915	9195	8995
699	-0.144972	OsIR8_04T0189100.1	0.0123808	0.0892051	OsIR8_04T0189100.1;Osind.04G019130_01;Osind.02G024750_01;Os04t0515300-02;Os02t0622300-00;LOC_Os02g40880.1;OsIR8_02T0242200.1;LOC_Os02g40880.2	OsIR8_04T0189100.1;Osind.04G019130_01;Osind.02G024750_01;Os04t0515300-02;Os02t0622300-00;LOC_Os02g40880.1;OsIR8_02T0242200.1;LOC_Os02g40880.2	7;7;7;7;7;7;7;4	7;7;7;7;7;7;7;4	OsIR8_04T0189100.1;Osind.04G019130_01;Osind.02G024750_01;Os04t0515300-02 Ribosomal protein L14 domain containing protein.;Os02t0622300-00 Ribosomal protein L14 family protein.;LOC_Os02g40880.1 protein|ribosomal protein L14, putative, expressed;OsIR8_02T024	8	7	7	47.8	47.8	134;134;134;134;134;134;184;79	1399;1443;12773;13130;14000;15361;18721	9953;9954;9955;9956;9957;9958;9959;9960;9961;10179;10180;10181;10182;10183;10184;10185;86637;86638;86639;86640;86641;89049;89050;89051;89052;89053;89054;89055;89056;89057;89058;89059;89060;89061;95388;104347;126848;126849	699	55440	53243	51866	48744	46447	49929	44615	48293
2129	-0.159425	Osind.06G029250_02	0.0124235	0.0892347	Osind.06G029250_02;LOC_Os06g51150.2;OsIR8_06T0305700.1;Osind.06G029250_01;Os06t0727200-02;Os06t0727200-01;LOC_Os06g51150.1	Osind.06G029250_02;LOC_Os06g51150.2;OsIR8_06T0305700.1;Osind.06G029250_01;Os06t0727200-02;Os06t0727200-01;LOC_Os06g51150.1	11;11;11;11;11;11;11	6;6;6;6;6;6;6	Osind.06G029250_02;LOC_Os06g51150.2 protein|catalase isozyme B, putative, expressed;OsIR8_06T0305700.1;Osind.06G029250_01;Os06t0727200-02 Catalase isozyme B (EC 1.11.1.6) (CAT-B).;Os06t0727200-01 Catalase B, Modulation of ROS levels related to root growth	7	11	6	28.6	18.5	475;475;492;492;492;492;492	1607;2662;3211;5742;6222;6362;6926;7764;7973;11720;13206	11441;11442;11443;11444;11445;11446;11447;11448;11449;11450;11451;11452;11453;18429;18430;18431;18432;22224;22225;22226;22227;39367;39368;39369;39370;39371;39372;42595;42596;42597;43560;43561;43562;43563;43564;47458;47459;47460;47461;53321;53322;53323;53324;53325;53326;53327;53328;53329;53330;53331;53332;53333;53334;53335;54878;54879;54880;54881;54882;54883;54884;54885;54886;54887;54888;54889;548…	2129	27613	23862	25730	24632	21707	25822	21823	21831
3978	-0.138505	OsIR8_09T0088400.1	0.0124484	0.0892347	OsIR8_09T0088400.1;LOC_Os09g19954.1	OsIR8_09T0088400.1	14;3	0;0	OsIR8_09T0088400.1	2	14	0	27.4	0	514;120	1526;2712;3531;4337;7974;7975;9137;9187;10121;19064;19582;20479;20813;20856	10831;18754;18755;18756;18757;18758;18759;18760;18761;24240;24241;24242;24243;24244;24245;24246;24247;24248;29509;29510;29511;29512;54906;54907;54908;54909;54910;54911;54912;54913;54914;54915;54916;54917;54918;54919;62767;62768;62769;62770;62771;62772;62773;62774;62775;62776;63080;63081;63082;63083;63084;63085;69708;69709;69710;69711;69712;69713;69714;69715;69716;69717;69718;69719;69720;69721;697…	3978	86891	83313	75639	76464	69004	78647	69623	75529
1689	-0.165313	Osind.05G007920_01	0.0124947	0.0893384	Osind.05G007920_01;Os05t0230600-01;LOC_Os05g14170.1;OsIR8_05T0084700.1;Os05t0230600-02	Osind.05G007920_01;Os05t0230600-01;LOC_Os05g14170.1;OsIR8_05T0084700.1	8;8;8;8;3	8;8;8;8;3	Osind.05G007920_01;Os05t0230600-01 DUF1620-containing and WD40-like repeat protein, Scaffold protein for assembly of the restoration of fertility complex;LOC_Os05g14170.1 protein|expressed protein;OsIR8_05T0084700.1	5	8	8	9.4	9.4	989;989;989;1060;734	4280;11261;12377;12580;13785;15980;19305;21493	29142;29143;29144;77068;77069;77070;77071;77072;77073;77074;77075;84331;85477;85478;85479;85480;85481;85482;93983;93984;93985;93986;108248;108249;108250;108251;108252;108253;108254;108255;130942;130943;130944;130945;146108	1689	22400	21566	20762	20073	18267	20282	18208	18863
3589	0.136133	Osind.05G025650_01	0.0125552	0.0895431	Osind.05G025650_01;OsIR8_05T0257500.2;OsIR8_05T0257500.1;Os05t0555600-03;LOC_Os05g48200.1;Os05t0555600-01;Os05t0555600-02	Osind.05G025650_01;OsIR8_05T0257500.2;OsIR8_05T0257500.1;Os05t0555600-03;LOC_Os05g48200.1	14;14;14;13;13;6;4	9;9;9;8;8;4;2	Osind.05G025650_01;OsIR8_05T0257500.2;OsIR8_05T0257500.1;Os05t0555600-03 NADH-glutamate synthase, Remobilization of nitrogen in senescing organs;LOC_Os05g48200.1 protein|glutamate synthase, chloroplast precursor, putative, expressed	7	14	9	9.3	6.4	2074;2148;2193;2188;2188;643;507	2143;3644;4443;7184;8855;9658;9734;11831;13406;15753;16613;18969;19517;19783	15047;15048;15049;25043;25044;25045;25046;30356;30357;30358;30359;30360;30361;30362;30363;30364;30365;30366;30367;49347;60912;60913;66379;66380;66839;66840;66841;66842;66843;66844;80821;80822;90982;90983;106710;106711;112372;112373;112374;112375;112376;112377;112378;112379;112380;128479;132371;134196;134197	3589	73284	68604	82937	77139	87344	79062	82049	83390
2496	0.165088	OsIR8_08T0182400.1	0.0125907	0.0895455	OsIR8_08T0182400.1;Osind.08G016950_01;Os08t0447000-01;LOC_Os08g34720.1;OsIR8_08T0182400.2	OsIR8_08T0182400.1;Osind.08G016950_01;Os08t0447000-01;LOC_Os08g34720.1;OsIR8_08T0182400.2	9;9;9;9;7	7;7;7;7;6	OsIR8_08T0182400.1;Osind.08G016950_01;Os08t0447000-01 3-phosphoglycerate dehydrogenase 2, Serine biosynthesis;LOC_Os08g34720.1 protein|D-3-phosphoglycerate dehydrogenase, chloroplast precursor, putative, expressed;OsIR8_08T0182400.2	5	9	7	23.3	20.1	621;621;621;621;400	374;1039;7169;7369;7496;18752;20103;20230;21466	2619;7456;49132;49133;49134;49135;49136;49137;49138;49139;49140;49141;49142;50724;50725;50726;50727;50728;50729;51655;51656;51657;51658;127073;136296;136297;136298;136299;136300;136301;137078;137079;145940;145941;145942;145943;145944;145945;145946;145947;145948;145949	2496	14999	19968	14488	16805	18784	19075	17672	18762
1115	0.152737	Os03t0411300-01	0.0126192	0.0895455	Os03t0411300-01;LOC_Os03g29770.1;OsIR8_03T0200900.1;Osind.03G020950_01;LOC_Os11g30180.1	Os03t0411300-01;LOC_Os03g29770.1;OsIR8_03T0200900.1;Osind.03G020950_01	4;4;4;4;1	4;4;4;4;1	Os03t0411300-01 EF-Hand type domain containing protein.;LOC_Os03g29770.1 protein|EF hand family protein, expressed;OsIR8_03T0200900.1;Osind.03G020950_01	5	4	4	48.1	48.1	158;158;223;223;106	83;5805;6989;12073	479;480;481;482;483;484;485;39738;39739;39740;39741;39742;47903;47904;47905;47906;47907;47908;47909;47910;47911;47912;47913;47914;82308	1115	28354	31110	29426	32487	34020	30234	37729	32949
738	0.135689	OsIR8_04T0240400.1	0.0126762	0.0897229	OsIR8_04T0240400.1;OsIR8_02T0287000.1;Osind.04G024480_01;Osind.02G029410_02;Osind.02G029410_01;Os04t0598200-00;Os02t0699600-01;LOC_Os04g50990.1;LOC_Os02g47140.2;LOC_Os02g47140.1	OsIR8_04T0240400.1;OsIR8_02T0287000.1;Osind.04G024480_01;Osind.02G029410_02;Osind.02G029410_01;Os04t0598200-00;Os02t0699600-01;LOC_Os04g50990.1;LOC_Os02g47140.2;LOC_Os02g47140.1	4;4;4;4;4;4;4;4;4;4	3;3;3;3;3;3;3;3;3;3	OsIR8_04T0240400.1;OsIR8_02T0287000.1;Osind.04G024480_01;Osind.02G029410_02;Osind.02G029410_01;Os04t0598200-00 Similar to 60S ribosomal protein L12.;Os02t0699600-01 Similar to 60S ribosomal protein L12.;LOC_Os04g50990.1 protein|L11 domain containing riboso	10	4	3	33.1	27.7	166;166;166;166;166;166;166;166;166;166	3193;8667;9243;20213	22098;22099;22100;22101;22102;22103;22104;22105;22106;22107;22108;22109;22110;22111;22112;59646;59647;59648;59649;59650;59651;59652;59653;59654;59655;59656;59657;63512;63513;63514;63515;63516;63517;63518;63519;63520;63521;63522;136991;136992;136993;136994;136995;136996;136997;136998;136999;137000;137001;137002;137003;137004	738	82333	86318	83818	85808	90227	95450	89508	96452
242	-0.174035	OsIR8_01T0274900.1	0.012726	0.0897506	OsIR8_01T0274900.1;Os01t0666800-01;LOC_Os01g47650.1;Osind.01G026960_01	OsIR8_01T0274900.1;Os01t0666800-01;LOC_Os01g47650.1;Osind.01G026960_01	4;4;4;4	4;4;4;4	OsIR8_01T0274900.1;Os01t0666800-01 Similar to predicted protein.;LOC_Os01g47650.1 protein|vacuolar protein sorting-associated protein 16, putative, expressed;Osind.01G026960_01	4	4	4	6.1	6.1	687;884;884;891	7979;11942;12277;12543	54940;54941;54942;54943;54944;81569;81570;81571;83558;85289	242	16548	15416	15804	16435	13933	15416	13675	13883
345	-0.265197	LOC_Os01g60410.2	0.0127794	0.0897506	LOC_Os01g60410.2;LOC_Os04g57220.2;OsIR8_04T0285600.1;OsIR8_02T0109200.1;OsIR8_01T0367200.1;OsIR8_02T0109200.2;Osind.01G036780_02;LOC_Os01g60410.1;OsIR8_04T0285600.2;LOC_Os01g60410.3;LOC_Os02g16040.1;Osind.04G029290_01;LOC_Os04g57220.1;Os02t0261100-01;Os04t0667800-01;Osind.01G036770_01;Osind.01G036780_01;LOC_Os04g57220.3;LOC_Os01g60360.1;OsIR8_01T0367300.1;Os01t0819400-00;OsIR8_09T0051300.1;Osind.…	LOC_Os01g60410.2;LOC_Os04g57220.2;OsIR8_04T0285600.1;OsIR8_02T0109200.1;OsIR8_01T0367200.1;OsIR8_02T0109200.2;Osind.01G036780_02;LOC_Os01g60410.1;OsIR8_04T0285600.2;LOC_Os01g60410.3;LOC_Os02g16040.1;Osind.04G029290_01;LOC_Os04g57220.1;Os02t0261100-01;Os04t0667800-01;Osind.01G036770_01;Osind.01G036780_01;LOC_Os04g57220.3;LOC_Os01g60360.1;OsIR8_01T0367300.1;Os01t0819400-00;OsIR8_09T0051300.1;Osind.…	2;2;2;2;2;2;2;2;2;2;2;2;2;2;2;2;2;2;2;2;2;1;1;1;1;1;1;1;1;1;1;1;1;1;1;1;1	2;2;2;2;2;2;2;2;2;2;2;2;2;2;2;2;2;2;2;2;2;1;1;1;1;1;1;1;1;1;1;1;1;1;1;1;1	LOC_Os01g60410.2 protein|ubiquitin-conjugating enzyme, putative, expressed;LOC_Os04g57220.2 protein|ubiquitin-conjugating enzyme, putative, expressed;OsIR8_04T0285600.1;OsIR8_02T0109200.1;OsIR8_01T0367200.1;OsIR8_02T0109200.2;Osind.01G036780_02;LOC_Os01g60	37	2	2	25.7	25.7	148;148;154;148;148;148;148;148;154;148;148;148;148;148;148;148;148;148;148;156;158;148;210;210;306;148;47;148;148;148;72;147;147;113;107;107;331	5144;19638	35295;35296;35297;133102	345	5292	5269	3937	4333	3633	4568	3628	3840
1086	0.222327	Osind.03G018050_01	0.0127794	0.0897506	Osind.03G018050_01;Os03t0360500-02;Os03t0360500-01;LOC_Os03g24580.1;LOC_Os03g24580.2	Osind.03G018050_01;Os03t0360500-02;Os03t0360500-01;LOC_Os03g24580.1;LOC_Os03g24580.2	2;2;2;2;1	2;2;2;2;1	Osind.03G018050_01;Os03t0360500-02 Protein of unknown function DUF1077 family protein.;Os03t0360500-01 Protein of unknown function DUF1077 family protein.;LOC_Os03g24580.1 protein|transmembrane protein 85, putative, expressed;LOC_Os03g24580.2 protein|trans	5	2	2	17.5	17.5	137;178;178;178;151	5431;15883	37455;37456;37457;107625;107626;107627;107628;107629;107630;107631;107632;107633	1086	5471	5492	6802	7425	5325	8053	8339	7670
351	-0.179263	LOC_Os01g61670.1	0.0128078	0.0897506	LOC_Os01g61670.1;Osind.01G037720_01;LOC_Os01g61670.3;Os01t0833150-00;Osind.01G037710_01	LOC_Os01g61670.1;Osind.01G037720_01;LOC_Os01g61670.3	5;3;3;2;2	2;0;0;2;2	LOC_Os01g61670.1 protein|ureidoglycolate hydrolase, putative, expressed;Osind.01G037720_01;LOC_Os01g61670.3 protein|ureidoglycolate hydrolase, putative, expressed	5	5	2	41	18.9	244;133;133;146;147	70;348;2105;11812;14535	396;2407;2408;2409;2410;14739;14740;14741;14742;14743;14744;14745;14746;14747;14748;14749;80702;99110;99111;99112;99113;99114;99115;99116;99117;99118;99119	351	14746	15489	13332	13140	13436	12989	10992	12664
1094	-0.198005	Os03t0375200-00	0.0129146	0.0899507	Os03t0375200-00;LOC_Os03g25850.1;OsIR8_03T0178200.2;OsIR8_03T0178200.1;Osind.03G018960_01	Os03t0375200-00;LOC_Os03g25850.1;OsIR8_03T0178200.2;OsIR8_03T0178200.1;Osind.03G018960_01	3;3;3;3;3	3;3;3;3;3	Os03t0375200-00 Hypothetical conserved gene.;LOC_Os03g25850.1 protein|expressed protein;OsIR8_03T0178200.2;OsIR8_03T0178200.1;Osind.03G018960_01	5	3	3	8.8	8.8	565;565;1093;1106;1552	4952;15370;17143	33740;33741;33742;33743;33744;104359;104360;104361;104362;104363;104364;104365;115740;115741	1094	9182	9946	10032	10483	8284	8237	8654	9384
2509	-0.142844	OsIR8_08T0201800.1	0.0129253	0.0899507	OsIR8_08T0201800.1;Osind.08G018730_01;LOC_Os08g37600.1;Os08t0481800-01	OsIR8_08T0201800.1;Osind.08G018730_01;LOC_Os08g37600.1	5;5;5;1	5;5;5;1	OsIR8_08T0201800.1;Osind.08G018730_01;LOC_Os08g37600.1 protein|citrate transporter, putative, expressed	4	5	5	9.7	9.7	545;555;555;239	822;3547;11023;16668;18786	5716;5717;5718;5719;5720;5721;5722;5723;5724;5725;5726;24397;24398;24399;24400;24401;24402;24403;24404;24405;24406;24407;24408;24409;24410;75340;112693;112694;112695;112696;112697;112698;112699;112700;112701;127300;127301;127302;127303;127304;127305;127306	2509	58168	55467	51575	51025	50814	50881	47540	46616
1820	0.321359	OsIR8_05T0242200.1	0.0129822	0.0899507	OsIR8_05T0242200.1;Osind.05G023740_01;Os05t0529000-01;LOC_Os05g45280.1;OsIR8_02T0111800.3;OsIR8_02T0111800.2;Osind.02G011370_01;Os02t0269000-01;LOC_Os02g16880.1;OsIR8_02T0111800.1	OsIR8_05T0242200.1;Osind.05G023740_01;Os05t0529000-01;LOC_Os05g45280.1;OsIR8_02T0111800.3;OsIR8_02T0111800.2;Osind.02G011370_01;Os02t0269000-01;LOC_Os02g16880.1;OsIR8_02T0111800.1	2;2;2;2;1;1;1;1;1;1	2;2;2;2;1;1;1;1;1;1	OsIR8_05T0242200.1;Osind.05G023740_01;Os05t0529000-01 Tonoplast-localized DUF502-containing protein, COV-like protein, Regulation of intracellular auxin transport;LOC_Os05g45280.1 protein|protein of unknown function DUF502 domain containing protein, expres	10	2	2	12.5	12.5	273;273;273;273;252;291;291;291;291;318	4817;14897	32886;101372	1820	2126	2615	2547	2351	2716	3176	3076	3076
2113	0.178594	OsIR8_06T0290800.1	0.0129964	0.0899507	OsIR8_06T0290800.1;Osind.06G027620_01;Os06t0701400-01;LOC_Os06g48780.1;OsIR8_01T0085300.1;Os01t0231700-01;LOC_Os01g13080.1;Osind.01G008960_01	OsIR8_06T0290800.1;Osind.06G027620_01;Os06t0701400-01;LOC_Os06g48780.1;OsIR8_01T0085300.1;Os01t0231700-01;LOC_Os01g13080.1;Osind.01G008960_01	3;3;3;3;2;2;2;2	3;3;3;3;2;2;2;2	OsIR8_06T0290800.1;Osind.06G027620_01;Os06t0701400-01 Similar to 60S acidic ribosomal protein P3 (P1/P2-like) (P3A).;LOC_Os06g48780.1 protein|60S acidic ribosomal protein, putative, expressed;OsIR8_01T0085300.1;Os01t0231700-01 Similar to 60S acidic ribosom	8	3	3	22.9	22.9	118;118;119;119;119;119;119;178	6849;14966;16985	46990;46991;46992;46993;46994;46995;46996;46997;46998;46999;47000;101814;101815;101816;101817;101818;114787	2113	11892	12296	12152	13493	13875	13078	14553	14894
1907	0.158233	OsIR8_06T0010000.1	0.0129964	0.0899507	OsIR8_06T0010000.1;Osind.06G001060_03;Osind.06G001060_02;Osind.06G001060_01;Os06t0115500-01;LOC_Os06g02510.3;LOC_Os06g02510.2;LOC_Os06g02510.1;LOC_Os06g02510.4;LOC_Os06g02510.5	OsIR8_06T0010000.1;Osind.06G001060_03;Osind.06G001060_02;Osind.06G001060_01;Os06t0115500-01;LOC_Os06g02510.3;LOC_Os06g02510.2;LOC_Os06g02510.1;LOC_Os06g02510.4;LOC_Os06g02510.5	8;8;8;8;8;8;8;8;7;4	3;3;3;3;3;3;3;3;2;0	OsIR8_06T0010000.1;Osind.06G001060_03;Osind.06G001060_02;Osind.06G001060_01;Os06t0115500-01 Similar to 60S ribosomal protein L13 (BBC1 protein homolog).;LOC_Os06g02510.3 protein|ribosomal protein L13, putative, expressed;LOC_Os06g02510.2 protein|ribosomal	10	8	3	40.4	17.8	208;208;208;208;208;208;208;208;141;97	768;5678;6984;8763;9140;10356;10464;16544	5297;5298;5299;5300;5301;5302;5303;5304;5305;5306;5307;5308;5309;5310;5311;5312;5313;5314;5315;5316;5317;5318;5319;5320;5321;5322;5323;5324;5325;38797;38798;38799;38800;38801;38802;38803;38804;38805;38806;38807;38808;38809;38810;38811;47880;47881;47882;47883;47884;47885;47886;47887;47888;60293;60294;60295;62791;71128;71129;71130;71131;71132;71767;71768;71769;71770;111917;111918;111919;111920;1119…	1907	19892	22111	21585	23317	23843	24790	23439	24907
1780	0.139739	Osind.05G018380_02	0.0132028	0.0911548	Osind.05G018380_02;Osind.05G018380_01;LOC_Os05g37330.1;Os05t0445500-01;OsIR8_05T0192500.1;Os05t0445500-02	Osind.05G018380_02;Osind.05G018380_01;LOC_Os05g37330.1;Os05t0445500-01;OsIR8_05T0192500.1;Os05t0445500-02	5;5;5;5;5;4	4;4;4;4;4;3	Osind.05G018380_02;Osind.05G018380_01;LOC_Os05g37330.1 protein|60S acidic ribosomal protein, putative, expressed;Os05t0445500-01 Similar to Acidic ribosomal protein (Fragment).;OsIR8_05T0192500.1;Os05t0445500-02 Similar to 60S acidic ribosomal protein p2b	6	5	4	73.5	58.4	113;113;113;139;197;75	3011;5690;11384;13950;18962	20847;20848;20849;20850;20851;20852;20853;20854;20855;20856;20857;20858;38950;38951;38952;38953;38954;38955;38956;38957;38958;38959;38960;38961;38962;77829;77830;77831;77832;77833;77834;77835;77836;77837;95096;95097;95098;128458;128459	1780	51245	49708	40628	44937	52227	50687	50655	51919
3784	0.125702	Osind.12G008890_01	0.0133915	0.0920049	Osind.12G008890_01;OsIR8_12T0088000.1;Osind.12G008890_03	Osind.12G008890_01;OsIR8_12T0088000.1;Osind.12G008890_03	18;18;10	2;2;2	Osind.12G008890_01;OsIR8_12T0088000.1;Osind.12G008890_03	3	18	2	40.5	6.2	291;175;148	2343;2344;4984;5854;10249;10250;10365;12490;12491;14869;15272;15273;16500;16812;16813;19164;20757;20758	16362;16363;16364;16365;16366;16367;16368;16369;16370;16371;16372;16373;16374;16375;16376;16377;16378;16379;16380;16381;16382;16383;16384;16385;16386;16387;16388;34081;34082;34083;34084;34085;34086;34087;34088;34089;34090;40061;40062;40063;40064;40065;40066;40067;40068;40069;40070;40071;40072;40073;40074;40075;40076;40077;40078;40079;40080;40081;40082;40083;40084;40085;40086;40087;40088;40089;400…	3784	46039	47903	83881	82638	60509	54516	82686	86462
3843	-0.362014	OsIR8_02T0066200.1	0.0133915	0.0920049	OsIR8_02T0066200.1	OsIR8_02T0066200.1	9	1	OsIR8_02T0066200.1	1	9	1	38	3.6	421	5362;5769;6234;7242;8585;13448;14692;16270;20549	36879;36880;36881;36882;36883;36884;36885;36886;36887;36888;36889;36890;36891;39543;42701;49814;49815;49816;49817;49818;49819;49820;49821;49822;49823;59081;59082;59083;59084;59085;59086;59087;59088;59089;91400;91401;91402;91403;91404;91405;91406;91407;91408;91409;91410;91411;91412;91413;91414;100136;100137;100138;100139;100140;100141;100142;100143;100144;110170;110171;110172;110173;110174;110175;…	3843	2343	2251	2452	2223	1911	1844	1573	1884
487	-0.582015	Osind.02G001260_03	0.013516	0.0921241	Osind.02G001260_03;LOC_Os02g02530.3;OsIR8_02T0010900.4;OsIR8_02T0010900.3;Osind.02G001260_04;Osind.02G001260_02;Os02t0117400-01;LOC_Os02g02530.2;LOC_Os02g02530.1	Osind.02G001260_03;LOC_Os02g02530.3;OsIR8_02T0010900.4;OsIR8_02T0010900.3;Osind.02G001260_04;Osind.02G001260_02;Os02t0117400-01;LOC_Os02g02530.2;LOC_Os02g02530.1	1;1;1;1;1;1;1;1;1	1;1;1;1;1;1;1;1;1	Osind.02G001260_03;LOC_Os02g02530.3 protein|signal peptide peptidase domain containing protein, expressed;OsIR8_02T0010900.4;OsIR8_02T0010900.3;Osind.02G001260_04;Osind.02G001260_02;Os02t0117400-01 Peptidase A22B, signal peptide peptidase domain containing	9	1	1	4.8	4.8	289;289;343;343;343;343;343;343;343	496	3476;3477	487	1070	851	594	663	230	880	584	429
1887	0.129165	Osind.06G000040_01	0.013548	0.0921241	Osind.06G000040_01;Os06t0101600-01;LOC_Os06g01210.1	Osind.06G000040_01;Os06t0101600-01;LOC_Os06g01210.1	3;3;3	3;3;3	Osind.06G000040_01;Os06t0101600-01 Plastocyanin, chloroplast precursor.;LOC_Os06g01210.1 protein|plastocyanin, chloroplast precursor, putative, expressed	3	3	3	20.8	20.8	154;154;154	14133;16224;16225	96403;96404;96405;96406;96407;96408;96409;96410;96411;96412;96413;96414;96415;96416;96417;96418;96419;96420;96421;96422;96423;96424;96425;96426;96427;96428;96429;96430;96431;96432;96433;96434;96435;96436;96437;96438;96439;96440;96441;96442;96443;96444;96445;96446;96447;96448;96449;96450;96451;96452;96453;96454;96455;96456;96457;96458;96459;96460;96461;96462;96463;96464;96465;96466;96467;96468;964…	1887	151614	152216	139233	152247	156582	152053	185867	156565
807	0.141638	Os02t0788400-01	0.0135552	0.0921241	Os02t0788400-01;LOC_Os02g54700.2;Osind.02G046190_01;OsIR8_02T0345600.1	Os02t0788400-01;LOC_Os02g54700.2;Osind.02G046190_01;OsIR8_02T0345600.1	6;6;5;5	6;6;5;5	Os02t0788400-01 Similar to Eukaryotic translation initiation factor 3 subunit-like protein.;LOC_Os02g54700.2 protein|RNA recognition motif containing protein, putative, expressed;Osind.02G046190_01;OsIR8_02T0345600.1	4	6	6	24.2	24.2	289;289;584;616	508;2121;5905;6934;20240;20612	3542;3543;3544;3545;3546;3547;3548;3549;3550;3551;3552;3553;14859;14860;40436;47516;47517;47518;47519;47520;47521;47522;47523;47524;47525;47526;47527;47528;137133;137134;137135;137136;137137;137138;137139;137140;137141;137142;137143;137144;137145;137146;139895;139896;139897;139898	807	41914	42230	45577	43821	47906	46632	48958	47948
3292	-0.139331	Os10t0214132-00	0.013669	0.0921241	Os10t0214132-00	Os10t0214132-00	2	2	Os10t0214132-00 Similar to ribosomal protein L2.	1	2	2	27.3	27.3	88	10089;13754	69452;69453;69454;69455;69456;69457;69458;69459;69460;69461;69462;69463;69464;93725;93726;93727;93728;93729;93730;93731;93732;93733;93734;93735;93736;93737;93738	3292	84725	66110	60356	66899	69982	65746	59978	56783
995	0.137685	Os03t0265400-02	0.0136797	0.0921241	Os03t0265400-02;Os03t0265400-01;LOC_Os03g15870.1;OsIR8_03T0110800.1;Osind.03G011590_01	Os03t0265400-02;Os03t0265400-01;LOC_Os03g15870.1;OsIR8_03T0110800.1;Osind.03G011590_01	5;5;5;5;5	5;5;5;5;5	Os03t0265400-02 Similar to 50S ribosomal protein L4, chloroplast precursor (R-protein L4).;Os03t0265400-01 Similar to 50S ribosomal protein L4, chloroplast precursor (R-protein L4).;LOC_Os03g15870.1 protein|ribosomal protein L4, putative, expressed;OsIR8_0	5	5	5	16.4	16.4	323;323;323;324;324	1448;10566;11508;18044;18196	10195;10196;10197;10198;10199;10200;10201;10202;10203;10204;10205;10206;10207;10208;10209;10210;72372;72373;78670;78671;78672;78673;78674;78675;78676;78677;121957;121958;121959;121960;121961;121962;121963;121964;121965;121966;121967;121968;121969;123241;123242	995	44523	34654	38064	55230	49175	47784	38247	54536
3645	0.134265	OsIR8_07T0088200.1	0.0137117	0.0921241	OsIR8_07T0088200.1;Osind.07G008380_01;Os07t0243150-01;LOC_Os07g13969.1	OsIR8_07T0088200.1;Osind.07G008380_01;Os07t0243150-01;LOC_Os07g13969.1	5;5;3;3	5;5;3;3	OsIR8_07T0088200.1;Osind.07G008380_01;Os07t0243150-01 Hypothetical conserved gene.;LOC_Os07g13969.1 protein|expressed protein	4	5	5	38.7	38.7	119;119;104;121	145;4200;4201;10184;17321	925;926;927;928;929;28687;28688;28689;28690;28691;28692;28693;28694;28695;28696;28697;28698;28699;28700;28701;28702;28703;28704;28705;28706;28707;28708;28709;28710;28711;28712;28713;28714;70126;70127;70128;70129;70130;116878;116879;116880;116881;116882;116883;116884;116885;116886;116887;116888;116889;116890;116891;116892;116893;116894;116895;116896	3645	80036	77577	81676	73496	84369	81454	95885	81584
2200	0.144396	Osind.07G009320_01	0.0137367	0.0921241	Osind.07G009320_01;Os07t0262200-02;LOC_Os07g15880.1;OsIR8_07T0098400.1	Osind.07G009320_01;Os07t0262200-02;LOC_Os07g15880.1;OsIR8_07T0098400.1	9;9;9;5	3;3;3;2	Osind.07G009320_01;Os07t0262200-02 Prohibitin complex 2&alpha; subunit, Regulation of leaf morphology and spikelet number, Regulation of mitochondria and chloroplasts stability, Regulation of photosynthetic efficiency and cell division;LOC_Os07g15880.1 pro	4	9	3	40.8	16.6	289;289;289;166	1761;2253;3073;4285;15217;15822;18004;19077;20585	12438;15757;15758;15759;15760;15761;15762;15763;15764;15765;15766;15767;15768;15769;15770;21221;29164;29165;103326;107157;107158;121714;121715;121716;121717;121718;121719;121720;129344;129345;129346;129347;129348;129349;129350;129351;129352;129353;129354;139726;139727;139728	2200	39059	39076	37242	36825	38606	43038	41353	45227
2011	-0.148439	OsIR8_06T0176000.1	0.0137367	0.0921241	OsIR8_06T0176000.1;Osind.06G016510_01;Os06t0336200-01;LOC_Os06g22960.1;Os06t0336200-02	OsIR8_06T0176000.1;Osind.06G016510_01;Os06t0336200-01;LOC_Os06g22960.1;Os06t0336200-02	2;2;2;2;1	2;2;2;2;1	OsIR8_06T0176000.1;Osind.06G016510_01;Os06t0336200-01 Delta-tonoplast intrinsic protein.;LOC_Os06g22960.1 protein|aquaporin protein, putative, expressed;Os06t0336200-02 Similar to cDNA clone:001-035-G09, full insert sequence.	5	2	2	10.9	10.9	248;248;248;248;102	5733;21496	39311;39312;39313;39314;39315;39316;39317;39318;39319;39320;39321;39322;39323;39324;39325;146121;146122;146123;146124;146125;146126;146127;146128;146129;146130;146131	2011	33545	33773	32227	31594	28776	32868	27786	28887
1009	0.12267	Osind.03G012570_01	0.0137367	0.0921241	Osind.03G012570_01;Os03t0278900-01;LOC_Os03g17070.1;OsIR8_03T0120700.1	Osind.03G012570_01;Os03t0278900-01;LOC_Os03g17070.1;OsIR8_03T0120700.1	13;13;13;13	13;13;13;13	Osind.03G012570_01;Os03t0278900-01 ATPase, F0 complex, subunit B/B, bacterial and chloroplast family protein.;LOC_Os03g17070.1 protein|ATP synthase B chain, chloroplast precursor, putative, expressed;OsIR8_03T0120700.1	4	13	13	39.8	39.8	211;211;211;410	535;1199;1200;2514;5353;10348;13196;14936;15681;15726;15727;18935;18936	3696;3697;3698;3699;3700;3701;3702;3703;3704;3705;3706;3707;3708;3709;3710;3711;3712;3713;8473;8474;8475;8476;8477;8478;8479;8480;8481;8482;8483;8484;8485;8486;8487;8488;8489;8490;8491;8492;8493;8494;8495;8496;8497;8498;8499;8500;8501;8502;8503;8504;8505;8506;8507;8508;8509;8510;17401;17402;17403;17404;17405;17406;17407;36819;36820;36821;36822;36823;36824;36825;36826;36827;36828;36829;36830;36831…	1009	303763	323083	313004	331503	371781	318865	364472	329065
2765	0.127612	LOC_Os10g18340.1	0.0137367	0.0921241	LOC_Os10g18340.1;Os10t0330000-01;LOC_Os10g18340.2	LOC_Os10g18340.1;Os10t0330000-01;LOC_Os10g18340.2	12;12;7	2;2;2	LOC_Os10g18340.1 protein|expressed protein;Os10t0330000-01 Conserved hypothetical protein.;LOC_Os10g18340.2 protein|expressed protein	3	12	2	91.5	11.5	165;165;91	2748;4143;5382;6580;7056;10409;11227;11228;13276;14424;16303;20287	18985;18986;18987;18988;18989;18990;18991;18992;18993;28312;28313;37026;37027;37028;37029;37030;37031;37032;37033;37034;45144;45145;45146;45147;48369;48370;48371;48372;48373;48374;48375;48376;48377;48378;48379;48380;48381;71472;71473;71474;71475;71476;71477;71478;71479;76793;76794;76795;76796;76797;76798;76799;76800;76801;76802;76803;76804;76805;76806;76807;76808;76809;89970;98308;98309;98310;110…	2765	139765	140542	121745	143407	155346	144420	158555	137584
743	-0.134332	Osind.02G029760_01	0.0138612	0.0923697	Osind.02G029760_01;Osind.02G029760_02;Osind.02G029760_03;OsIR8_02T0290400.2;OsIR8_02T0290400.1;LOC_Os02g47600.1;Os02t0704900-02;Os02t0704900-01;LOC_Os02g47600.2;OsIR8_02T0290400.3;Osind.04G030900_02;OsIR8_05T0189100.2;LOC_Os05g36260.1;Os05t0438500-01;Osind.05G018060_01;Osind.05G018060_02;OsIR8_05T0189100.1;LOC_Os04g59040.3	Osind.02G029760_01;Osind.02G029760_02;Osind.02G029760_03;OsIR8_02T0290400.2;OsIR8_02T0290400.1;LOC_Os02g47600.1;Os02t0704900-02;Os02t0704900-01;LOC_Os02g47600.2;OsIR8_02T0290400.3	9;9;9;9;9;9;9;9;9;7;3;3;3;3;3;3;3;3	5;5;5;5;5;5;5;5;5;3;0;0;0;0;0;0;0;0	Osind.02G029760_01;Osind.02G029760_02;Osind.02G029760_03;OsIR8_02T0290400.2;OsIR8_02T0290400.1;LOC_Os02g47600.1 protein|soluble inorganic pyrophosphatase, putative, expressed;Os02t0704900-02 Similar to Inorganic pyrophosphatase-like protein.;Os02t0704900-0	18	9	5	35.6	20.8	351;214;241;214;214;214;214;214;214;193;181;224;224;224;224;237;237;181	1045;5394;5866;8714;9318;9548;13810;19769;21364	7476;7477;7478;7479;7480;7481;7482;7483;37105;37106;37107;37108;37109;37110;37111;37112;37113;37114;37115;37116;37117;37118;37119;37120;37121;37122;37123;37124;40174;60005;60006;60007;60008;64118;64119;64120;64121;64122;64123;64124;64125;64126;64127;64128;65642;65643;65644;65645;65646;94088;134027;134028;134029;134030;134031;134032;134033;134034;134035;134036;134037;134038;134039;134040;145197;14…	743	80454	76199	81844	79414	74441	73859	71685	69661
3506	-0.148659	Osind.04G001990_02	0.0138683	0.0923697	Osind.04G001990_02;Osind.04G001990_01;OsIR8_04T0021100.1;Os04t0151800-02;Os04t0151800-01;LOC_Os04g06770.2;LOC_Os04g06770.1;Os04t0151800-03;Os04t0151800-04	Osind.04G001990_02;Osind.04G001990_01;OsIR8_04T0021100.1;Os04t0151800-02;Os04t0151800-01;LOC_Os04g06770.2;LOC_Os04g06770.1	8;8;8;7;7;7;7;3;1	8;8;8;7;7;7;7;3;1	Osind.04G001990_02;Osind.04G001990_01;OsIR8_04T0021100.1;Os04t0151800-02 Argonaute and Dicer protein, PAZ domain containing protein.;Os04t0151800-01 Argonaute and Dicer protein, PAZ domain containing protein.;LOC_Os04g06770.2 protein|argonaute, putative, e	9	8	8	10	10	910;910;911;911;911;911;911;521;294	360;5223;7822;7864;10435;13610;19802;20092	2473;2474;35821;35822;35823;53734;53735;53736;53737;53738;53739;53740;53741;53742;54071;71638;92825;134356;136250;136251;136252;136253	3506	32532	31724	31089	35314	28047	30473	27474	31872
3571	0.143021	Osind.05G004300_01	0.0138719	0.0923697	Osind.05G004300_01;Os05t0161500-01;LOC_Os05g06920.1;OsIR8_05T0041400.1;OsIR8_05T0041500.1	Osind.05G004300_01;Os05t0161500-01;LOC_Os05g06920.1;OsIR8_05T0041400.1	9;8;8;6;2	7;6;6;5;1	Osind.05G004300_01;Os05t0161500-01 Calcium-activated (p)ppGpp synthetase, Ca<sup>2+</sup>-activated RelA-SpoT homolog 2;LOC_Os05g06920.1 protein|relA-SpoT like protein RSH4, putative, expressed;OsIR8_05T0041400.1	5	9	7	27.6	20.3	543;559;559;367;285	1771;8711;12068;13221;16590;18844;18917;19033;19392	59999;82265;82266;82267;82268;82269;82270;82271;82272;82273;82274;82275;82276;89613;112244;112245;112246;127721;128151;128152;128153;128154;128155;129011;129012;129013;129014;129015;129016;129017;129018;129019;129020;129021;129022;129023;129024;129025;129026;131539;131540;131541;131542;131543;131544	3571	38227	42656	39271	43124	39428	46797	44939	49130
2787	0.171334	LOC_Os10g27174.1	0.0139609	0.0927423	LOC_Os10g27174.1;Osind.03G004990_01;Os10t0411700-01;Osind.10G010120_01;OsIR8_03T0044100.1;OsIR8_10T0104800.8;OsIR8_10T0104800.4;OsIR8_10T0104800.3;OsIR8_10T0104800.1;OsIR8_10T0104800.2	LOC_Os10g27174.1;Osind.03G004990_01;Os10t0411700-01;Osind.10G010120_01;OsIR8_03T0044100.1;OsIR8_10T0104800.8;OsIR8_10T0104800.4;OsIR8_10T0104800.3;OsIR8_10T0104800.1;OsIR8_10T0104800.2	1;1;1;1;1;1;1;1;1;1	1;1;1;1;1;1;1;1;1;1	LOC_Os10g27174.1 protein|40S ribosomal protein S28, putative, expressed;Osind.03G004990_01;Os10t0411700-01 Similar to S28 ribosomal protein (Fragment).;Osind.10G010120_01;OsIR8_03T0044100.1;OsIR8_10T0104800.8;OsIR8_10T0104800.4;OsIR8_10T0104800.3;OsIR8_10T	10	1	1	18.5	18.5	65;70;71;84;101;102;406;423;436;451	4307	29315;29316;29317;29318;29319;29320;29321;29322;29323;29324;29325;29326;29327;29328;29329;29330;29331	2787	13280	13887	14586	13172	14355	15982	14985	16529
1885	-0.129488	LOC_Os05g51700.2	0.0140641	0.0932075	LOC_Os05g51700.2;Os05t0595400-02;Os05t0595400-01;LOC_Os05g51700.1;OsIR8_05T0284100.3;OsIR8_05T0284100.2;OsIR8_05T0284100.1;Osind.05G028570_01;LOC_Os05g51700.3;Osind.05G028560_01;OsIR8_05T0284100.5;OsIR8_05T0284100.4	LOC_Os05g51700.2;Os05t0595400-02;Os05t0595400-01;LOC_Os05g51700.1;OsIR8_05T0284100.3;OsIR8_05T0284100.2;OsIR8_05T0284100.1;Osind.05G028570_01;LOC_Os05g51700.3;Osind.05G028560_01;OsIR8_05T0284100.5	7;7;7;7;7;7;7;6;6;5;5;1	7;7;7;7;7;7;7;6;6;5;5;1	LOC_Os05g51700.2 protein|nucleoside diphosphate kinase, putative, expressed;Os05t0595400-02 Similar to Nucleoside diphosphate kinase III (EC 2.7.4.6) (NDK III) (NDP kinase III) (NDPK III).;Os05t0595400-01 Nucleoside diphosphate kinase;LOC_Os05g51700.1 prot	12	7	7	34.5	34.5	206;239;239;239;495;495;519;183;183;162;175;371	540;4922;7524;11905;13948;16087;17718	3725;3726;3727;3728;3729;3730;3731;3732;3733;3734;3735;3736;33573;33574;33575;33576;33577;33578;33579;33580;33581;33582;33583;33584;33585;33586;51864;51865;51866;51867;81302;81303;81304;81305;81306;81307;81308;81309;81310;95071;95072;95073;95074;95075;95076;108974;108975;108976;108977;108978;119748;119749;119750;119751;119752;119753;119754;119755;119756;119757	1885	114907	117076	119863	119183	109589	107918	110535	102552
2415	-0.278444	Osind.08G006350_01	0.0141495	0.0935529	Osind.08G006350_01;LOC_Os08g10500.1;Os08t0205800-01;OsIR8_08T0066900.1	Osind.08G006350_01;LOC_Os08g10500.1;Os08t0205800-01;OsIR8_08T0066900.1	1;1;1;1	1;1;1;1	Osind.08G006350_01;LOC_Os08g10500.1 protein|expressed protein;Os08t0205800-01 Hypothetical conserved gene.;OsIR8_08T0066900.1	4	1	1	20.9	20.9	91;91;110;117	2848	19749;19750;19751;19752;19753;19754;19755	2415	5049	3003	4014	4707	3327	3462	3432	3608
2340	0.184213	OsIR8_07T0264200.1	0.0142883	0.0942488	OsIR8_07T0264200.1;Osind.07G016220_01;Os07t0674200-01;LOC_Os07g47710.1	OsIR8_07T0264200.1;Osind.07G016220_01;Os07t0674200-01;LOC_Os07g47710.1	5;5;5;5	3;3;3;3	OsIR8_07T0264200.1;Osind.07G016220_01;Os07t0674200-01 Similar to 60S ribosomal protein L22-2.;LOC_Os07g47710.1 protein|60S ribosomal protein L22-2, putative, expressed	4	5	3	35.4	18.5	130;130;130;130	879;9584;20275;20276;20955	6201;6202;65824;65825;65826;65827;65828;137417;137418;137419;137420;137421;137422;142380;142381;142382;142383;142384;142385;142386;142387;142388;142389;142390	2340	9460	9356	10943	10910	10592	10440	12190	12986
1801	0.225507	Osind.05G021520_02	0.0144164	0.0947196	Osind.05G021520_02;Osind.05G021520_01;OsIR8_05T0222000.1;Os05t0494500-02;Os05t0494500-01;LOC_Os05g41480.2;LOC_Os05g41480.1	Osind.05G021520_02;Osind.05G021520_01;OsIR8_05T0222000.1;Os05t0494500-02;Os05t0494500-01;LOC_Os05g41480.2;LOC_Os05g41480.1	1;1;1;1;1;1;1	1;1;1;1;1;1;1	Osind.05G021520_02;Osind.05G021520_01;OsIR8_05T0222000.1;Os05t0494500-02 Protein of unknown function DUF250 domain containing protein.;Os05t0494500-01 Protein of unknown function DUF250 domain containing protein.;LOC_Os05g41480.2 protein|domain of unknown	7	1	1	4.3	4.3	345;345;354;354;354;354;354	9856	67701;67702;67703;67704;67705;67706;67707;67708;67709;67710	1801	4979	5852	5253	5466	6165	5620	6684	6727
49	-0.165102	Osind.01G005040_01	0.014427	0.0947196	Osind.01G005040_01;Os01t0172800-01;LOC_Os01g07780.1	Osind.01G005040_01;Os01t0172800-01;LOC_Os01g07780.1	1;1;1	1;1;1	Osind.01G005040_01;Os01t0172800-01 Embryo-specific 3 family protein.;LOC_Os01g07780.1 protein|embryo-specific 3, putative, expressed	3	1	1	7.3	7.3	191;191;191	18287	123773;123774;123775;123776;123777;123778;123779;123780;123781;123782;123783;123784	49	19402	17739	15970	16765	14106	17462	14652	16100
2987	-0.266892	Osind.11G019220_02	0.0144733	0.0948019	Osind.11G019220_02;Osind.11G019220_03;LOC_Os11g39220.2;Osind.11G019220_01;OsIR8_11T0190000.1;Os11t0605500-01;LOC_Os11g39220.1	Osind.11G019220_02;Osind.11G019220_03;LOC_Os11g39220.2;Osind.11G019220_01;OsIR8_11T0190000.1;Os11t0605500-01;LOC_Os11g39220.1	2;2;2;2;2;2;2	2;2;2;2;2;2;2	Osind.11G019220_02;Osind.11G019220_03;LOC_Os11g39220.2 protein|acyl-coenzyme A oxidase, putative, expressed;Osind.11G019220_01;OsIR8_11T0190000.1;Os11t0605500-01 Acyl-CoA oxidase 2;LOC_Os11g39220.1 protein|acyl-coenzyme A oxidase, putative, expressed	7	2	2	6.6	6.6	501;509;509;600;698;699;699	10684;20646	73161;73162;140088;140089;140090;140091	2987	4177	4002	4576	3948	3400	3993	3458	3031
373	-0.121214	LOC_Os01g64660.2	0.0147082	0.0961163	LOC_Os01g64660.2;Os01t0866400-01;Osind.01G040020_01;OsIR8_01T0396600.2;OsIR8_01T0396600.3;LOC_Os01g64660.1;Osind.01G040020_02;LOC_Os01g64660.3;LOC_Os01g64660.4;LOC_Os05g36270.1;OsIR8_05T0189200.2;OsIR8_05T0189200.3;OsIR8_05T0189200.4;OsIR8_05T0189200.1;Os05t0438600-02;OsIR8_05T0189200.5;LOC_Os05g36270.2;LOC_Os05g36270.3;Osind.05G018070_03;Osind.05G018070_01;Osind.05G018070_02;Osind.05G018070_04;O…	LOC_Os01g64660.2;Os01t0866400-01;Osind.01G040020_01;OsIR8_01T0396600.2;OsIR8_01T0396600.3;LOC_Os01g64660.1;Osind.01G040020_02;LOC_Os01g64660.3;LOC_Os01g64660.4	21;21;21;18;18;16;16;15;11;5;5;5;5;5;5;5;5;5;4;4;4;3;1	21;21;21;18;18;16;16;15;11;5;5;5;5;5;5;5;5;5;4;4;4;3;1	LOC_Os01g64660.2 protein|fructose-1,6-bisphosphatase, putative, expressed;Os01t0866400-01 Cytosolic fructose-1,6-bisphosphatase, Sucrose biosynthesis, Required for tiller bud outgrowth;Osind.01G040020_01;OsIR8_01T0396600.2;OsIR8_01T0396600.3;LOC_Os01g64660	23	21	21	56.3	56.3	339;339;339;367;337;346;346;288;233;341;396;373;362;461;341;339;296;294;360;364;308;208;158	847;1211;3049;5025;6416;6758;7625;10168;10548;11316;11913;11914;13313;14385;16815;16816;18039;19765;21097;21475;21476	5935;8570;8571;8572;8573;21074;21075;21076;21077;21078;21079;21080;21081;21082;21083;21084;21085;21086;21087;21088;21089;34451;34452;34453;34454;34455;34456;34457;34458;34459;34460;34461;34462;34463;34464;34465;34466;43901;43902;43903;43904;43905;43906;43907;43908;43909;46331;46332;46333;52436;52437;52438;52439;52440;52441;52442;52443;52444;52445;52446;70020;70021;70022;72239;72240;72241;72242;72…	373	319525	307008	326677	299866	280951	301561	283475	286108
2296	-0.800443	Osind.02G031460_02	0.0149822	0.0976798	Osind.02G031460_02;OsIR8_07T0226100.2;OsIR8_07T0226100.3;OsIR8_07T0226100.1;Osind.02G031460_01;Os07t0609766-01;LOC_Os07g41900.1	Osind.02G031460_02;OsIR8_07T0226100.2;OsIR8_07T0226100.3;OsIR8_07T0226100.1;Osind.02G031460_01;Os07t0609766-01;LOC_Os07g41900.1	1;1;1;1;1;1;1	1;1;1;1;1;1;1	Osind.02G031460_02;OsIR8_07T0226100.2;OsIR8_07T0226100.3;OsIR8_07T0226100.1;Osind.02G031460_01;Os07t0609766-01 Ortholog of the Arabidopsis SWI/SNF chromatin remodeling complex (CRC) component LFR, Armadillo repeat (ARM-repeat) family protein, Regulation of	7	1	1	6.1	6.1	329;345;375;460;460;460;460	11928	81479;81480	2296	205	183	297	252	180	202	0	156
2739	-0.12527	Os10t0100300-01	0.0150249	0.0977315	Os10t0100300-01;LOC_Os10g01044.1;LOC_Os10g01044.2;LOC_Os10g01044.3;Osind.10G000010_01	Os10t0100300-01;LOC_Os10g01044.1;LOC_Os10g01044.2;LOC_Os10g01044.3	16;16;14;8;6	16;16;14;8;6	Os10t0100300-01 NAD(P)-binding domain containing protein.;LOC_Os10g01044.1 protein|isoflavone reductase, putative, expressed;LOC_Os10g01044.2 protein|isoflavone reductase, putative, expressed;LOC_Os10g01044.3 protein|isoflavone reductase, putative, express	5	16	16	37	37	497;497;423;318;308	492;1889;1890;2971;4970;8987;11411;15117;15666;17151;18840;18974;20338;20339;20910;20911	3408;3409;3410;3411;3412;3413;3414;13199;13200;13201;13202;13203;13204;13205;13206;13207;13208;13209;13210;13211;13212;13213;13214;13215;20549;20550;20551;20552;20553;33984;33985;33986;33987;33988;33989;33990;33991;33992;33993;33994;33995;33996;33997;61743;78023;78024;78025;78026;78027;78028;78029;78030;78031;78032;78033;78034;78035;78036;102617;106136;106137;106138;106139;106140;106141;106142;10…	2739	170186	169910	153613	157433	150233	156004	140199	150552
1057	-0.128065	OsIR8_03T0149600.1	0.0150712	0.097806	OsIR8_03T0149600.1;Osind.03G015860_01;Os03t0327600-01;LOC_Os03g21040.2;OsIR8_03T0149600.2;Osind.03G015860_03;LOC_Os03g21040.3;Osind.03G015860_02	OsIR8_03T0149600.1;Osind.03G015860_01;Os03t0327600-01;LOC_Os03g21040.2;OsIR8_03T0149600.2;Osind.03G015860_03;LOC_Os03g21040.3;Osind.03G015860_02	14;14;14;14;14;11;11;11	12;12;12;12;12;11;11;11	OsIR8_03T0149600.1;Osind.03G015860_01;Os03t0327600-01 D-type euonymus-related lectin (EUL), Response to salt and drought stress, hormone treatment, Response to biotic treatment;LOC_Os03g21040.2 protein|stress responsive protein, putative, expressed;OsIR	8	14	12	48.3	42	348;348;348;348;373;279;279;379	363;364;2654;2674;2873;4407;7152;8679;9417;9528;11124;12352;13654;13655	2491;2492;2493;2494;2495;2496;2497;2498;2499;2500;2501;2502;18389;18390;18391;18392;18393;18394;18489;18490;19909;30065;30066;30067;30068;30069;30070;30071;30072;30073;30074;30075;30076;30077;30078;49043;49044;59728;59729;59730;59731;59732;59733;59734;59735;59736;64805;64806;64807;64808;64809;64810;64811;64812;64813;65517;65518;65519;65520;65521;75997;75998;75999;84175;84176;84177;84178;84179;930…	1057	116208	102284	111251	108214	94799	107540	94059	104358
201	0.141263	OsIR8_01T0226300.1	0.0151922	0.0982838	OsIR8_01T0226300.1;LOC_Os01g40710.1;Osind.01G022220_01;Os01t0589800-01	OsIR8_01T0226300.1;LOC_Os01g40710.1;Osind.01G022220_01;Os01t0589800-01	5;5;4;3	5;5;4;3	OsIR8_01T0226300.1;LOC_Os01g40710.1 protein|high light inducible protein, putative, expressed;Osind.01G022220_01;Os01t0589800-01 Similar to OHP2.	4	5	5	40.1	40.1	187;190;178;69	9508;10540;11230;15579;18215	65381;65382;65383;65384;65385;65386;72170;72171;72172;72173;72174;72175;72176;72177;76811;76812;76813;76814;76815;76816;76817;76818;76819;76820;76821;76822;76823;76824;105658;105659;105660;105661;105662;123344;123345	201	33422	34261	38046	36800	40032	40912	39320	36927
1110	0.127745	Osind.03G020700_01	0.0152811	0.0982838	Osind.03G020700_01;Os03t0405900-01;LOC_Os03g29240.1;OsIR8_03T0197400.1	Osind.03G020700_01;Os03t0405900-01;LOC_Os03g29240.1;OsIR8_03T0197400.1	12;12;12;12	9;9;9;9	Osind.03G020700_01;Os03t0405900-01 Hypothetical conserved gene.;LOC_Os03g29240.1 protein|PDI, putative, expressed;OsIR8_03T0197400.1	4	12	9	30.8	23.2	581;581;581;776	345;3309;6751;8430;9923;11406;11883;16217;18199;19775;19936;20947	22856;22857;22858;22859;22860;22861;22862;22863;46291;46292;58203;58204;58205;58206;68195;68196;68197;68198;68199;68200;68201;68202;68203;68204;68205;68206;77961;81134;81135;81136;81137;81138;81139;81140;81141;81142;81143;81144;109815;109816;109817;109818;109819;123256;123257;123258;123259;123260;123261;123262;123263;123264;123265;123266;123267;123268;123269;123270;123271;123272;123273;123274;134…	1110	94518	92533	101194	102815	98740	113106	106673	108747
2214	-0.157725	OsIR8_07T0127900.1	0.0152847	0.0982838	OsIR8_07T0127900.1;Osind.07G012090_02;Osind.07G012090_01;LOC_Os07g25680.1;Os07t0438500-01	OsIR8_07T0127900.1;Osind.07G012090_02;Osind.07G012090_01;LOC_Os07g25680.1;Os07t0438500-01	5;5;5;5;4	5;5;5;5;4	OsIR8_07T0127900.1;Osind.07G012090_02;Osind.07G012090_01;LOC_Os07g25680.1 protein|protein kinase domain containing protein, expressed;Os07t0438500-01 Octicosapeptide/Phox/Bem1p domain containing protein.	5	5	5	4.5	4.5	1219;1219;1219;1219;862	3301;8753;12748;14008;21463	22817;60210;60211;60212;60213;86517;86518;86519;86520;86521;95444;95445;145913;145914;145915;145916;145917;145918;145919;145920;145921	2214	20546	21206	20232	20179	18838	17900	18601	18315
1865	-0.13783	LOC_Os05g49890.2	0.0152847	0.0982838	LOC_Os05g49890.2;Os05t0574500-01;LOC_Os05g49890.1;OsIR8_05T0270800.2;OsIR8_05T0270800.1;Osind.06G021240_01;Os06t0600301-00;LOC_Os06g39875.1;LOC_Os05g49890.3;Osind.05G027130_03	LOC_Os05g49890.2;Os05t0574500-01;LOC_Os05g49890.1;OsIR8_05T0270800.2;OsIR8_05T0270800.1;Osind.06G021240_01;Os06t0600301-00;LOC_Os06g39875.1	8;8;8;8;8;4;4;4;3;2	3;3;3;3;3;2;2;2;1;1	LOC_Os05g49890.2 protein|ras-related protein, putative, expressed;Os05t0574500-01 Ras-like nuclear GTPase, Regulation of cell division during cold stress, Cold tolerance, Abiotic stress response;LOC_Os05g49890.1 protein|ras-related protein, putative, expre	10	8	3	38.7	16.1	199;221;221;762;769;226;226;226;123;623	6503;10650;10930;14080;14358;16772;16773;18819	44611;44612;44613;44614;44615;44616;44617;44618;72867;74668;74669;74670;74671;74672;74673;74674;95997;95998;95999;96000;96001;96002;97908;97909;97910;97911;97912;113362;113363;113364;113365;127537	1865	51439	49675	46183	49158	47483	44844	42326	43902
1793	0.23902	Osind.05G020980_01	0.0153416	0.0984247	Osind.05G020980_01;OsIR8_05T0217200.2;OsIR8_05T0217200.1;Osind.05G020980_03;Osind.05G020980_02;Os05t0486700-01;LOC_Os05g40820.2;LOC_Os05g40820.1;LOC_Os05g40820.3	Osind.05G020980_01;OsIR8_05T0217200.2;OsIR8_05T0217200.1;Osind.05G020980_03;Osind.05G020980_02;Os05t0486700-01;LOC_Os05g40820.2;LOC_Os05g40820.1;LOC_Os05g40820.3	3;3;3;3;3;3;3;3;2	1;1;1;1;1;1;1;1;1	Osind.05G020980_01;OsIR8_05T0217200.2;OsIR8_05T0217200.1;Osind.05G020980_03;Osind.05G020980_02;Os05t0486700-01 Ribosomal protein L24e domain containing protein.;LOC_Os05g40820.2 protein|ribosomal protein L24, putative, expressed;LOC_Os05g40820.1 protein|ri	9	3	1	24.2	9.1	132;161;161;161;161;161;161;161;106	431;2959;16460	3018;3019;3020;3021;3022;3023;3024;3025;3026;3027;20497;20498;20499;20500;20501;111326;111327;111328;111329;111330;111331;111332;111333	1793	4341	4595	4650	4123	4984	5301	5114	5501
357	-0.120124	OsIR8_01T0380300.1	0.0156797	0.100226	OsIR8_01T0380300.1;Os01t0840100-01;LOC_Os01g62290.1;LOC_Os01g62290.2;Osind.01G038240_01;Osind.05G017460_01;Os05t0428600-01;LOC_Os05g35400.1	OsIR8_01T0380300.1;Os01t0840100-01;LOC_Os01g62290.1;LOC_Os01g62290.2;Osind.01G038240_01	24;24;24;23;16;1;1;1	3;3;3;3;2;0;0;0	OsIR8_01T0380300.1;Os01t0840100-01 Heat shock protein 70, Hsp70 family protein;LOC_Os01g62290.1 protein|DnaK family protein, putative, expressed;LOC_Os01g62290.2 protein|DnaK family protein, putative, expressed;Osind.01G038240_01	8	24	3	47.7	8.2	648;648;648;614;580;687;687;687	1929;2388;2466;4508;4747;5140;5815;6311;9373;9374;12760;13673;13712;13749;14234;14783;15431;16426;17096;18389;18979;19412;19413;20003	13398;13399;13400;13401;13402;13403;13404;13405;13406;13407;13408;13409;13410;13411;13412;13413;13414;13415;13416;13417;13418;13419;13420;13421;13422;13423;13424;13425;16644;16645;17092;17093;17094;17095;17096;17097;17098;30764;30765;30766;30767;30768;30769;30770;30771;32368;32369;32370;32371;32372;32373;32374;32375;32376;32377;32378;35251;35252;35253;35254;35255;35256;35257;35258;35259;35260;352…	357	297139	268147	266867	261279	245636	274613	236259	249568
2681	-0.175273	Os09t0497400-02	0.0157651	0.100226	Os09t0497400-02;OsIR8_09T0164800.2;OsIR8_09T0164800.1;Osind.09G015020_01;Os09t0497400-01;LOC_Os09g32220.1	Os09t0497400-02;OsIR8_09T0164800.2;OsIR8_09T0164800.1;Osind.09G015020_01;Os09t0497400-01;LOC_Os09g32220.1	3;3;3;3;3;3	3;3;3;3;3;3	Os09t0497400-02 Similar to Protein pob.;OsIR8_09T0164800.2;OsIR8_09T0164800.1;Osind.09G015020_01;Os09t0497400-01 Protein of unknown function DUF850, transmembrane eukaryotic family protein.;LOC_Os09g32220.1 protein|pob, putative, expressed	6	3	3	17.9	17.9	229;245;251;251;251;251	3290;10917;16844	22740;22741;74557;74558;113840;113841;113842;113843;113844;113845;113846;113847	2681	12074	12250	11724	11723	9840	11648	9066	11752
1241	-0.338854	Osind.03G033010_01	0.0157651	0.100226	Osind.03G033010_01;LOC_Os03g52700.1;OsIR8_03T0328900.2;Os03t0737200-01;OsIR8_03T0328900.1;OsIR8_03T0328900.5;OsIR8_03T0328900.4;OsIR8_03T0328900.3	Osind.03G033010_01;LOC_Os03g52700.1;OsIR8_03T0328900.2;Os03t0737200-01;OsIR8_03T0328900.1;OsIR8_03T0328900.5;OsIR8_03T0328900.4;OsIR8_03T0328900.3	2;2;2;2;2;1;1;1	2;2;2;2;2;1;1;1	Osind.03G033010_01;LOC_Os03g52700.1 protein|expressed protein;OsIR8_03T0328900.2;Os03t0737200-01 E3-ubiquitin ligase, Modulation of the cold stress response;OsIR8_03T0328900.1;OsIR8_03T0328900.5;OsIR8_03T0328900.4;OsIR8_03T0328900.3	8	2	2	3.5	3.5	866;915;920;942;947;716;716;716	4035;16656	27633;112633	1241	2867	2364	2394	2235	1789	2170	1958	1879
21	0.261864	OsIR8_01T0015800.1	0.0157651	0.100226	OsIR8_01T0015800.1;Osind.01G001760_01;Os01t0124650-02;LOC_Os01g03390.1	OsIR8_01T0015800.1;Osind.01G001760_01;Os01t0124650-02;LOC_Os01g03390.1	1;1;1;1	1;1;1;1	OsIR8_01T0015800.1;Osind.01G001760_01;Os01t0124650-02 Bowman-Birk inhibitor, Serine protease inhibitor, Resistance against the fungal pathogen;LOC_Os01g03390.1 protein|BBTI7 - Bowman-Birk type bran trypsin inhibitor precursor, expressed	4	1	1	7.6	7.6	185;185;185;185	21447	145790;145791;145792;145793	21	4025	2734	3682	2512	3840	4052	3688	3951
2953	-0.120131	OsIR8_11T0115300.1	0.0158648	0.100632	OsIR8_11T0115300.1;Osind.11G011850_01;Os11t0432400-02;Os11t0432400-01;LOC_Os11g24450.1;LOC_Os11g25030.1	OsIR8_11T0115300.1;Osind.11G011850_01;Os11t0432400-02;Os11t0432400-01;LOC_Os11g24450.1	12;12;12;12;12;1	9;9;9;9;9;1	OsIR8_11T0115300.1;Osind.11G011850_01;Os11t0432400-02 Similar to 2-oxoglutarate/malate translocator.;Os11t0432400-01 Similar to 2-oxoglutarate/malate translocator.;LOC_Os11g24450.1 protein|mitochondrial carrier protein, putative, expressed	6	12	9	49.5	39.5	309;309;309;309;309;54	1480;2104;6531;8785;8852;9730;9731;13489;13567;13694;15112;21304	10528;10529;10530;10531;10532;10533;10534;10535;10536;10537;10538;10539;10540;10541;10542;14720;14721;14722;14723;14724;14725;14726;14727;14728;14729;14730;14731;14732;14733;14734;14735;14736;14737;14738;44827;44828;44829;60466;60467;60468;60469;60470;60471;60472;60473;60474;60897;60898;60899;60900;66822;66823;66824;66825;66826;66827;66828;66829;66830;66831;66832;66833;66834;91790;91791;91792;917…	2953	263296	261427	245827	256575	237123	245626	226616	235697
1501	-0.117052	OsIR8_04T0173200.1	0.0159395	0.100807	OsIR8_04T0173200.1;Os04t0490800-01;LOC_Os04g41340.1;Osind.04G017340_01;Os12t0420000-01;LOC_Os12g23150.1	OsIR8_04T0173200.1;Os04t0490800-01;LOC_Os04g41340.1;Osind.04G017340_01	21;21;21;19;8;8	20;20;20;18;8;8	OsIR8_04T0173200.1;Os04t0490800-01 Phosphoglycolate phosphatase 1, Photorespiration;LOC_Os04g41340.1 protein|4-nitrophenylphosphatase, putative, expressed;Osind.04G017340_01	6	21	20	52.1	48.8	365;365;365;372;235;235	2552;3621;4740;4741;5008;6749;9040;9041;10370;10479;10916;11309;11866;13017;14548;14736;14737;17300;20021;20616;20617	17683;17684;17685;17686;17687;17688;17689;17690;17691;17692;17693;17694;17695;17696;17697;17698;17699;17700;17701;17702;17703;17704;17705;17706;17707;17708;17709;17710;17711;17712;24873;24874;24875;24876;24877;24878;24879;24880;24881;24882;24883;32317;32318;32319;32320;32321;32322;32323;32324;32325;32326;32327;32328;32329;32330;32331;32332;32333;32334;32335;32336;32337;32338;32339;32340;32341;323…	1501	436476	428958	428576	390911	390764	410210	382818	369823
2342	-0.150042	Os07t0679300-01	0.016	0.100807	Os07t0679300-01;LOC_Os07g48160.1;Osind.07G016500_01;OsIR8_07T0267900.2;OsIR8_07T0267900.1;OsIR8_07T0267900.3	Os07t0679300-01;LOC_Os07g48160.1;Osind.07G016500_01;OsIR8_07T0267900.2;OsIR8_07T0267900.1;OsIR8_07T0267900.3	4;4;4;4;4;3	4;4;4;4;4;3	Os07t0679300-01 Similar to Alpha-galactosidase precursor (EC 3.2.1.22) (Melibiase) (Alpha-D- galactoside galactohydrolase).;LOC_Os07g48160.1 protein|alpha-galactosidase precursor, putative, expressed;Osind.07G016500_01;OsIR8_07T0267900.2;OsIR8_07T0267900.1	6	4	4	11.1	11.1	425;425;427;430;450;355	3076;5462;12514;16716	21232;21233;21234;21235;21236;21237;21238;21239;21240;37600;37601;37602;37603;37604;37605;37606;37607;37608;85122;113036	2342	27019	24463	23351	24149	23957	23597	22103	19548
705	0.377503	OsIR8_02T0249100.3	0.016	0.100807	OsIR8_02T0249100.3;LOC_Os02g42310.4;LOC_Os02g42310.3;LOC_Os02g42310.2;Os02t0634700-02;OsIR8_02T0249100.1;Osind.02G025430_01;Os02t0634700-01;LOC_Os02g42310.1	OsIR8_02T0249100.3;LOC_Os02g42310.4;LOC_Os02g42310.3;LOC_Os02g42310.2;Os02t0634700-02;OsIR8_02T0249100.1;Osind.02G025430_01;Os02t0634700-01;LOC_Os02g42310.1	2;2;2;2;2;2;2;2;2	2;2;2;2;2;2;2;2;2	OsIR8_02T0249100.3;LOC_Os02g42310.4 protein|OsSCP8 - Putative Serine Carboxypeptidase homologue, expressed;LOC_Os02g42310.3 protein|OsSCP8 - Putative Serine Carboxypeptidase homologue, expressed;LOC_Os02g42310.2 protein|OsSCP8 - Putative Serine Carboxypept	9	2	2	11.1	11.1	325;325;350;399;405;464;485;485;485	14627;16340	99686;99687;110547	705	1610	1339	1778	1435	2131	1471	2260	2143
2667	0.318036	OsIR8_09T0154300.5	0.0160961	0.101186	OsIR8_09T0154300.5;Osind.09G013840_10;OsIR8_09T0154300.7;OsIR8_09T0154300.6;OsIR8_09T0154300.3;OsIR8_09T0154300.1;OsIR8_09T0154300.4;Os09t0477900-01;Osind.09G013840_03;Osind.09G013840_04;Osind.09G013840_07;Osind.09G013840_02;Osind.09G013840_08;Osind.09G013840_06;Osind.09G013840_05;Osind.09G013840_09;OsIR8_09T0154300.2;OsIR8_09T0154300.8;LOC_Os09g30100.1;Osind.09G013840_01;LOC_Os09g30100.2	OsIR8_09T0154300.5;Osind.09G013840_10;OsIR8_09T0154300.7;OsIR8_09T0154300.6;OsIR8_09T0154300.3;OsIR8_09T0154300.1;OsIR8_09T0154300.4;Os09t0477900-01;Osind.09G013840_03;Osind.09G013840_04;Osind.09G013840_07;Osind.09G013840_02;Osind.09G013840_08;Osind.09G013840_06;Osind.09G013840_05;Osind.09G013840_09;OsIR8_09T0154300.2;OsIR8_09T0154300.8;LOC_Os09g30100.1;Osind.09G013840_01;LOC_Os09g30100.2	4;4;4;4;4;4;4;4;4;4;4;4;4;4;4;4;4;4;4;4;2	4;4;4;4;4;4;4;4;4;4;4;4;4;4;4;4;4;4;4;4;2	OsIR8_09T0154300.5;Osind.09G013840_10;OsIR8_09T0154300.7;OsIR8_09T0154300.6;OsIR8_09T0154300.3;OsIR8_09T0154300.1;OsIR8_09T0154300.4;Os09t0477900-01 NusB/RsmB/TIM44 domain containing protein.;Osind.09G013840_03;Osind.09G013840_04;Osind.09G013840_07;Osind.0	21	4	4	8.3	8.3	579;568;579;579;579;579;579;570;570;570;568;537;568;568;568;568;550;550;544;544;408	7702;9199;12422;20131	52996;52997;63175;84642;136478;136479;136480	2667	2139	2081	2261	2427	2549	2788	2584	3184
3745	-0.139618	Osind.10G016300_01	0.0163843	0.102768	Osind.10G016300_01;Os10t0511400-01;OsIR8_10T0162800.1;LOC_Os10g36760.1;OsIR8_10T0163000.1;Os10t0511600-01;LOC_Os10g36780.4;LOC_Os10g36780.3;LOC_Os10g36780.2;LOC_Os10g36780.1	Osind.10G016300_01;Os10t0511400-01;OsIR8_10T0162800.1;LOC_Os10g36760.1	13;9;8;7;5;4;4;4;4;4	13;9;8;7;5;4;4;4;4;4	Osind.10G016300_01;Os10t0511400-01 Peptidase S28 family protein.;OsIR8_10T0162800.1;LOC_Os10g36760.1 protein|OsProCP3 - Putative Lysosomal Pro-x Carboxypeptidase homologue, expressed	10	13	13	15.8	15.8	1004;507;639;397;326;404;404;490;490;490	5899;10367;10368;12968;14301;14624;14859;14879;15242;17039;20709;21516;21517	40391;40392;40393;40394;40395;40396;40397;40398;71254;71255;71256;71257;71258;71259;87989;87990;87991;87992;97553;97554;97555;97556;97557;97558;99674;99675;101124;101228;101229;101230;101231;101232;101233;103501;115089;115090;115091;115092;115093;115094;115095;140447;146235;146236	3745	43107	40589	37463	40625	37859	37927	35065	36010
1789	-0.31284	Os05t0477900-01	0.0166655	0.103894	Os05t0477900-01;LOC_Os05g40010.1;Osind.05G020310_01;OsIR8_05T0211400.1	Os05t0477900-01;LOC_Os05g40010.1;Osind.05G020310_01;OsIR8_05T0211400.1	1;1;1;1	1;1;1;1	Os05t0477900-01 Similar to nonspecific lipid-transfer protein.;LOC_Os05g40010.1 protein|LTPL17 - Protease inhibitor/seed storage/LTP family protein precursor, expressed;Osind.05G020310_01;OsIR8_05T0211400.1	4	1	1	16.9	16.9	83;129;147;204	14316	97659	1789	2832	2787	2602	3054	2306	2374	2214	2183
2740	0.117215	OsIR8_10T0000300.1	0.0166904	0.103894	OsIR8_10T0000300.1;Osind.10G000040_01;Os10t0100700-01;LOC_Os10g01080.1;LOC_Os01g39280.1;LOC_Os10g11520.1;Os10t0191600-00;OsIR8_10T0039100.1;LOC_Os10g08960.1	OsIR8_10T0000300.1;Osind.10G000040_01;Os10t0100700-01;LOC_Os10g01080.1	10;10;10;10;2;2;2;1;1	3;3;3;3;0;0;0;0;0	OsIR8_10T0000300.1;Osind.10G000040_01;Os10t0100700-01 Pyridoxal phosphate synthase 1.2, Positive regulation of rice stomatal immunity to Xoc, Vitamin B6 biosynthesis;LOC_Os10g01080.1 protein|SOR/SNZ family protein, putative, expressed	9	10	3	33.2	13.1	313;313;313;313;113;170;185;146;150	1109;1788;6800;7170;8790;15490;16705;17327;17936;19199	7919;7920;7921;7922;7923;7924;7925;7926;7927;7928;7929;7930;7931;7932;7933;7934;7935;12603;46598;46599;46600;46601;46602;46603;46604;49143;49144;49145;49146;49147;49148;49149;49150;49151;49152;49153;49154;49155;49156;49157;49158;49159;49160;49161;49162;49163;49164;49165;49166;49167;49168;49169;49170;60488;60489;60490;60491;60492;60493;60494;60495;60496;60497;60498;60499;60500;60501;60502;60503;60…	2740	275484	291781	275489	289137	296336	298746	312287	320324
2355	0.210634	Osind.07G017770_01	0.0166904	0.103894	Osind.07G017770_01;Os07t0695800-01;LOC_Os07g49520.1;OsIR8_07T0278600.1;Os07t0695800-02	Osind.07G017770_01;Os07t0695800-01;LOC_Os07g49520.1;OsIR8_07T0278600.1;Os07t0695800-02	10;10;10;10;5	2;2;2;2;1	Osind.07G017770_01;Os07t0695800-01 Similar to 2-oxoglutarate dehydrogenase, E1 component.;LOC_Os07g49520.1 protein|2-oxoglutarate dehydrogenase E1 component, mitochondrial precursor, putative, expressed;OsIR8_07T0278600.1;Os07t0695800-02 Similar to OSIGBa0	5	10	2	13.3	3.9	1008;1008;1008;1247;504	96;3705;5934;12421;12743;12857;15191;17051;19009;20621	573;574;575;576;577;25434;25435;40631;40632;40633;40634;40635;40636;40637;40638;40639;40640;40641;40642;40643;40644;84637;84638;84639;84640;84641;86483;87088;87089;87090;87091;87092;87093;87094;87095;87096;87097;103130;103131;115136;128777;128778;128779;128780;139954;139955;139956;139957;139958	2355	5288	5910	6258	6215	6454	6679	7682	6577
2849	0.217904	Os10t0529300-01	0.0167117	0.103894	Os10t0529300-01;LOC_Os10g38580.1;OsIR8_10T0172400.4;Osind.10G017350_02;OsIR8_10T0172400.3	Os10t0529300-01;LOC_Os10g38580.1;OsIR8_10T0172400.4;Osind.10G017350_02;OsIR8_10T0172400.3	2;2;2;2;2	1;1;1;1;1	Os10t0529300-01 Similar to Tau class GST protein 3.;LOC_Os10g38580.1 protein|glutathione S-transferase, putative, expressed;OsIR8_10T0172400.4;Osind.10G017350_02;OsIR8_10T0172400.3	5	2	1	10.7	5.8	243;243;291;362;576	2189;16077	15342;15343;15344;108887;108888;108889;108890;108891;108892;108893;108894;108895;108896;108897;108898;108899;108900;108901	2849	5022	4982	5025	6125	6130	5710	6318	6445
2511	0.140733	Osind.08G018830_02	0.016847	0.104503	Osind.08G018830_02;Osind.08G018830_01;Os08t0483200-01;LOC_Os08g37700.3;LOC_Os08g37700.2;OsIR8_08T0202500.1;OsIR8_08T0202500.2;OsIR8_08T0202500.4;LOC_Os08g37700.1	Osind.08G018830_02;Osind.08G018830_01;Os08t0483200-01;LOC_Os08g37700.3;LOC_Os08g37700.2;OsIR8_08T0202500.1;OsIR8_08T0202500.2;OsIR8_08T0202500.4	6;6;6;6;6;4;4;4;2	6;6;6;6;6;4;4;4;2	Osind.08G018830_02;Osind.08G018830_01;Os08t0483200-01 Nucleotide-binding, alpha-beta plait domain containing protein.;LOC_Os08g37700.3 protein|RNA recognition motif containing protein, putative, expressed;LOC_Os08g37700.2 protein|RNA recognition motif cont	9	6	6	29.5	29.5	251;251;269;269;269;125;133;143;272	3771;4756;15803;15804;15846;16428	25852;25853;32457;32458;107045;107046;107047;107048;107049;107050;107051;107052;107053;107054;107055;107056;107057;107058;107310;107311;107312;107313;107314;107315;107316;107317;107318;111101	2511	31944	33013	28577	30977	34173	33136	33048	36912
2086	-0.182238	OsIR8_06T0266300.2	0.0170178	0.10533	OsIR8_06T0266300.2;OsIR8_06T0266300.1;Os06t0664400-01;LOC_Os06g45390.1;Osind.06G025070_03;Osind.06G025070_02;Osind.06G025070_01	OsIR8_06T0266300.2;OsIR8_06T0266300.1;Os06t0664400-01;LOC_Os06g45390.1;Osind.06G025070_03;Osind.06G025070_02;Osind.06G025070_01	2;2;2;2;2;2;2	2;2;2;2;2;2;2	OsIR8_06T0266300.2;OsIR8_06T0266300.1;Os06t0664400-01 HMG-I and HMG-Y, DNA-binding domain containing protein.;LOC_Os06g45390.1 protein|expressed protein;Osind.06G025070_03;Osind.06G025070_02;Osind.06G025070_01	7	2	2	7	7	285;285;436;436;437;437;437	5511;8498	37887;58620;58621;58622;58623;58624;58625;58626;58627	2086	10192	10312	9973	9973	9680	9437	7786	8747
976	-0.189453	Osind.03G010390_03	0.0172028	0.106242	Osind.03G010390_03;Osind.03G010390_01;LOC_Os03g14260.2;LOC_Os03g14260.1;Osind.03G010390_02;OsIR8_03T0097200.4;OsIR8_03T0097200.3;OsIR8_03T0097200.2;OsIR8_03T0097200.1;Os03t0246800-04;Os03t0246800-03;Os03t0246800-01;Os03t0246800-02	Osind.03G010390_03;Osind.03G010390_01;LOC_Os03g14260.2;LOC_Os03g14260.1;Osind.03G010390_02;OsIR8_03T0097200.4;OsIR8_03T0097200.3;OsIR8_03T0097200.2;OsIR8_03T0097200.1;Os03t0246800-04;Os03t0246800-03;Os03t0246800-01;Os03t0246800-02	2;2;2;2;2;2;2;2;2;1;1;1;1	2;2;2;2;2;2;2;2;2;1;1;1;1	Osind.03G010390_03;Osind.03G010390_01;LOC_Os03g14260.2 protein|guanine nucleotide exchange family protein, putative, expressed;LOC_Os03g14260.1 protein|guanine nucleotide exchange family protein, putative, expressed;Osind.03G010390_02;OsIR8_03T0097200.4;Os	13	2	2	1.6	1.6	1718;1789;1789;1789;1803;1838;1848;1909;1919;363;499;684;712	11013;17634	75243;75244;75245;75246;119157;119158	976	9720	10593	7795	8142	7072	9383	6707	8627
2356	0.506923	Osind.08G000050_06	0.017363	0.106996	Osind.08G000050_06;Osind.08G000050_02;LOC_Os08g01070.4;LOC_Os08g01070.2;OsIR8_08T0000400.2;Osind.08G000050_01;Os08t0100700-02;OsIR8_08T0000400.1	Osind.08G000050_06;Osind.08G000050_02;LOC_Os08g01070.4;LOC_Os08g01070.2;OsIR8_08T0000400.2;Osind.08G000050_01;Os08t0100700-02;OsIR8_08T0000400.1	1;1;1;1;1;1;1;1	1;1;1;1;1;1;1;1	Osind.08G000050_06;Osind.08G000050_02;LOC_Os08g01070.4 protein|retrotransposon protein, putative, unclassified, expressed;LOC_Os08g01070.2 protein|retrotransposon protein, putative, unclassified, expressed;OsIR8_08T0000400.2;Osind.08G000050_01;Os08t0100700	8	1	1	6.9	6.9	202;753;753;753;754;754;754;766	4551	31025;31026	2356	802	862	438	791	748	1049	1111	1203
1585	-0.128772	Osind.04G027550_01	0.0174555	0.107183	Osind.04G027550_01;Os04t0643100-02;Os04t0643100-01;LOC_Os04g55040.2;LOC_Os04g55040.1;OsIR8_04T0269300.1;Osind.08G004370_01	Osind.04G027550_01;Os04t0643100-02;Os04t0643100-01;LOC_Os04g55040.2;LOC_Os04g55040.1;OsIR8_04T0269300.1	8;8;8;8;8;8;1	8;8;8;8;8;8;1	Osind.04G027550_01;Os04t0643100-02 Similar to Vacuolar ATP synthase subunit D (EC 3.6.3.14) (V-ATPase D subunit) (Vacuolar proton pump D subunit).;Os04t0643100-01 Similar to Vacuolar ATP synthase subunit D (EC 3.6.3.14) (V-ATPase D subunit) (Vacuolar proto	7	8	8	36.8	36.8	269;269;269;269;269;286;254	1883;6385;6847;8759;11435;12427;19793;21443	13160;13161;13162;13163;13164;43676;43677;43678;43679;43680;43681;43682;43683;43684;43685;43686;43687;43688;46973;46974;46975;46976;46977;46978;46979;46980;46981;60272;60273;60274;60275;60276;60277;78208;78209;84661;134276;134277;134278;134279;145769;145770;145771;145772;145773	1585	73136	69912	72363	72057	65474	65838	66208	65401
3603	-1.35418	OsIR8_06T0044700.2	0.0174698	0.107183	OsIR8_06T0044700.2;OsIR8_06T0044700.1;Osind.06G004770_02;Osind.06G004770_01;Os06t0167000-01	OsIR8_06T0044700.2;OsIR8_06T0044700.1;Osind.06G004770_02;Osind.06G004770_01	12;12;12;12;1	1;1;1;1;1	OsIR8_06T0044700.2;OsIR8_06T0044700.1;Osind.06G004770_02;Osind.06G004770_01	5	12	1	7.4	1	2361;2361;2361;2361;301	2963;4064;10651;13043;15178;16282;16645;17641;18241;18385;20526;20662	20524;27817;27818;27819;72868;72869;88492;88493;88494;88495;88496;88497;88498;88499;88500;103034;103035;103036;110244;110245;110246;110247;110248;112585;119218;123514;123515;123516;123517;124485;139308;139309;140187	3603	143	0	151	0	115	0	0	0
647	0.191719	OsIR8_02T0189400.1	0.0176904	0.108207	OsIR8_02T0189400.1;Os02t0530100-02;Osind.02G019160_01;LOC_Os02g32814.1;Os02t0530100-01	OsIR8_02T0189400.1;Os02t0530100-02;Osind.02G019160_01;LOC_Os02g32814.1;Os02t0530100-01	1;1;1;1;1	1;1;1;1;1	OsIR8_02T0189400.1;Os02t0530100-02 Copper chaperone homolog CCH.;Osind.02G019160_01;LOC_Os02g32814.1 protein|heavy metal-associated domain containing protein, expressed;Os02t0530100-01 Similar to C4-dicarboxylate transporter/malic acid transport protein.	5	1	1	10.6	10.6	132;132;157;252;284	7712	53027;53028;53029;53030;53031;53032	647	6947	8207	7374	7263	8573	8073	8229	9150
2584	0.144692	Os09t0115500-02	0.01779	0.108207	Os09t0115500-02;Os09t0115500-01;LOC_Os09g02710.1;OsIR8_09T0009000.1;Osind.09G000850_01	Os09t0115500-02;Os09t0115500-01;LOC_Os09g02710.1;OsIR8_09T0009000.1;Osind.09G000850_01	4;4;4;4;4	4;4;4;4;4	Os09t0115500-02 Proteinase inhibitor I3, Kunitz legume domain containing protein.;Os09t0115500-01 Proteinase inhibitor I3, Kunitz legume domain containing protein.;LOC_Os09g02710.1 protein|CBS domain containing membrane protein, putative, expressed;OsIR8_0	5	4	4	26.4	26.4	227;227;227;234;324	5259;9819;15615;19335	36059;36060;36061;67397;67398;67399;67400;67401;67402;67403;67404;67405;67406;67407;67408;67409;105796;105797;105798;105799;105800;105801;105802;105803;105804;131107;131108;131109;131110	2584	24380	25947	23789	22827	25450	28534	26397	26789
972	0.233081	OsIR8_03T0094400.1	0.01779	0.108207	OsIR8_03T0094400.1;Osind.03G010090_01;Os03t0241900-02;LOC_Os03g13840.2;LOC_Os03g13840.1;Osind.03G010090_03;Osind.03G010090_02;Os03t0241900-03	OsIR8_03T0094400.1;Osind.03G010090_01;Os03t0241900-02;LOC_Os03g13840.2;LOC_Os03g13840.1;Osind.03G010090_03;Osind.03G010090_02	5;5;5;5;5;3;3;2	5;5;5;5;5;3;3;2	OsIR8_03T0094400.1;Osind.03G010090_01;Os03t0241900-02 Similar to Senescence-associated protein 12.;LOC_Os03g13840.2 protein|senescence-associated protein, putative, expressed;LOC_Os03g13840.1 protein|senescence-associated protein, putative, expressed;Osind	8	5	5	12.4	12.4	482;482;482;482;482;423;423;91	7097;7818;17009;18336;18735	48626;53721;114927;114928;124082;124083;126961	972	4580	4216	4613	4111	5025	5697	4994	4876
116	-0.160032	Osind.01G011780_01	0.0178149	0.108207	Osind.01G011780_01;LOC_Os01g16890.3;Osind.01G011780_03;LOC_Os01g16890.2;Osind.01G011780_02;Os01t0276000-01;LOC_Os01g16890.1;OsIR8_01T0115400.1	Osind.01G011780_01;LOC_Os01g16890.3;Osind.01G011780_03;LOC_Os01g16890.2;Osind.01G011780_02;Os01t0276000-01;LOC_Os01g16890.1;OsIR8_01T0115400.1	1;1;1;1;1;1;1;1	1;1;1;1;1;1;1;1	Osind.01G011780_01;LOC_Os01g16890.3 protein|ribosomal protein L7Ae, putative, expressed;Osind.01G011780_03;LOC_Os01g16890.2 protein|ribosomal protein L7Ae, putative, expressed;Osind.01G011780_02;Os01t0276000-01 Similar to 60S ribosomal protein L30.;LOC_Os0	8	1	1	12.6	12.6	87;87;106;106;111;111;111;183	16065	108821;108822;108823;108824;108825;108826;108827;108828;108829;108830;108831;108832;108833	116	15735	16144	15646	16259	13112	14996	13655	15324
2094	0.145477	Osind.06G025830_01	0.0178292	0.108207	Osind.06G025830_01;OsIR8_06T0273500.3;OsIR8_06T0273500.1;Osind.06G025800_02;Os06t0675700-02;Os06t0675700-01;LOC_Os06g46284.2;LOC_Os06g46284.1;OsIR8_06T0274100.1;Os06t0676700-02;Os06t0676700-01;LOC_Os06g46340.1;OsIR8_06T0273500.4;Osind.06G025800_03;OsIR8_06T0273500.2;Osind.06G025800_01	Osind.06G025830_01;OsIR8_06T0273500.3;OsIR8_06T0273500.1;Osind.06G025800_02;Os06t0675700-02;Os06t0675700-01;LOC_Os06g46284.2;LOC_Os06g46284.1;OsIR8_06T0274100.1;Os06t0676700-02;Os06t0676700-01;LOC_Os06g46340.1;OsIR8_06T0273500.4;Osind.06G025800_03;OsIR8_06T0273500.2;Osind.06G025800_01	3;3;3;3;3;3;3;3;3;3;3;3;3;3;3;3	3;3;3;3;3;3;3;3;3;3;3;3;3;3;3;3	Osind.06G025830_01;OsIR8_06T0273500.3;OsIR8_06T0273500.1;Osind.06G025800_02;Os06t0675700-02 &alpha;-glucosidase, Alpha-glucosidase, Splicing variant of ONG2;Os06t0675700-01 &alpha;-glucosidase, Alpha-glucosidase in rice seeds, Two isoforms (ONG2-I and ONG2	16	3	3	7.1	7.1	860;874;885;885;885;885;885;885;886;886;886;886;903;903;914;929	1843;8204;18495	12959;12960;12961;12962;12963;12964;12965;12966;56528;56529;56530;56531;125280;125281;125282;125283;125284;125285;125286;125287;125288;125289	2094	23440	21984	24427	23319	25085	25059	26661	26250
626	0.141558	LOC_Os04g32710.1	0.0178861	0.108319	LOC_Os04g32710.1;LOC_Os02g27769.1;OsIR8_04T0118700.1;OsIR8_02T0163800.1;Osind.04G011280_01;Os04t0346100-01;Os02t0478700-01;LOC_Os04g27860.1;Osind.02G016570_01;Os04t0399000-00	LOC_Os04g32710.1;LOC_Os02g27769.1;OsIR8_04T0118700.1;OsIR8_02T0163800.1;Osind.04G011280_01;Os04t0346100-01;Os02t0478700-01;LOC_Os04g27860.1;Osind.02G016570_01;Os04t0399000-00	2;2;2;2;2;2;2;2;1;1	2;2;2;2;2;2;2;2;1;1	LOC_Os04g32710.1 protein|40S ribosomal protein S27, putative, expressed;LOC_Os02g27769.1 protein|40S ribosomal protein S27, putative, expressed;OsIR8_04T0118700.1;OsIR8_02T0163800.1;Osind.04G011280_01;Os04t0346100-01 Ribosomal protein S27.;Os02t0478700-01	10	2	2	66.7	66.7	45;45;86;86;86;86;86;86;171;192	13091;19704	88826;88827;88828;88829;88830;88831;88832;88833;88834;88835;88836;88837;88838;88839;88840;88841;133597;133598;133599;133600;133601;133602;133603;133604;133605;133606;133607;133608;133609;133610	626	28957	29005	26919	26850	29328	33153	30113	30656
91	-0.139792	Osind.01G009260_01	0.0179858	0.108688	Osind.01G009260_01;LOC_Os01g13430.1;OsIR8_01T0087900.3;OsIR8_01T0087900.1;Os01t0235400-02;Os01t0235400-01;OsIR8_01T0088000.1	Osind.01G009260_01;LOC_Os01g13430.1;OsIR8_01T0087900.3;OsIR8_01T0087900.1;Os01t0235400-02	6;6;5;5;4;2;1	6;6;5;5;4;2;1	Osind.01G009260_01;LOC_Os01g13430.1 protein|importin-alpha re-exporter, putative, expressed;OsIR8_01T0087900.3;OsIR8_01T0087900.1;Os01t0235400-02 Similar to Importin-alpha re-exporter (Cellular apoptosis susceptibility protein homolog).	7	6	6	9.4	9.4	983;983;667;1350;542;542;303	131;2451;5953;17615;19583;21442	824;825;16991;16992;16993;16994;16995;16996;16997;16998;16999;40774;40775;40776;40777;119043;119044;119045;119046;119047;119048;119049;119050;119051;119052;119053;119054;119055;132807;145764;145765;145766;145767;145768	91	34111	33170	28450	32509	26965	30753	26099	32580
1445	-0.142041	OsIR8_04T0127200.2	0.0180356	0.108755	OsIR8_04T0127200.2;Osind.04G012250_01;Os04t0416000-01;LOC_Os04g33940.1	OsIR8_04T0127200.2;Osind.04G012250_01;Os04t0416000-01;LOC_Os04g33940.1	4;4;4;4	4;4;4;4	OsIR8_04T0127200.2;Osind.04G012250_01;Os04t0416000-01 Protein of unknown function DUF1279 domain containing protein.;LOC_Os04g33940.1 protein|protein of unknown function DUF1279 domain containing protein, expressed	4	4	4	24.1	24.1	187;187;187;187	4318;19187;19264;21006	29402;29403;29404;29405;29406;29407;29408;29409;29410;29411;29412;130089;130090;130091;130092;130093;130094;130600;130601;130602;130603;130604;130605;130606;142788;142789;142790;142791;142792	1445	31764	29166	31310	27817	28496	28825	25557	25922
3278	0.147576	Os07t0609000-04	0.0180747	0.108758	Os07t0609000-04;Os07t0609000-01;Osind.02G031480_02;Osind.02G031480_01;LOC_Os07g41820.1;OsIR8_07T0225900.1;OsIR8_06T0014600.1	Os07t0609000-04;Os07t0609000-01;Osind.02G031480_02;Osind.02G031480_01;LOC_Os07g41820.1;OsIR8_07T0225900.1;OsIR8_06T0014600.1	5;4;4;4;4;4;3	3;2;2;2;2;2;2	Os07t0609000-04 Dimeric alpha-beta barrel domain containing protein.;Os07t0609000-01 Stress responsive alpha-beta barrel domain containing protein.;Osind.02G031480_02;Osind.02G031480_01;LOC_Os07g41820.1 protein|stress responsive A/B Barrel domain containin	7	5	3	28.3	16.5	230;261;359;359;359;494;165	4445;10965;16776;16956;20079	30370;30371;30372;30373;74938;74939;74940;74941;74942;74943;74944;74945;74946;74947;74948;74949;74950;113377;113378;113379;113380;113381;113382;113383;113384;114624;136158;136159;136160;136161;136162;136163;136164;136165;136166;136167;136168	3278	21213	21186	21041	21782	24184	24015	23893	22309
2771	-0.126995	LOC_Os10g21418.1	0.0181601	0.108806	LOC_Os10g21418.1;Osind.UnG001460_01;Osind.04G006600_01	LOC_Os10g21418.1	9;3;1	9;3;1	LOC_Os10g21418.1 protein|NADPH-dependent oxidoreductase, putative, expressed	3	9	9	14.4	14.4	734;207;263	1313;2754;4087;7594;8331;9255;10933;16328;16912	9405;9406;9407;19021;19022;19023;19024;19025;27952;27953;27954;27955;27956;27957;27958;27959;27960;27961;27962;27963;27964;52173;52174;52175;52176;52177;52178;52179;52180;52181;52182;57455;63625;63626;63627;63628;63629;63630;63631;63632;63633;63634;63635;74689;74690;110479;110480;110481;110482;110483;110484;110485;110486;110487;110488;110489;110490;110491;110492;110493;114384;114385	2771	76603	74364	76689	70660	65249	71115	67459	69356
2071	0.19351	LOC_Os06g43800.2	0.0181601	0.108806	LOC_Os06g43800.2;OsIR8_06T0254000.2;Os06t0646000-02;Os06t0646000-01;LOC_Os06g43800.1;OsIR8_06T0254000.1;Osind.06G023840_01	LOC_Os06g43800.2;OsIR8_06T0254000.2;Os06t0646000-02;Os06t0646000-01;LOC_Os06g43800.1;OsIR8_06T0254000.1;Osind.06G023840_01	4;4;4;4;4;4;2	4;4;4;4;4;4;2	LOC_Os06g43800.2 protein|methyltransferase domain containing protein, putative, expressed;OsIR8_06T0254000.2;Os06t0646000-02 Methyltransferase type 11 domain containing protein.;Os06t0646000-01 Methyltransferase type 11 domain containing protein.;LOC_Os06g	7	4	4	13.2	13.2	272;345;345;345;345;355;299	2948;7790;10431;16827	20444;20445;20446;53525;53526;53527;53528;53529;71623;71624;113757	2071	7175	7448	7153	7825	7910	8717	9789	7434
2923	-0.107314	OsIR8_11T0040800.1	0.0182527	0.109128	OsIR8_11T0040800.1;Os11t0171300-01;LOC_Os11g07020.1;Osind.11G004710_01;LOC_Os11g07020.5;LOC_Os11g07020.4;LOC_Os11g07020.7;LOC_Os11g07020.6;Osind.12G004760_01;Osind.12G004760_02;OsIR8_12T0043000.1	OsIR8_11T0040800.1;Os11t0171300-01;LOC_Os11g07020.1;Osind.11G004710_01;LOC_Os11g07020.5;LOC_Os11g07020.4	30;30;30;30;16;16;12;10;5;3;3	30;30;30;30;16;16;12;10;5;3;3	OsIR8_11T0040800.1;Os11t0171300-01 Fructose-bisphosphate aldolase, chloroplast precursor (EC 4.1.2.13) (ALDP).;LOC_Os11g07020.1 protein|fructose-bisphospate aldolase isozyme, putative, expressed;Osind.11G004710_01;LOC_Os11g07020.5 protein|fructose-bisphosp	11	30	30	68.3	68.3	388;388;388;461;220;231;145;205;290;288;307	236;756;1119;1362;1551;1552;2011;2012;3415;3789;7301;7302;7618;9991;9992;10517;11148;14539;15523;17710;18035;18036;18538;18539;18548;18875;20730;20776;21431;21432	1552;1553;1554;1555;1556;1557;1558;1559;1560;1561;1562;1563;1564;1565;1566;5163;5164;5165;5166;5167;5168;5169;5170;5171;5172;7990;7991;7992;7993;9704;9705;9706;9707;9708;11062;11063;11064;11065;11066;11067;11068;11069;11070;11071;11072;11073;11074;11075;11076;11077;11078;11079;11080;11081;11082;11083;11084;11085;11086;13965;13966;13967;13968;13969;13970;13971;13972;13973;13974;13975;13976;13977;1…	2923	1221324	1132960	1147820	1183635	1145030	1028478	1131704	1044628
2361	0.135362	OsIR8_08T0003100.1	0.0182989	0.109172	OsIR8_08T0003100.1;Osind.08G000340_01;Os08t0104600-02;LOC_Os08g01380.1;LOC_Os08g01380.2	OsIR8_08T0003100.1;Osind.08G000340_01;Os08t0104600-02;LOC_Os08g01380.1	3;3;3;3;1	3;3;3;3;1	OsIR8_08T0003100.1;Osind.08G000340_01;Os08t0104600-02 Ferredoxin1, Photosynthetic electron transport and carbon assimilation;LOC_Os08g01380.1 protein|2Fe-2S iron-sulfur cluster binding domain containing protein, expressed	5	3	3	57.6	57.6	139;139;139;139;108	11977;16015;20471	81797;81798;81799;81800;81801;81802;81803;81804;81805;108521;108522;108523;108524;108525;108526;108527;108528;108529;108530;108531;108532;108533;108534;138900;138901;138902;138903;138904;138905;138906;138907;138908;138909;138910	2361	37921	36406	34663	34827	41490	37859	38985	39630
[truncated: 3,515 more rows]

## Sheet: 4
UID	log2FC	GeneID	pval	fdr	Proteins	Majority.protein.IDs	Peptide.counts.all	Peptide.counts.unique	Fasta.headers	Number.of.proteins	Peptides	Unique.peptides	Sequence.coverage	Unique.sequence.coverage	Sequence.lengths	Peptide.IDs	Evidence.IDs	original.id	Mock424_1	Mock424_3	Mock424_4	42412hpi_1	42412hpi_2	42412hpi_3	42412hpi_4
[truncated: 3,985 more rows]

[truncated: 9 more sheets: 5, 6, 7, 8, 9, 10, 11, 12, 13]
