# Supplementary material for: Multi‐proteomic profiling indicates potential regulatory signatures underlying rice resistance to Magnaporthe oryzae
Source: Plant J. 2026 Apr 21;126(2):e70892. doi: 10.1111/tpj.70892 (PMC13099112; doi:10.1111/tpj.70892)
Supplement: Supplementary file 11 — Data S4‐S15. The complete tables of acetylated proteins in IRGA 409 and IRGA 424 at 12, 24 and 48 hpi. [file TPJ-126-0-s002.zip]

Archive with 12 entries (12 files):
- Suplementary data S10 - 24hpi_424 Down Acetylated Proteins - Complete table.xlsx
- Suplementary data S11 - 24hpi_424 UP Acetylated Proteins - Complete table.xlsx
- Suplementary data S12 - 48hpi_409 DOWN Acetylated Proteins - Complete table.xlsx
- Suplementary data S13 - 48hpi_409 UP Acetylated Proteins - Complete table.xlsx
- Suplementary data S14 - 48hpi_424 DOWN Acetylated Proteins - Complete table.xlsx
- Suplementary data S15 - 48hpi_424 UP Acetylated Proteins - Complete table.xlsx
- Suplementary data S4 - 12hpi_409 DOWN Acetylated Proteins - Complete table.xlsx
- Suplementary data S5 - 12hpi_409 UP Acetylated Proteins - Complete table.xlsx
- Suplementary data S6 - 12hpi_424 DOWN Acetylated Proteins - Complete table.xlsx
- Suplementary data S7 - 12hpi_424 UP Acetylated Proteins - Complete table.xlsx
- Suplementary data S8- 24hpi_409 Down Acetylated Proteins - Complete table.xlsx
- Suplementary data S9 - 24hpi_409 UP Acetylated Proteins - Complete table.xlsx
