# Supplementary material for: Multi‐proteomic profiling indicates potential regulatory signatures underlying rice resistance to Magnaporthe oryzae
Source: Plant J. 2026 Apr 21;126(2):e70892. doi: 10.1111/tpj.70892 (PMC13099112; doi:10.1111/tpj.70892)
Supplement: Supplementary file 11 — Data S4‐S15. The complete tables of acetylated proteins in IRGA 409 and IRGA 424 at 12, 24 and 48 hpi. [file TPJ-126-0-s002.zip › Suplementary data S10 - 24hpi_424 Down Acetylated Proteins - Complete table.xlsx]

## Sheet: Sheet
24hpi_424_down_acetylproteins	Description	RAP-DB Gene Symbol Synonym(s)	CGSNL Gene Symbol	Oryzabase Gene Symbol Synonym(s)	RAP-DB Gene Name Synonym(s)	CGSNL Gene Name	Oryzabase Gene Name Synonym(s)	Gene Ontology (GO)	Plant Ontology (PO)	Trait Ontology (TO)	Functional domain (InterPro)	MSU ID	Reference
Os05g0350700	Conserved hypothetical protein. (Os05t0350700-01);Hypothetical conserved gene. (Os05t0350700-02)											LOC_Os05g28300
Os03g0799000	Similar to Histone H1. (Os03t0799000-01)							Biological Process: nucleosome assembly (GO:0006334) | Cellular Component: nucleosome (GO:0000786) | Molecular Function: DNA binding (GO:0003677) | Molecular Function: structural constituent of chromatin (GO:0030527)			Linker histone H1/H5 (IPR005819) | Linker histone H1/H5, domain H15 (IPR005818) | Winged helix DNA-binding domain superfamily (IPR036390) | Winged helix-like DNA-binding domain superfamily (IPR036388)	LOC_Os03g58470
Os10g0356000	Similar to ribulose-1,5-bisphosphate carboxylase/oxygenase large subunit. (Os10t0356000-00)			OsrbcL1, rbcL1			ribulose bisphosphate carboxylase large chain 1	Biological Process: carbon fixation (GO:0015977) | Molecular Function: magnesium ion binding (GO:0000287) | Molecular Function: ribulose-bisphosphate carboxylase activity (GO:0016984)			Ribulose bisphosphate carboxylase large subunit, type I (IPR020888) | Ribulose bisphosphate carboxylase, large chain, active site (IPR020878) | Ribulose bisphosphate carboxylase, large subunit, C-terminal (IPR000685) | Ribulose bisphosphate carboxylase, large subunit, C-terminal domain superfamily (IPR036376) | Ribulose bisphosphate carboxylase, large subunit, ferrodoxin-like N-terminal (IPR01744…	LOC_Os10g21268
Os02g0537700	2-Cys peroxiredoxin (EC 1.11.1.15), Stomatal closure, Potassium deficiency tolerance (Os02t0537700-01)	OsPRX2, BAS1		BAS1, OsTPX, Os2-Cys PrxA, 2-Cys PrxA, Os2-CysPrxA, 2-CysPrxA, 2CYSPRXA, OsPRX2, PRX2	chloroplast 2-Cys peroxiredoxin BAS1		rice 2-Cys peroxiredoxin BAS1, chloroplast 2-Cys peroxiredoxin BAS1, 2-Cys Prx BAS1, 2-Cys peroxiredoxin A, Peroxiredoxin 2	Molecular Function: antioxidant activity (GO:0016209) | Molecular Function: oxidoreductase activity (GO:0016491) | Molecular Function: peroxiredoxin activity (GO:0051920)	seed (PO:0009010) | pollen (PO:0025281) | shoot system (PO:0009006) | leaf (PO:0025034) | pollen development stage (PO:0001007)	potassium sensitivity (TO:0000008) | oxidative stress (TO:0002657)	Alkyl hydroperoxide reductase subunit C/ Thiol specific antioxidant (IPR000866) | Peroxiredoxin, C-terminal (IPR019479) | Thiol-specific antioxidant peroxiredoxin (IPR050217) | Thioredoxin domain (IPR013766) | Thioredoxin-like superfamily (IPR036249)	LOC_Os02g33450	Mao X et al. Biochem Biophys Res Commun, 495(1):461-467 (2018) | Pérez-Ruiz JM et al. Plant Cell, 18(9):2356-68 (2006)
Os01g0191200	Similar to Acid phosphatase. (Os01t0191200-01);Similar to Acid phosphatase. (Os01t0191200-02)							Molecular Function: acid phosphatase activity (GO:0003993)			Acid phosphatase, class B-like (IPR005519) | Acid phosphatase, plant (IPR010028) | HAD superfamily (IPR023214) | HAD-like superfamily (IPR036412) | Vegetative storage protein/acid phosphatase (IPR014403)	LOC_Os01g09540
Os07g0545400	Protein H2A. (Os07t0545400-01);Non-protein coding transcript. (Os07t0545400-02)						CCAAT transcription factor, Histone H2A2	Cellular Component: nucleosome (GO:0000786) | Molecular Function: DNA binding (GO:0003677) | Molecular Function: protein heterodimerization activity (GO:0046982) | Molecular Function: structural constituent of chromatin (GO:0030527)			Histone H2A (IPR002119) | Histone H2A conserved site (IPR032458) | Histone H2A, C-terminal domain (IPR032454) | Histone H2A/H2B/H3 (IPR007125) | Histone-fold (IPR009072)	LOC_Os07g36140
Os02g0285800	Similar to GTP-binding protein typA (Tyrosine phosphorylated protein A). (Os02t0285800-01);Similar to predicted protein. (Os02t0285800-02)							Molecular Function: GTP binding (GO:0005525) | Molecular Function: GTPase activity (GO:0003924)			BipA, domain V (IPR035651) | EF-G domain III/V-like (IPR035647) | Elongation factor EFG, domain V-like (IPR000640) | GTP-binding protein BipA (IPR006298) | GTP-binding protein BipA, domain 2 (IPR047042) | GTP-binding protein BipA, domain 3 (IPR047043) | GTP-binding protein BipA, GTP-binding domain (IPR047041) | GTP-binding protein TypA/BipA, C-terminal (IPR042116) | P-loop containing nucleoside t…	LOC_Os02g18450
Os03g0390600	Similar to Histone H3 (Fragment). (Os03t0390600-01);Similar to Histone H3.3. (Os03t0390600-02);Non-protein coding transcript. (Os03t0390600-03)			OsH3			histone H3	Cellular Component: nucleosome (GO:0000786) | Molecular Function: DNA binding (GO:0003677) | Molecular Function: protein heterodimerization activity (GO:0046982) | Molecular Function: structural constituent of chromatin (GO:0030527)			Histone H2A/H2B/H3 (IPR007125) | Histone H3/CENP-A (IPR000164) | Histone-fold (IPR009072)	LOC_Os03g27310
Os02g0147800	Hypothetical conserved gene. (Os02t0147800-01);Similar to Homeo protein (Fragment). (Os02t0147800-02)						homeodomain protein	Molecular Function: DNA binding (GO:0003677)		seed development trait (TO:0000653) | embryo development trait (TO:0000620)	Homedomain-like superfamily (IPR009057) | Homeodomain (IPR001356) | Zinc finger, FYVE/PHD-type (IPR011011) | Zinc finger, PHD-finger (IPR019787) | Zinc finger, RING/FYVE/PHD-type (IPR013083)	LOC_Os02g05450
Os05g0169100	Similar to 60S ribosomal protein L10 (QM protein homolog). (Os05t0169100-01);Similar to 60S ribosomal protein L10-2. (Os05t0169100-02)							Biological Process: translation (GO:0006412) | Cellular Component: ribosome (GO:0005840) | Molecular Function: structural constituent of ribosome (GO:0003735)			Large ribosomal subunit protein uL16 (IPR047873) | Large ribosomal subunit protein uL16 domain (IPR016180) | Large ribosomal subunit protein uL16 superfamily (IPR036920) | Large ribosomal subunit protein uL16, conserved site, eukaryotes/archaea (IPR018255) | Large ribosomal subunit protein uL16, eukaryotes/archaea (IPR001197)	LOC_Os05g07700
Os03g0710800	Member of the 14-3-3 protein family, Negative regulation of grain filling of inferior spikelets, Response to biotic and abiotic stress (Os03t0710800-01)	GF14f, SR14-3-3	GF14F	GF14f, SR14-3-3, OsGF14f, S94, ric1, 14-3-3f	G-box factor 14-3-3f	G-BOX FACTOR 14-3-3F PROTEIN	G-box factor 14-3-3f protein, ras-related small GTP-binding protein ric1			cold tolerance (TO:0000303) | drought tolerance (TO:0000276) | osmotic response sensitivity (TO:0000095) | salt tolerance (TO:0006001) | abscisic acid sensitivity (TO:0000615)	14-3-3 domain (IPR023410) | 14-3-3 domain superfamily (IPR036815) | 14-3-3 protein (IPR000308) | 14-3-3 protein, conserved site (IPR023409)	LOC_Os03g50290	Chen F et al. DNA Res, 13(2):53-63 (2006) | Zhang Z et al. Plant J, 99(2):344-358 (2019)
Os11g0242400	Light-harvesting chlorophyll a/b-binding (LHC) protein, Ortholog of AtPsb33, Blast resistance (Os11t0242400-01)	OsPsb33	PSB33	OsPsb33	photosystem II protein 33	PHOTOSYSTEM II PROTEIN 33	photosystem II protein 33	Molecular Function: 2 iron, 2 sulfur cluster binding (GO:0051537) | Molecular Function: nitrite reductase [NAD(P)H] activity (GO:0008942)		blast disease (TO:0000074)	Rieske [2Fe-2S] iron-sulphur domain (IPR017941) | Rieske [2Fe-2S] iron-sulphur domain superfamily (IPR036922) | Rieske-like [2Fe-2S] domain, NirD-type (IPR012748)	LOC_Os11g13850	Liang D et al. Front Plant Sci, 13:723356 (2022)
Os04g0459500	Similar to H0219H12.1 protein. (Os04t0459500-01);Similar to GADPH (383 AA) (Fragment). (Os04t0459500-02)			GAPDH			glyceraldehyde-3-phosphate dehydrogenase	Biological Process: glucose metabolic process (GO:0006006) | Molecular Function: NAD binding (GO:0051287) | Molecular Function: NADP binding (GO:0050661) | Molecular Function: oxidoreductase activity, acting on the aldehyde or oxo group of donors, NAD or NADP as acceptor (GO:0016620)			Glyceraldehyde 3-phosphate dehydrogenase, active site (IPR020830) | Glyceraldehyde 3-phosphate dehydrogenase, catalytic domain (IPR020829) | Glyceraldehyde 3-phosphate dehydrogenase, NAD(P) binding domain (IPR020828) | Glyceraldehyde-3-phosphate dehydrogenase, type I (IPR006424) | Glyceraldehyde/Erythrose phosphate dehydrogenase family (IPR020831) | NAD(P)-binding domain superfamily (IPR036291)	LOC_Os04g38600
Os03g0305600	Mitochondrial import inner membrane translocase, subunit Tim17/22 family protein. (Os03t0305600-01)		TIM17	Tim17, OsTim17		TRANSLOCASE INNER MEMBRANE SUBUNIT 17	mitochondrial import inner membrane translocase Tim17	Molecular Function: transmembrane transporter activity (GO:0022857)			Tim23-like (IPR045238)	LOC_Os03g19290
Os04g0602100	Plant ascorbate peroxidase domain containing protein. (Os04t0602100-01);Similar to B0403H10-OSIGBa0105A11.15 protein. (Os04t0602100-02)							Biological Process: cellular response to oxidative stress (GO:0034599) | Biological Process: response to oxidative stress (GO:0006979) | Molecular Function: heme binding (GO:0020037) | Molecular Function: peroxidase activity (GO:0004601)			Class I peroxidase (IPR002207) | Haem peroxidase (IPR002016) | Haem peroxidase superfamily (IPR010255) | Heme-binding peroxidase Ccp1-like (IPR044831)	LOC_Os04g51300
Os09g0505600	Proteasome subunit beta type 1 (EC 3.4.25.1) (20S proteasome alpha subunit F) (20S proteasome subunit beta-6). (Os09t0505600-01)			OsPBF1			beta-6 subunit of 20 S proteasome, 20 S proteasome beta-6 subunit, 20S proteasome beta6 subunit	Biological Process: proteolysis involved in protein catabolic process (GO:0051603) | Cellular Component: proteasome core complex (GO:0005839)		temperature response trait (TO:0000432)	Nucleophile aminohydrolases, N-terminal (IPR029055) | Proteasome B-type subunit (IPR023333) | Proteasome beta-type subunit, conserved site (IPR016050) | Proteasome, subunit alpha/beta (IPR001353)	LOC_Os09g32800
Os01g0895100	Similar to Membrane-associated 30 kDa protein, chloroplast precursor (M30). (Os01t0895100-01);Similar to Membrane-associated 30 kDa protein, chloroplast precursor (M30). (Os01t0895100-02)										PspA/VIPP1 (IPR007157)	LOC_Os01g67000
Os01g0358300	Tetratricopeptide-like helical domain containing protein. (Os01t0358300-01);Non-protein coding transcript. (Os01t0358300-03)							Molecular Function: protein binding (GO:0005515)			Protein LOW PSII ACCUMULATION 1-like (IPR021883) | Tetratricopeptide repeat (IPR019734) | Tetratricopeptide-like helical domain superfamily (IPR011990)	LOC_Os01g25600
Os12g0207600	Similar to ribulose-1,5-bisphosphate carboxylase/oxygenase large subunit. (Os12t0207600-00)							Biological Process: carbon fixation (GO:0015977) | Molecular Function: magnesium ion binding (GO:0000287) | Molecular Function: ribulose-bisphosphate carboxylase activity (GO:0016984)			Ribulose bisphosphate carboxylase large subunit, type I (IPR020888) | Ribulose bisphosphate carboxylase, large chain, active site (IPR020878) | Ribulose bisphosphate carboxylase, large subunit, C-terminal (IPR000685) | Ribulose bisphosphate carboxylase, large subunit, C-terminal domain superfamily (IPR036376) | Ribulose bisphosphate carboxylase, large subunit, ferrodoxin-like N-terminal (IPR01744…	LOC_Os12g10580
Os02g0503400	Similar to 60S ribosomal protein L35. (Os02t0503400-01)		RPL35	OsRPL35		RIBOSOMAL PROTEIN L35	ribosomal protein L35, r-protein L35	Biological Process: maturation of LSU-rRNA from tricistronic rRNA transcript (SSU-rRNA, 5.8S rRNA, LSU-rRNA) (GO:0000463) | Biological Process: translation (GO:0006412) | Cellular Component: cytosolic large ribosomal subunit (GO:0022625) | Cellular Component: ribosome (GO:0005840) | Molecular Function: structural constituent of ribosome (GO:0003735)			Large ribosomal subunit protein uL29 (IPR001854) | Large ribosomal subunit protein uL29 superfamily (IPR036049) | Large ribosomal subunit protein uL29, eukaryotes (IPR045059)	LOC_Os02g30050
Os01g0144100	Similar to Thylakoid lumenal 15 kDa protein, chloroplast precursor (p15). (Os01t0144100-01)										Pentapeptide repeat (IPR001646) | Thylakoid lumenal 15kDa protein 1-like (IPR044213)	LOC_Os01g05080
Os01g0328700	FAD-dependent pyridine nucleotide-disulphide oxidoreductase domain containing protein. (Os01t0328700-01)							Molecular Function: dihydrolipoyl dehydrogenase (NADH) activity (GO:0004148) | Molecular Function: flavin adenine dinucleotide binding (GO:0050660) | Molecular Function: oxidoreductase activity (GO:0016491) | Molecular Function: oxidoreductase activity, acting on a sulfur group of donors, NAD(P) as acceptor (GO:0016668)			Class-I pyridine nucleotide-disulfide oxidoreductase (IPR050151) | Dihydrolipoamide dehydrogenase (IPR006258) | FAD/NAD(P)-binding domain (IPR023753) | FAD/NAD(P)-binding domain superfamily (IPR036188) | FAD/NAD-linked reductase, dimerisation domain superfamily (IPR016156) | Pyridine nucleotide-disulphide oxidoreductase, class I (IPR001100) | Pyridine nucleotide-disulphide oxidoreductase, class I…	LOC_Os01g22520
