# Supplementary material for: Multi‐proteomic profiling indicates potential regulatory signatures underlying rice resistance to Magnaporthe oryzae
Source: Plant J. 2026 Apr 21;126(2):e70892. doi: 10.1111/tpj.70892 (PMC13099112; doi:10.1111/tpj.70892)
Supplement: Supplementary file 11 — Data S4‐S15. The complete tables of acetylated proteins in IRGA 409 and IRGA 424 at 12, 24 and 48 hpi. [file TPJ-126-0-s002.zip › Suplementary data S11 - 24hpi_424 UP Acetylated Proteins - Complete table.xlsx]

## Sheet: Sheet
24hpi_424_up_acetylproteins	Description	RAP-DB Gene Symbol Synonym(s)	CGSNL Gene Symbol	Oryzabase Gene Symbol Synonym(s)	RAP-DB Gene Name Synonym(s)	CGSNL Gene Name	Oryzabase Gene Name Synonym(s)	Gene Ontology (GO)	Plant Ontology (PO)	Trait Ontology (TO)	Functional domain (InterPro)	MSU ID	Reference
Os06g0113900	Major facilitator superfamily, general substrate transporter domain containing protein. (Os06t0113900-01);Major facilitator superfamily, general substrate transporter domain containing protein. (Os06t0113900-02);Major facilitator superfamily, general substrate transporter domain containing protein. (Os06t0113900-03);Similar to cDNA clone:J033107D23, full insert sequence. (Os06t0113900-04);Similar…										MFS transporter superfamily (IPR036259)	LOC_Os06g02370
Os10g0356000	Similar to ribulose-1,5-bisphosphate carboxylase/oxygenase large subunit. (Os10t0356000-00)			OsrbcL1, rbcL1			ribulose bisphosphate carboxylase large chain 1	Biological Process: carbon fixation (GO:0015977) | Molecular Function: magnesium ion binding (GO:0000287) | Molecular Function: ribulose-bisphosphate carboxylase activity (GO:0016984)			Ribulose bisphosphate carboxylase large subunit, type I (IPR020888) | Ribulose bisphosphate carboxylase, large chain, active site (IPR020878) | Ribulose bisphosphate carboxylase, large subunit, C-terminal (IPR000685) | Ribulose bisphosphate carboxylase, large subunit, C-terminal domain superfamily (IPR036376) | Ribulose bisphosphate carboxylase, large subunit, ferrodoxin-like N-terminal (IPR01744…	LOC_Os10g21268
Os08g0276100	Similar to NDF1 (NDH-DEPENDENT CYCLIC ELECTRON FLOW 1). (Os08t0276100-01)							Biological Process: photosynthetic electron transport in photosystem I (GO:0009773) | Cellular Component: chloroplast (GO:0009507) | Cellular Component: NAD(P)H dehydrogenase complex (plastoquinone) (GO:0010598) | Molecular Function: glycosyltransferase activity (GO:0016757)			Glycosyl transferase, family 9 (IPR002201) | Photosynthetic NDH subunit of subcomplex B 1, chloroplastic (IPR044983)	LOC_Os08g17390
Os02g0797500	Similar to Plastidic aspartate aminotransferase. (Os02t0797500-01);Similar to Plastidic aspartate aminotransferase. (Os02t0797500-02)		AAT1	AST, OsAAT1		ASPARTATE AMINOTRANSFERASE 1	Aspartate aminotransferase	Biological Process: amino acid metabolic process (GO:0006520) | Biological Process: biosynthetic process (GO:0009058) | Molecular Function: catalytic activity (GO:0003824) | Molecular Function: pyridoxal phosphate binding (GO:0030170) | Molecular Function: transaminase activity (GO:0008483)			Aminotransferase, class I/classII, large domain (IPR004839) | Aminotransferases, class-I, pyridoxal-phosphate-binding site (IPR004838) | Aspartate/other aminotransferase (IPR000796) | Pyridoxal phosphate-dependent transferase (IPR015424) | Pyridoxal phosphate-dependent transferase, major domain (IPR015421) | Pyridoxal phosphate-dependent transferase, small domain (IPR015422)	LOC_Os02g55420
Os01g0896500	Rhodanese-like domain containing protein. (Os01t0896500-01);Similar to predicted protein. (Os01t0896500-02)		STR10	OsStr10		SULFURTRANSFERASE 10	Sulfurtransferase 10	Biological Process: cellular response to calcium ion (GO:0071277) | Biological Process: de-etiolation (GO:0009704) | Biological Process: regulation of stomatal closure (GO:0090333)			Calcium sensing receptor, plant (IPR044690) | Rhodanese-like domain (IPR001763) | Rhodanese-like domain superfamily (IPR036873)	LOC_Os01g67120
Os03g0136900	Aconitase, Regulation of iron deficiency response (Os03t0136900-01);Similar to Aconitate hydratase 2, mitochondrial. (Os03t0136900-02)	OsACO1		OsACO1, ACO1	aconitase 1		aconitase 1			iron sensitivity (TO:0000224)	Aconitase A, swivel domain (IPR044137) | Aconitase A/isopropylmalate dehydratase small subunit, swivel domain (IPR000573) | Aconitase family, 4Fe-4S cluster binding site (IPR018136) | Aconitase, iron-sulfur domain (IPR036008) | Aconitase/3-isopropylmalate dehydratase large subunit, alpha/beta/alpha domain (IPR001030) | Aconitase/3-isopropylmalate dehydratase large subunit, alpha/beta/alpha, subdo…	LOC_Os03g04410	Senoura T et al. Plant Mol Biol, 104(6):629-645 (2020)
Os11g0707000	Similar to Ribulose bisphosphate carboxylase/oxygenase activase, chloroplastic. (Os11t0707000-01);Ribulose-1,5-bisphosphate carboxylase/oxygenase (RuBisCO) activase, Small isoform of RuBisCO activase (Os11t0707000-02);Ribulose-1,5-bisphosphate carboxylase/oxygenase (RuBisCO) activase, Large isoform of RuBisCO activase, Regulation of leaf senescence under dark conditions (Os11t0707000-03)	RCA, RCAS, RCAL	RCA	OsRcaII, rca, rcaII, OsRcaI, RCAI, ME137, OsRCA1, RCA, RCAalpha, OsRCAalpha, OsRCAbeta	RuBisCO activase, small isoform of RCA, large isoform of RCA	RUBISCO ACTIVASE	Rubisco activase, the small isoform of rice Rubisco activase, Rubisco activase small isoform, "ribulose-1, 5-bisphosphate carboxylase/oxygenase activase", Rubisco activase II, Rubisco activase large isoform, Rubisco activase I, Rubisco-A, RuBisCO activase A1	Molecular Function: ATP binding (GO:0005524) | Molecular Function: ATP hydrolysis activity (GO:0016887)		photoperiod sensitivity (TO:0000229) | photosynthetic ability (TO:0000316) | blast disease (TO:0000074) | plant height (TO:0000207) | jasmonic acid sensitivity (TO:0000172)	ATPase, AAA-type, core (IPR003959) | P-loop containing nucleoside triphosphate hydrolase (IPR027417) | Ribulose bisphosphate carboxylase/oxygenase activase, AAA, helical (IPR048571) | Ribulose bisphosphate carboxylase/oxygenase activase-like (IPR044960)	LOC_Os11g47970	Zhang Y et al. Plant J, 121(4):e17267 (2025)
Os12g0230100	Similar to ATP-dependent Clp protease ATP-binding subunit clpA homolog, chloroplast precursor (Fragment). (Os12t0230100-01)							Molecular Function: ATP binding (GO:0005524) | Molecular Function: ATP hydrolysis activity (GO:0016887) | Molecular Function: protein binding (GO:0005515)			AAA+ ATPase domain (IPR003593) | ATP-dependent Clp protease/Chaperone ClpA/ClpB (IPR050130) | ATPase, AAA-type, core (IPR003959) | Clp ATPase, C-terminal (IPR019489) | Clp, N-terminal domain superfamily (IPR036628) | Clp, repeat (R) domain (IPR004176) | ClpA/B family (IPR001270) | ClpA/B, conserved site 1 (IPR018368) | ClpA/B, conserved site 2 (IPR028299) | ClpA/ClpB, AAA lid domain (IPR041546) |…	LOC_Os12g12850
Os01g0905800	Aldolase C-1. (Os01t0905800-01);Aldolase C-1. (Os01t0905800-02);Aldolase C-1. (Os01t0905800-03)		ALDC1	AldC-1		CYTOPLAST ALDOLASE 1	cytoplast aldolase-1, aldolase isozyme C-1, aldolase C-1, cytoplasmic aldolase C-1	Biological Process: glycolytic process (GO:0006096) | Molecular Function: fructose-bisphosphate aldolase activity (GO:0004332)			Aldolase-type TIM barrel (IPR013785) | Fructose-bisphosphate aldolase class-I active site (IPR029768) | Fructose-bisphosphate aldolase, class-I (IPR000741)	LOC_Os01g67860
Os08g0162600	Rubredoxin-type Fe(Cys)4 protein family protein. (Os08t0162600-01);Rubredoxin-type Fe(Cys)4 protein family protein. (Os08t0162600-02);Similar to predicted protein. (Os08t0162600-03)			NP122			Rubredoxin-type Fe(Cys)4 protein family protein	Molecular Function: iron ion binding (GO:0005506) | Molecular Function: protein binding (GO:0005515)			PDZ domain (IPR001478) | PDZ superfamily (IPR036034) | Rubredoxin-like domain (IPR024934)	LOC_Os08g06530
