# Supplementary material for: Multi‐proteomic profiling indicates potential regulatory signatures underlying rice resistance to Magnaporthe oryzae
Source: Plant J. 2026 Apr 21;126(2):e70892. doi: 10.1111/tpj.70892 (PMC13099112; doi:10.1111/tpj.70892)
Supplement: Supplementary file 11 — Data S4‐S15. The complete tables of acetylated proteins in IRGA 409 and IRGA 424 at 12, 24 and 48 hpi. [file TPJ-126-0-s002.zip › Suplementary data S12 - 48hpi_409 DOWN Acetylated Proteins - Complete table.xlsx]

## Sheet: Sheet
48hpi_409_Down_Acetylated Proteins	Description	RAP-DB Gene Symbol Synonym(s)	CGSNL Gene Symbol	Oryzabase Gene Symbol Synonym(s)	RAP-DB Gene Name Synonym(s)	CGSNL Gene Name	Oryzabase Gene Name Synonym(s)	Gene Ontology (GO)	Plant Ontology (PO)	Trait Ontology (TO)	Functional domain (InterPro)	MSU ID	Reference
Os03g0390600	Similar to Histone H3 (Fragment). (Os03t0390600-01);Similar to Histone H3.3. (Os03t0390600-02);Non-protein coding transcript. (Os03t0390600-03)			OsH3			histone H3	Cellular Component: nucleosome (GO:0000786) | Molecular Function: DNA binding (GO:0003677) | Molecular Function: protein heterodimerization activity (GO:0046982) | Molecular Function: structural constituent of chromatin (GO:0030527)			Histone H2A/H2B/H3 (IPR007125) | Histone H3/CENP-A (IPR000164) | Histone-fold (IPR009072)	LOC_Os03g27310
Os11g0547000	Autonomous floral activator, Promotion of flowering (Os11t0547000-01);Hypothetical conserved gene. (Os11t0547000-02)	FKF1, OsFKF1, OsFbox609, Os_F0370	FKF1	OsFbox609, Os_F0370, OsFKF1, OsFBO10, FBO10	FLAVIN-BINDING, KELCH REPEAT, F BOX 1, F-box protein 609, "FLAVIN-BINDING, F-BOX 1"	FLAVIN-BINDING, KELCH REPEAT, F BOX 1	F-box protein 609, "FLAVIN-BINDING, KELCH REPEAT, F-BOX 1", F-box-type E3 ubiquitin ligase O10	Molecular Function: protein binding (GO:0005515)		flowering time (TO:0002616) | temperature response trait (TO:0000432) | light sensitivity (TO:0000075) | days to heading (TO:0000137)	F-box domain (IPR001810) | F-box-like domain superfamily (IPR036047) | Galactose oxidase/kelch, beta-propeller (IPR011043) | Kelch repeat type 2 (IPR011498) | Kelch-type beta propeller (IPR015915) | PAS domain (IPR000014) | PAS domain superfamily (IPR035965)	LOC_Os11g34460	Han SH et al. Plant Cell Environ, 38(12):2527-40 (2015)
Os03g0262400	Similar to Eukaryotic translation initiation factor 4E type 3 (eIF4E type 3) (eIF-4E type 3) (mRNA cap-binding protein type 3) (Novel cap-binding protein) (nCBP). (Os03t0262400-01)							Biological Process: translational initiation (GO:0006413) | Cellular Component: cytoplasm (GO:0005737) | Molecular Function: RNA binding (GO:0003723) | Molecular Function: translation initiation factor activity (GO:0003743)			Eukaryotic translation initiation factor 4E (eIF-4E), conserved site (IPR019770) | Translation Initiation factor eIF- 4e (IPR001040) | Translation Initiation factor eIF- 4e-like (IPR023398)	LOC_Os03g15590
Os03g0712700	Cytosolic phosphoglucomutase (Os03t0712700-01);Similar to Phosphoglucomutase. (Os03t0712700-02);Similar to Phosphoglucomutase. (Os03t0712700-03)	PFP, OscPGM		PFP, OscPGM, cPGM	fructose-6-phosphate 1-phosphotransferase		fructose-6-phosphate 1-phosphotransferase, cytosolic phosphoglucomutase, "phosphoglucomutase, cytoplasmic 2"	Biological Process: carbohydrate metabolic process (GO:0005975) | Molecular Function: intramolecular phosphotransferase activity (GO:0016868) | Molecular Function: magnesium ion binding (GO:0000287) | Molecular Function: phosphoglucomutase activity (GO:0004614)		copper sensitivity (TO:0000021) | temperature response trait (TO:0000432)	Alpha-D-phosphohexomutase superfamily (IPR005841) | Alpha-D-phosphohexomutase, alpha/beta/alpha domain I (IPR005844) | Alpha-D-phosphohexomutase, alpha/beta/alpha domain II (IPR005845) | Alpha-D-phosphohexomutase, alpha/beta/alpha domain III (IPR005846) | Alpha-D-phosphohexomutase, alpha/beta/alpha I/II/III (IPR016055) | Alpha-D-phosphohexomutase, C-terminal domain superfamily (IPR036900) | Alpha…	LOC_Os03g50480	Lee SK et al. J Exp Bot, 67(18):5557-5569 (2016)
Os04g0501600	AT hook, DNA-binding, conserved site domain containing protein. (Os04t0501600-01);Similar to H0311C03.6 protein. (Os04t0501600-02)			BIP106			brassinosteroid receptor kinase (BRI1)-interacting protein 106, BRI1-interacting protein 106, brassinosteroid receptor kinase-interacting protein 106	Biological Process: mitotic sister chromatid cohesion (GO:0007064)			Armadillo-type fold (IPR016024) | Sister chromatid cohesion protein Pds5 (IPR039776)	LOC_Os04g42320
Os03g0162200	Similar to Histone H2A. (Os03t0162200-01)							Cellular Component: nucleosome (GO:0000786) | Molecular Function: DNA binding (GO:0003677) | Molecular Function: protein heterodimerization activity (GO:0046982) | Molecular Function: structural constituent of chromatin (GO:0030527)			Histone H2A (IPR002119) | Histone H2A conserved site (IPR032458) | Histone H2A, C-terminal domain (IPR032454) | Histone H2A/H2B/H3 (IPR007125) | Histone-fold (IPR009072)	LOC_Os03g06670
Os06g0264200	CONSTANS-like protein, Transcription factor, Repression of flowering, Regulation of plant height and grain yield (Os06t0264200-01)	OsCOL16	BBX17	OsBBX17, OsL, OsCCT20, CCT20, OsCOL16, COL16	CONSTANS-like protein 16	B-BOX-CONTAINING PROTEIN 17	B-box-containing protein 17, CCT domain-containing gene 20, CCT (CO, CO-LIKE and TOC1) domain protein 20, CCT domain protein 20, CONSTANS-like protein 16	Molecular Function: protein binding (GO:0005515) | Molecular Function: zinc ion binding (GO:0008270)	leaf sheath (PO:0020104) | coleoptile emergence stage (PO:0007045) | leaf (PO:0025034) | shoot system (PO:0009006) | 0 seed germination stage (PO:0007057)	plant height (TO:0000207) | cold tolerance (TO:0000303) | grain yield (TO:0000396) | submergence tolerance (TO:0000524) | drought tolerance (TO:0000276) | salt tolerance (TO:0006001) | jasmonic acid sensitivity (TO:0000172) | iron sensitivity (TO:0000224) | gibberellic acid sensitivity (TO:0000166)	B-box-type zinc finger (IPR000315) | CCT domain (IPR010402) | CONSTANS-like zinc finger regulators (IPR052453) | CONSTANS-like, B-box-type 1 zinc finger (IPR049808)	LOC_Os06g15330	Wu W et al. Plant Sci, 260:60-69 (2017)
Os01g0967900	Similar to predicted protein. (Os01t0967900-01);Similar to Aspartyl aminopeptidase. (Os01t0967900-02)							Biological Process: proteolysis (GO:0006508) | Molecular Function: aminopeptidase activity (GO:0004177) | Molecular Function: zinc ion binding (GO:0008270)			Peptidase M18 (IPR001948) | Peptidase M18, domain 2 (IPR023358)	LOC_Os01g73680
Os01g0182600	Orthologue of the Arabidopsis GIGANTEA, Regulation of circadian rhythm and flowering time, Photoperiodic control of flowering, Osmotic stress response (Os01t0182600-01);GIGANTEA protein. (Os01t0182600-03)	GI, OsGI	GI	OsGI, Gi, Os-GI	GIGANTEA	GIGANTEA	orthologue of the arabidopsis GIGANTEA, Gigantea, protein GIGANTEA, Os-GIGANTEA, OsGIGANTEA	Biological Process: regulation of photoperiodism, flowering (GO:2000028)	inflorescence (PO:0009049) | shoot system (PO:0009006) | root (PO:0009005) | vascular leaf (PO:0009025)	root length (TO:0000227) | drought tolerance (TO:0000276) | sucrose content (TO:0000328) | light sensitivity (TO:0000075) | days to heading (TO:0000137) | transpiration rate (TO:0001018) | flowering time (TO:0002616) | stomatal resistance (TO:0000523) | proline content (TO:0006002) | temperature response trait (TO:0000432) | osmotic response sensitivity (TO:0000095) | root to shoot ratio (TO:0000…	GIGANTEA (IPR026211)	LOC_Os01g08700	Hayama R et al. Plant Cell Physiol, 43(5):494-504 (2002) | Hayama R et al. Nature, 422(6933):719-22 (2003) | Li S et al. Front Plant Sci, 7:465 (2016)
Os03g0743400	Similar to H2A protein. (Os03t0743400-01)						Histone H2A.hv1	Cellular Component: nucleosome (GO:0000786) | Molecular Function: DNA binding (GO:0003677) | Molecular Function: protein heterodimerization activity (GO:0046982) | Molecular Function: structural constituent of chromatin (GO:0030527)			Histone H2A (IPR002119) | Histone H2A conserved site (IPR032458) | Histone H2A, C-terminal domain (IPR032454) | Histone H2A/H2B/H3 (IPR007125) | Histone-fold (IPR009072)	LOC_Os03g53190
Os04g0661800	MED7 family protein. (Os04t0661800-01)		MED7	OsMED7, OsMed7_1, Med7_1		MEDIATOR COMPLEX PROTEIN 7	Mediator complex protein OsMED7, Mediator 7_1, COMPONENT OF THE MIDDLE MODULE OF THE MEDIATOR COMPLEX	Biological Process: regulation of transcription by RNA polymerase II (GO:0006357) | Cellular Component: mediator complex (GO:0016592) | Molecular Function: transcription coregulator activity (GO:0003712)			Mediator complex, subunit Med7 (IPR009244) | Mediator complex, subunit Med7 superfmaily (IPR044888) | Mediator complex, subunit Med7/Med21-like (IPR037212)	LOC_Os04g56640
Os10g0539500	Similar to Histone H4. (Os10t0539500-01)			H4, OsH4			Histone H4	Cellular Component: nucleosome (GO:0000786) | Molecular Function: DNA binding (GO:0003677) | Molecular Function: protein heterodimerization activity (GO:0046982) | Molecular Function: structural constituent of chromatin (GO:0030527)			CENP-T/Histone H4, histone fold (IPR035425) | Histone H4 (IPR001951) | Histone H4, conserved site (IPR019809) | Histone-fold (IPR009072)	LOC_Os10g39410
Os10g0355800	Similar to ATP synthase CF1 beta subunit. (Os10t0355800-00)			AtpB			ATP synthase subunit beta	Biological Process: proton motive force-driven ATP synthesis (GO:0015986) | Cellular Component: proton-transporting ATP synthase complex (GO:0045259) | Molecular Function: ATP binding (GO:0005524) | Molecular Function: ATP hydrolysis activity (GO:0016887) | Molecular Function: proton-transporting ATP synthase activity, rotational mechanism (GO:0046933)			AAA+ ATPase domain (IPR003593) | ATP synthase A/B type, C-terminal domain (IPR055190) | ATP synthase, F1 complex, beta subunit (IPR005722) | ATPase alpha/beta chains (IPR050053) | ATPase, F1/V1 complex, beta/alpha subunit, C-terminal (IPR024034) | ATPase, F1/V1/A1 complex, alpha/beta subunit, nucleotide-binding domain (IPR000194) | P-loop containing nucleoside triphosphate hydrolase (IPR027417)	LOC_Os10g21264,LOC_Os10g21266
Os12g0182200	Similar to Dihydrolipoamide S-acetyltransferase. (Os12t0182200-01);Similar to Dihydrolipoyllysine-residue acetyltransferase component of pyruvatedehydrogenase complex. (Os12t0182200-02)		PTPDC-E2	ptPDC-E2, OsptPDC-E2, PDH-E2, OsPDH-E2		PLASTIDIC PYRUVATE DEHYDROGENASE COMPLEX E2 COMPONENT	Plastidic pyruvate dehydrogenase complex E2 component, plastid-localized pyruvate dehydrogenase complex E2 component	Biological Process: pyruvate decarboxylation to acetyl-CoA (GO:0006086) | Cellular Component: pyruvate dehydrogenase complex (GO:0045254) | Molecular Function: acyltransferase activity (GO:0016746)			2-oxo acid dehydrogenase, lipoyl-binding site (IPR003016) | 2-oxoacid dehydrogenase acyltransferase, catalytic domain (IPR001078) | Biotin/lipoyl attachment (IPR000089) | Chloramphenicol acetyltransferase-like domain superfamily (IPR023213) | Dihydrolipoamide acetyltransferase/Pyruvate dehydrogenase protein X component (IPR045257) | E3-binding domain superfamily (IPR036625) | Peripheral subunit-b…	LOC_Os12g08170
Os06g0114000	Chaperonin 60 (Cpn60) protein beta subunit, Chloroplast development (Os06t0114000-02);Similar to RuBisCO large subunit-binding protein subunit beta, chloroplastic (Fragment). (Os06t0114000-03);Similar to RuBisCo subunit binding-protein beta subunit (Fragment). (Os06t0114000-04)	OsCpn6β1	CPN60BETA1	OsCPn60beta1, OsCPn60b1, CPn60b1	chaperonin 60 beta subunit 1	CHAPERONIN 60 BETA SUBUNIT 1	chaperonin 60 beta subunit 1	Biological Process: protein folding (GO:0006457) | Biological Process: protein refolding (GO:0042026) | Molecular Function: ATP binding (GO:0005524) | Molecular Function: ATP-dependent protein folding chaperone (GO:0140662)		leaf color (TO:0000326) | chloroplast development trait (TO:0002715) | cold tolerance (TO:0000303)	Chaperonin Cpn60, conserved site (IPR018370) | Chaperonin Cpn60/GroEL (IPR001844) | Chaperonin Cpn60/GroEL/TCP-1 family (IPR002423) | GroEL-like apical domain superfamily (IPR027409) | GroEL-like equatorial domain superfamily (IPR027413) | TCP-1-like chaperonin intermediate domain superfamily (IPR027410)	LOC_Os06g02380	Wu Q et al. Int J Mol Sci, 21(11): (2020)
Os12g0438000	Similar to Histone H2A. (Os12t0438000-02)							Cellular Component: nucleosome (GO:0000786) | Molecular Function: DNA binding (GO:0003677) | Molecular Function: protein heterodimerization activity (GO:0046982) | Molecular Function: structural constituent of chromatin (GO:0030527)			Histone H2A (IPR002119) | Histone H2A conserved site (IPR032458) | Histone H2A, C-terminal domain (IPR032454) | Histone H2A/H2B/H3 (IPR007125) | Histone-fold (IPR009072)	LOC_Os12g25120
Os12g0567700	Similar to 60S ribosomal protein L2 (Fragment). (Os12t0567700-01)		RPL2	rpl2, rpl8, RPL8, OsRPL2, OsRPL8		RIBOSOMAL PROTEIN L2	ribosomal protein L2, 60S ribosomal protein L2, ribosomal protein L8, 60S ribosomal protein L8	Biological Process: translation (GO:0006412) | Cellular Component: large ribosomal subunit (GO:0015934) | Cellular Component: ribosome (GO:0005840) | Molecular Function: RNA binding (GO:0003723) | Molecular Function: structural constituent of ribosome (GO:0003735)	shoot system (PO:0009006) | plant embryo (PO:0009009) | endosperm (PO:0009089) | root (PO:0009005) | plumule (PO:0020032)	heat tolerance (TO:0000259) | jasmonic acid sensitivity (TO:0000172) | oxidative stress (TO:0002657) | drought tolerance (TO:0000276) | temperature response trait (TO:0000432) | bacterial blight disease resistance (TO:0000175) | cold tolerance (TO:0000303)	Large ribosomal subunit protein uL2 (IPR002171) | Large ribosomal subunit protein uL2, archaeal-type (IPR023672) | Large ribosomal subunit protein uL2, C-terminal (IPR022669) | Large ribosomal subunit protein uL2, conserved site (IPR022671) | Large ribosomal subunit protein uL2, domain 2 (IPR014722) | Large ribosomal subunit protein uL2, domain 3 (IPR014726) | Large ribosomal subunit protein uL2,…	LOC_Os12g38000
Os01g0611100	Small GTPase, Ras related nuclear protein, Cold tolerance, Regulation of cellular mitosis and auxin signalling pathway (Os01t0611100-01)	OsRAN1	RAN1	OsRAN1	Ras-related nuclear protein 1	RAN GTPASE 1	Ran GTPase 1, Ras-like nuclear GTPase 1, Ras-related nuclear protein 1	Biological Process: nucleocytoplasmic transport (GO:0006913) | Molecular Function: GTP binding (GO:0005525) | Molecular Function: GTPase activity (GO:0003924)		growth and development trait (TO:0000357) | cold tolerance (TO:0000303) | auxin sensitivity (TO:0000163)	P-loop containing nucleoside triphosphate hydrolase (IPR027417) | Ran GTPase (IPR002041) | Small GTP-binding domain (IPR005225) | Small GTPase (IPR001806)	None	Xu P et al. J Exp Bot, 65(12):3277-87 (2014)
Os02g0234500	NAD(P)-binding domain containing protein. (Os02t0234500-01);Similar to predicted protein. (Os02t0234500-02);Similar to UOS1. (Os02t0234500-03)										Complex I intermediate-associated protein 30, mitochondrial (IPR039131) | Galactose-binding-like domain superfamily (IPR008979) | NAD(P)-binding domain (IPR016040) | NAD(P)-binding domain superfamily (IPR036291) | NADH:ubiquinone oxidoreductase intermediate-associated protein 30 (IPR013857)	LOC_Os02g13970
Os02g0537700	2-Cys peroxiredoxin (EC 1.11.1.15), Stomatal closure, Potassium deficiency tolerance (Os02t0537700-01)	OsPRX2, BAS1		BAS1, OsTPX, Os2-Cys PrxA, 2-Cys PrxA, Os2-CysPrxA, 2-CysPrxA, 2CYSPRXA, OsPRX2, PRX2	chloroplast 2-Cys peroxiredoxin BAS1		rice 2-Cys peroxiredoxin BAS1, chloroplast 2-Cys peroxiredoxin BAS1, 2-Cys Prx BAS1, 2-Cys peroxiredoxin A, Peroxiredoxin 2	Molecular Function: antioxidant activity (GO:0016209) | Molecular Function: oxidoreductase activity (GO:0016491) | Molecular Function: peroxiredoxin activity (GO:0051920)	seed (PO:0009010) | pollen (PO:0025281) | shoot system (PO:0009006) | leaf (PO:0025034) | pollen development stage (PO:0001007)	potassium sensitivity (TO:0000008) | oxidative stress (TO:0002657)	Alkyl hydroperoxide reductase subunit C/ Thiol specific antioxidant (IPR000866) | Peroxiredoxin, C-terminal (IPR019479) | Thiol-specific antioxidant peroxiredoxin (IPR050217) | Thioredoxin domain (IPR013766) | Thioredoxin-like superfamily (IPR036249)	LOC_Os02g33450	Mao X et al. Biochem Biophys Res Commun, 495(1):461-467 (2018) | Pérez-Ruiz JM et al. Plant Cell, 18(9):2356-68 (2006)
Os05g0350700	Conserved hypothetical protein. (Os05t0350700-01);Hypothetical conserved gene. (Os05t0350700-02)											LOC_Os05g28300
Os02g0147800	Hypothetical conserved gene. (Os02t0147800-01);Similar to Homeo protein (Fragment). (Os02t0147800-02)						homeodomain protein	Molecular Function: DNA binding (GO:0003677)		seed development trait (TO:0000653) | embryo development trait (TO:0000620)	Homedomain-like superfamily (IPR009057) | Homeodomain (IPR001356) | Zinc finger, FYVE/PHD-type (IPR011011) | Zinc finger, PHD-finger (IPR019787) | Zinc finger, RING/FYVE/PHD-type (IPR013083)	LOC_Os02g05450
Os07g0100200	Pyridoxal phosphate synthase 1.1, Vitamin B6 biosynthesis (Os07t0100200-01)	OsPDX1.1	PDX1.3A	OsPDX1.3a, OsPDX1.1, PDX1.1	pyridoxal phosphate synthase 1.1	PYRIDOXINE BIOSYNTHESIS PROTEIN 1.3A	SOR/SNZ protein, pyridoxine synthase, PYRIDOXINE BIOSYNTHESIS PROTEIN1.3a, Pyridoxal phosphate synthase protein 1.1	Biological Process: pyridoxal phosphate biosynthetic process (GO:0042823) | Biological Process: vitamin B6 biosynthetic process (GO:0042819)		bacterial leaf streak disease resistance (TO:0000203)	Aldolase-type TIM barrel (IPR013785) | PdxS/SNZ N-terminal domain (IPR033755) | Pyridoxal 5'-phosphate synthase subunit PdxS/SNZ (IPR001852) | Ribulose-phosphate binding barrel (IPR011060)	LOC_Os07g01020	Liu H et al. Plant Commun, 3(3):100324 (2022)
Os03g0297100	40S ribosomal protein S7. (Os03t0297100-01)		RPS7A	RPS7a, OsRPS7a		RIBOSOMAL PROTEIN S7A	ribosomal protein S7a, ribosomal protein small subunit 7a	Biological Process: translation (GO:0006412) | Cellular Component: ribosome (GO:0005840) | Molecular Function: structural constituent of ribosome (GO:0003735)		oxidative stress (TO:0002657) | salt tolerance (TO:0006001) | drought tolerance (TO:0000276) | abscisic acid sensitivity (TO:0000615) | sheath blight disease resistance (TO:0000255) | bacterial blight disease resistance (TO:0000175)	Small ribosomal subunit protein eS7 (IPR000554) | Small ribosomal subunit protein eS7, conserved site (IPR047861)	LOC_Os03g18570
Os03g0279200	Similar to Histone H2A. (Os03t0279200-01)						Histone H2A	Cellular Component: nucleosome (GO:0000786) | Molecular Function: DNA binding (GO:0003677) | Molecular Function: protein heterodimerization activity (GO:0046982) | Molecular Function: structural constituent of chromatin (GO:0030527)			Histone H2A (IPR002119) | Histone H2A conserved site (IPR032458) | Histone H2A, C-terminal domain (IPR032454) | Histone H2A/H2B/H3 (IPR007125) | Histone-fold (IPR009072)	LOC_Os03g17100
