# Supplementary material for: Multi‐proteomic profiling indicates potential regulatory signatures underlying rice resistance to Magnaporthe oryzae
Source: Plant J. 2026 Apr 21;126(2):e70892. doi: 10.1111/tpj.70892 (PMC13099112; doi:10.1111/tpj.70892)
Supplement: Supplementary file 11 — Data S4‐S15. The complete tables of acetylated proteins in IRGA 409 and IRGA 424 at 12, 24 and 48 hpi. [file TPJ-126-0-s002.zip › Suplementary data S13 - 48hpi_409 UP Acetylated Proteins - Complete table.xlsx]

## Sheet: Sheet
48hpi_409_UP	Description	RAP-DB Gene Symbol Synonym(s)	CGSNL Gene Symbol	Oryzabase Gene Symbol Synonym(s)	RAP-DB Gene Name Synonym(s)	CGSNL Gene Name	Oryzabase Gene Name Synonym(s)	Gene Ontology (GO)	Plant Ontology (PO)	Trait Ontology (TO)	Functional domain (InterPro)	MSU ID	Reference
Os02g0731600	Similar to Threonine endopeptidase. (Os02t0731600-01)							Cellular Component: thylakoid (GO:0009579)			Cyanobacterial aminoacyl-tRNA synthetase, CAAD domain (IPR025564) | Protein CURVATURE THYLAKOID 1 (IPR033344)	LOC_Os02g49870
Os01g0639900	beta-carbonic anhydrase (EC:4.2.1.1), Carbon assimilation, CO2-mediated stomatal pore response (Os01t0639900-01)	BETACA1, OsβCA1, OsbCA1	BETACA1	OsCA, CA, OsbetaCA1, betaCA1, CA1	β-carbonic anhydrase 1, BETA-CARBONIC ANHYDRASE 1, b-carbonic anhydrase 1, beta-type carbonic anhydrase	BETA-CARBONIC ANHYDRASE 1	Carbonic anhydrase, beta-type carbonic anhydrase, beta-carbonic anhydrase	Biological Process: carbon utilization (GO:0015976) | Molecular Function: carbonate dehydratase activity (GO:0004089) | Molecular Function: zinc ion binding (GO:0008270)	guard cell (PO:0000293)	blast disease (TO:0000074) | temperature response trait (TO:0000432) | stomatal conductance (TO:0000522) | stomatal closure rate (TO:0000520) | shoot fresh weight (TO:0000571) | heat tolerance (TO:0000259) | drought tolerance (TO:0000276) | photosynthetic ability (TO:0000316) | photosynthetic rate (TO:0001015) | total biomass yield (TO:0000457) | shoot dry weight (TO:0000552)	Beta carbonic anhydrases, cladeB (IPR045066) | Carbonic anhydrase (IPR001765) | Carbonic anhydrase superfamily (IPR036874) | Carbonic anhydrase, prokaryotic-like, conserved site (IPR015892)	LOC_Os01g45274	Chen T et al. Plant J, 90(2):344-357 (2017)
Os02g0537700	2-Cys peroxiredoxin (EC 1.11.1.15), Stomatal closure, Potassium deficiency tolerance (Os02t0537700-01)	OsPRX2, BAS1		BAS1, OsTPX, Os2-Cys PrxA, 2-Cys PrxA, Os2-CysPrxA, 2-CysPrxA, 2CYSPRXA, OsPRX2, PRX2	chloroplast 2-Cys peroxiredoxin BAS1		rice 2-Cys peroxiredoxin BAS1, chloroplast 2-Cys peroxiredoxin BAS1, 2-Cys Prx BAS1, 2-Cys peroxiredoxin A, Peroxiredoxin 2	Molecular Function: antioxidant activity (GO:0016209) | Molecular Function: oxidoreductase activity (GO:0016491) | Molecular Function: peroxiredoxin activity (GO:0051920)	seed (PO:0009010) | pollen (PO:0025281) | shoot system (PO:0009006) | leaf (PO:0025034) | pollen development stage (PO:0001007)	potassium sensitivity (TO:0000008) | oxidative stress (TO:0002657)	Alkyl hydroperoxide reductase subunit C/ Thiol specific antioxidant (IPR000866) | Peroxiredoxin, C-terminal (IPR019479) | Thiol-specific antioxidant peroxiredoxin (IPR050217) | Thioredoxin domain (IPR013766) | Thioredoxin-like superfamily (IPR036249)	LOC_Os02g33450	Mao X et al. Biochem Biophys Res Commun, 495(1):461-467 (2018) | Pérez-Ruiz JM et al. Plant Cell, 18(9):2356-68 (2006)
Os03g0563300	Magnesium-chelatase subunit ChlI, Mg-chelatase I subunit, Chlorophyll biosynthesis, Chloroplast development (Os03t0563300-01)	ELL, OsCHLI	ELL	chlI, OsChlI, ChlI, CHLI, OsCHLI, OsCHLI/ELL, OsELL	etiolated leaf and lethal, Mg-chelatase I subunit	ETIOLATED LEAF AND LETHAL	Magnesium-chelatase subunit chlI, magnesium chelatase subunit ChlI, MgCh I subbing, Mg-chelatase I subunit, etiolated leaf and lethal	Biological Process: chlorophyll biosynthetic process (GO:0015995) | Molecular Function: ATP binding (GO:0005524) | Molecular Function: ATP hydrolysis activity (GO:0016887) | Molecular Function: magnesium chelatase activity (GO:0016851)		chlorophyll content (TO:0000495) | leaf color (TO:0000326) | chloroplast development trait (TO:0002715)	AAA+ ATPase domain (IPR003593) | ChlI/MoxR, AAA lid domain (IPR041628) | Magnesium chelatase ChlI-like, catalytic domain (IPR000523) | Magnesium chelatase, ATPase subunit I (IPR011775) | Magnesium-chelatase subunit ChlI-like (IPR045006) | P-loop containing nucleoside triphosphate hydrolase (IPR027417)	LOC_Os03g36540	Huan Zhang et al. Plant Molecular Biology Reporter, 33(6):1975-1987 (2015) | Zhou S et al. FEBS Lett, 586(3):205-10 (2012) | Zhang H et al. Plant Mol Biol, 62(3):325-37 (2006)
Os01g0866400	Cytosolic fructose-1,6-bisphosphatase, Sucrose biosynthesis, Required for tiller bud outgrowth (Os01t0866400-01)	OscFBP1, MOC2	MOC2	FR, OsFR, FBP1, OsFBP1, OsMOC2, OscFBP1, cFBP1, MOC2/FBP1	cytosolic fructose-1, 6-bisphosphatase 1, monoculm 2	MONOCULM 2	cytosolic fructose 1, 6-bisphosphatase, cytosolic FruP2ase, monoculm 2, monoculm2, cytosolic fructose-1, 6-bisphosphatase 1	Biological Process: carbohydrate metabolic process (GO:0005975) | Molecular Function: fructose 1,6-bisphosphate 1-phosphatase activity (GO:0042132) | Molecular Function: phosphatase activity (GO:0016791) | Molecular Function: phosphoric ester hydrolase activity (GO:0042578)		plant height (TO:0000207) | tillering ability (TO:0000329) | relative growth rate (TO:0000515) | tiller number (TO:0000346) | leaf color (TO:0000326)	Fructose-1,6-bisphosphatase (IPR028343) | Fructose-1,6-bisphosphatase class 1 (IPR000146) | Fructose-1,6-bisphosphatase, active site (IPR020548) | Fructose-1-6-bisphosphatase class 1, C-terminal (IPR044015) | Fructose-1-6-bisphosphatase class I, N-terminal (IPR033391)	LOC_Os01g64660	Lee SK et al. Plant Cell Environ, 31(12):1851-63 (2008) | Takemasa Koumoto et al. Plant Biotechnology, 30(1):47-56 (2013)
Os01g0501800	Similar to Photosystem II oxygen-evolving complex protein 1 (Fragment). (Os01t0501800-01)		PSBO	PsbO, psbO, OsPSBO		PHOTOSYSTEM II SUBUNIT	PSII subunit PsbO, photosystem II subunit PsbO, 33kDa oxygen evolving protein, oxygen-evolving enhancer protein 1	Biological Process: photosystem II assembly (GO:0010207) | Biological Process: photosystem II stabilization (GO:0042549) | Cellular Component: photosystem II oxygen evolving complex (GO:0009654) | Molecular Function: oxygen evolving activity (GO:0010242)		selenium sensitivity (TO:0000032)	Outer membrane protein/outer membrane enzyme PagP, beta-barrel (IPR011250) | Photosystem II extrinsic protein O (IPR002628)	LOC_Os01g31690
Os07g0141400	Similar to 23 kDa polypeptide of photosystem II. (Os07t0141400-01);Similar to 23 kDa polypeptide of photosystem II. (Os07t0141400-02)		PSBP	PsbP, OsPsbP, psbP		PHOTOSYSTEM II SUBUNIT	PSII subunit PsbP, photosystem II subunit PsbP, Chloroplast 23 KD polypeptide of photosystem II, Oxygen-evolving enhancer protein 2	Biological Process: photosynthesis (GO:0015979) | Cellular Component: extrinsic component of membrane (GO:0019898) | Cellular Component: photosystem II (GO:0009523) | Cellular Component: photosystem II oxygen evolving complex (GO:0009654) | Molecular Function: calcium ion binding (GO:0005509)		viral disease resistance (TO:0000148) | chloroplast development trait (TO:0002715)	Mog1/PsbP, alpha/beta/alpha sandwich (IPR016123) | PsbP, C-terminal (IPR002683) | Twin-arginine translocation pathway, signal sequence (IPR006311)	LOC_Os07g04840
Os05g0555600	Similar to Glutamate synthase [NADH], amyloplastic. (Os05t0555600-01);Similar to NADH-glutamate synthase 2. (Os05t0555600-02);NADH-glutamate synthase, Remobilization of nitrogen in senescing organs (Os05t0555600-03)	OsNADH-GOGAT2	GLT2	OsGLT2, OsNADH-GOGAT2, NADH-GOGAT2, OsGOGAT2, GOGAT2, OsGLU2, GLU2	NADH-glutamate synthase 2	NADH-DEPENDENT GLUTAMATE SYNTHASE 2	NADH-glutamate synthase 2, NADH-dependent glutamate synthase2, NADH-dependent glutamate synthase 2	Biological Process: glutamate biosynthetic process (GO:0006537) | Molecular Function: flavin adenine dinucleotide binding (GO:0050660) | Molecular Function: FMN binding (GO:0010181) | Molecular Function: glutamate synthase (NADH) activity (GO:0016040) | Molecular Function: glutamate synthase activity (GO:0015930) | Molecular Function: iron ion binding (GO:0005506) | Molecular Function: iron-sulfu…	stem (PO:0009047) | leaf (PO:0025034) | leaf lamina vascular system (PO:0000048) | leaf sheath (PO:0020104) | 4 leaf senescence stage (PO:0001054)	nitrogen sensitivity (TO:0000011) | seed set percent (TO:0000455) | copper sensitivity (TO:0000021) | nutrient sensitivity (TO:0000480) | spikelet number (TO:0000456) | leaf senescence (TO:0000249)	Aldolase-type TIM barrel (IPR013785) | Alpha-helical ferredoxin (IPR009051) | Dihydroprymidine dehydrogenase domain II (IPR028261) | FAD/NAD(P)-binding domain (IPR023753) | FAD/NAD(P)-binding domain superfamily (IPR036188) | Glutamate Synthase (IPR051394) | Glutamate synthase domain (IPR002932) | Glutamate synthase, alpha subunit, C-terminal (IPR002489) | Glutamate synthase, alpha subunit, C-term…	LOC_Os05g48200	Tabuchi M et al. J Exp Bot, 58(9):2319-27 (2007) | Yamaya T et al. J Exp Bot, 65(19):5519-25 (2014) | Tamura W et al. Front Plant Sci, 2:57 (2011)
Os06g0729650	Similar to Photosystem II stability/assembly factor HCF136, chloroplastic. (Os06t0729650-00)							Molecular Function: protein binding (GO:0005515)			Photosynthesis system II assembly factor Ycf48/Hcf136 (IPR016705) | Photosynthesis system II assembly factor Ycf48/Hcf136-like domain (IPR028203) | Twin-arginine translocation pathway, signal sequence (IPR006311) | WD40/YVTN repeat-like-containing domain superfamily (IPR015943)	None
Os07g0544800	Similar to Oxygen-evolving enhancer protein 3-2, chloroplast precursor (OEE3) (16 kDa subunit of oxygen evolving system of photosystem II) (OEC 16 kDa subunit) (Ferredoxin-NADP reductase binding protein) (BP). (Os07t0544800-01)		PSBQ	PsbQ, OsPsbQ, psbQ, PsbQ-1		PHOTOSYSTEM II SUBUNIT	PSII subunit PsbQ, photosystem II subunit PsbQ	Biological Process: photosynthesis (GO:0015979) | Cellular Component: extrinsic component of membrane (GO:0019898) | Cellular Component: photosystem II (GO:0009523) | Cellular Component: photosystem II oxygen evolving complex (GO:0009654) | Molecular Function: calcium ion binding (GO:0005509)			Oxygen-evolving enhancer protein 3 (IPR008797) | Oxygen-evolving enhancer protein 3, plants (IPR054099) | PsbQ-like domain superfamily (IPR023222)	LOC_Os07g36080
Os06g0101600	Plastocyanin, chloroplast precursor. (Os06t0101600-01)		PC	OsPC, PetE, OsPETE, OsCPL1, CPL1		PLASTOCYANIN	plastocyanin, Chloroplastic-Like Protein 1	Molecular Function: copper ion binding (GO:0005507) | Molecular Function: electron transfer activity (GO:0009055)		false smut disease resistance (TO:0000129)	Blue (type 1) copper domain (IPR000923) | Blue (type 1) copper protein, binding site (IPR028871) | Blue (type 1) copper protein, plastocyanin-type (IPR001235) | Cupredoxin (IPR008972) | Plastocyanin (IPR002387)	LOC_Os06g01210
Os10g0356000	Similar to ribulose-1,5-bisphosphate carboxylase/oxygenase large subunit. (Os10t0356000-00)			OsrbcL1, rbcL1			ribulose bisphosphate carboxylase large chain 1	Biological Process: carbon fixation (GO:0015977) | Molecular Function: magnesium ion binding (GO:0000287) | Molecular Function: ribulose-bisphosphate carboxylase activity (GO:0016984)			Ribulose bisphosphate carboxylase large subunit, type I (IPR020888) | Ribulose bisphosphate carboxylase, large chain, active site (IPR020878) | Ribulose bisphosphate carboxylase, large subunit, C-terminal (IPR000685) | Ribulose bisphosphate carboxylase, large subunit, C-terminal domain superfamily (IPR036376) | Ribulose bisphosphate carboxylase, large subunit, ferrodoxin-like N-terminal (IPR01744…	LOC_Os10g21268
Os12g0207600	Similar to ribulose-1,5-bisphosphate carboxylase/oxygenase large subunit. (Os12t0207600-00)							Biological Process: carbon fixation (GO:0015977) | Molecular Function: magnesium ion binding (GO:0000287) | Molecular Function: ribulose-bisphosphate carboxylase activity (GO:0016984)			Ribulose bisphosphate carboxylase large subunit, type I (IPR020888) | Ribulose bisphosphate carboxylase, large chain, active site (IPR020878) | Ribulose bisphosphate carboxylase, large subunit, C-terminal (IPR000685) | Ribulose bisphosphate carboxylase, large subunit, C-terminal domain superfamily (IPR036376) | Ribulose bisphosphate carboxylase, large subunit, ferrodoxin-like N-terminal (IPR01744…	LOC_Os12g10580
Os08g0200300	Similar to Photosystem II 10 kDa polypeptide (Fragment). (Os08t0200300-02)		PSBR3	OsPsbR3, PsbR3		PHOTOSYSTEM II SUBUNIT PSBR3	PSII subunit PsbR3, photosystem II subunit PsbR3	Biological Process: photosynthesis (GO:0015979) | Cellular Component: photosystem II (GO:0009523) | Cellular Component: photosystem II oxygen evolving complex (GO:0009654) | Cellular Component: thylakoid membrane (GO:0042651)		heat tolerance (TO:0000259) | abscisic acid sensitivity (TO:0000615) | drought tolerance (TO:0000276)	Photosystem II PsbR (IPR006814)	LOC_Os08g10020
Os04g0656100	H+-ATPase, Blue light-induced stomatal opening of dumbbell-shaped guard cells, N uptake, Regulation of lesion mimic leaf and panicle development (Os04t0656100-01);Similar to OSIGBa0158D24.1 protein. (Os04t0656100-03);Similar to OSIGBa0158D24.1 protein. (Os04t0656100-04)	AHA7, OSA7, OsA7, osAHA7, PAA-Hwa, LMPA	LMPA	OSA7, OsA7, osAHA7, AHA7, PAA-Hwa, OsLMPA	H+-ATPASE 7, plasma membrane H+-ATPase 7, PM H+-ATPase 7, plasma membrane H+ P-Type ATPase 7, panicle apical abortion-h, lesion mimic leaf and panicle apical abortion	LESION MIMIC LEAF AND PANICLE APICAL ABORTION	plasma membrane H+-ATPase 7, PM H+-ATPase 7, plasma membrane H+ P-Type ATPase 7, panicle apical abortion-h, lesion mimic leaf and panicle apical abortion	Biological Process: proton export across plasma membrane (GO:0120029) | Cellular Component: membrane (GO:0016020) | Molecular Function: ATP binding (GO:0005524) | Molecular Function: ATP hydrolysis activity (GO:0016887) | Molecular Function: nucleotide binding (GO:0000166) | Molecular Function: P-type proton-exporting transporter activity (GO:0008553) | Molecular Function: transporter activity (G…	stem (PO:0009047) | root (PO:0009005) | leaf sheath (PO:0020104) | inflorescence development stage (PO:0001083) | inflorescence (PO:0009049) | leaf (PO:0025034) | root tip (PO:0000025)	filled grain number (TO:0000447) | salt tolerance (TO:0006001) | panicle length (TO:0000040) | heat tolerance (TO:0000259) | hydrogen peroxide content (TO:0000605) | mimic response (TO:0000063) | plant height (TO:0000207) | spikelet anatomy and morphology trait (TO:0000657) | chloroplast development trait (TO:0002715) | yield trait (TO:0000371) | inflorescence development trait (TO:0000621) | chl…	Cation-transporting P-type ATPase, N-terminal (IPR004014) | HAD superfamily (IPR023214) | HAD-like superfamily (IPR036412) | P-type ATPase (IPR001757) | P-type ATPase, A domain superfamily (IPR008250) | P-type ATPase, cytoplasmic domain N (IPR023299) | P-type ATPase, haloacid dehalogenase domain (IPR044492) | P-type ATPase, phosphorylation site (IPR018303) | P-type ATPase, subfamily IIIA (IPR0065…	LOC_Os04g56160	Toda Y et al. Plant Cell Physiol, 57(6):1220-30 (2016) | Sperandio MV et al. Plant Sci, 180(2):251-8 (2011) | Hu P et al. Front Plant Sci, 13:875038 (2022)
Os07g0558400	Similar to Chlorophyll a/b-binding protein CP29 precursor. (Os07t0558400-01)		CP29	OsCP29, LHCB4, Lhcb4, OsLHCB4		LIGHT-HARVESTING PROTEIN CP29	light-harvesting protein CP29, PSII inner antenna subunit CP29, PSII antenna CP29, Photosystem II Inner Antenna CP29, light-harvesting complex subunit b4	Biological Process: photosynthesis, light harvesting (GO:0009765) | Cellular Component: membrane (GO:0016020)		selenium sensitivity (TO:0000032) | light sensitivity (TO:0000075)	Chlorophyll A-B binding protein (IPR022796) | Chlorophyll A-B binding protein, plant and chromista (IPR001344)	LOC_Os07g37240
Os02g0197600	Chlorophyll a/b-binding protein type III (Fragment). (Os02t0197600-01);Similar to Chlorophyll a-b binding protein 8. (Os02t0197600-02);Chlorophyll a/b-binding protein type III (Fragment). (Os02t0197600-03)		LHCA3	OsLhca3, Lhca3		LIGHT-HARVESTING COMPLEX SUBUNIT A3	PSI type III chlorophyll a/b-binding protein, light-harvesting complex subunit a3	Biological Process: photosynthesis, light harvesting (GO:0009765) | Cellular Component: membrane (GO:0016020)			Chlorophyll A-B binding protein (IPR022796) | Chlorophyll A-B binding protein, plant and chromista (IPR001344)	LOC_Os02g10390
Os06g0264800	Similar to Threonine endopeptidase. (Os06t0264800-01);Non-protein coding transcript. (Os06t0264800-04)							Cellular Component: thylakoid (GO:0009579)			Cyanobacterial aminoacyl-tRNA synthetase, CAAD domain (IPR025564) | Protein CURVATURE THYLAKOID 1 (IPR033344)	LOC_Os06g15400
Os05g0401100	Protein of unknown function DUF477 family protein. (Os05t0401100-01);Protein of unknown function DUF477 family protein. (Os05t0401100-02)										TPM domain (IPR007621)	LOC_Os05g33280
Os01g0761000	Conserved hypothetical protein. (Os01t0761000-01)							Cellular Component: thylakoid (GO:0009579)			Cyanobacterial aminoacyl-tRNA synthetase, CAAD domain (IPR025564) | Protein CURVATURE THYLAKOID 1 (IPR033344)	LOC_Os01g55570
Os06g0725900	ATP-dependent zinc metalloprotease, Regulation of dark-induced leaf senescence (Os06t0725900-01);Similar to cDNA clone:J013001F19, full insert sequence. (Os06t0725900-02)	OsFtsH1	FTSH1	OsFtsH1, FtsH1	Filamentation temperature-sensitive H1			Biological Process: proteolysis (GO:0006508) | Cellular Component: membrane (GO:0016020) | Molecular Function: ATP binding (GO:0005524) | Molecular Function: ATP hydrolysis activity (GO:0016887) | Molecular Function: ATP-dependent peptidase activity (GO:0004176) | Molecular Function: metalloendopeptidase activity (GO:0004222)			AAA ATPase, AAA+ lid domain (IPR041569) | AAA+ ATPase domain (IPR003593) | ATP-dependent zinc metalloprotease, FtsH (IPR005936) | ATPase, AAA-type, conserved site (IPR003960) | ATPase, AAA-type, core (IPR003959) | P-loop containing nucleoside triphosphate hydrolase (IPR027417) | Peptidase M41 (IPR000642) | Peptidase M41-like (IPR037219)	LOC_Os06g51029	Zhang Y et al. Plant J, 121(4):e17267 (2025)
Os08g0440100	Similar to Temperature stress-induced lipocalin. (Os08t0440100-01)		TIL2	OsTIL2		TEMPERATURE-INDUCED LIPOCALIN 2	temperature-induced lipocalin 2				Calycin (IPR012674) | Lipocalin Blc-like domain (IPR047202) | Lipocalin family conserved site (IPR022272) | Lipocalin, ApoD type (IPR022271) | Lipocalin, bacterial (IPR002446) | Lipocalin/cytosolic fatty-acid binding domain (IPR000566)	LOC_Os08g34150
Os03g0169100	Ribulose-phosphate 3-epimerase, chloroplast precursor (EC 5.1.3.1) (Pentose-5-phosphate 3-epimerase) (PPE) (RPE) (R5P3E). (Os03t0169100-01)			RPE			D-ribulose-5-phosphate 3-epimerase, chl-RPEase, chloroplast RPEase, chloroplast D-Ribulose-5-phosphate 3-Epimerase	Biological Process: carbohydrate metabolic process (GO:0005975) | Biological Process: pentose-phosphate shunt (GO:0006098) | Molecular Function: D-ribulose-phosphate 3-epimerase activity (GO:0004750) | Molecular Function: racemase and epimerase activity, acting on carbohydrates and derivatives (GO:0016857)			Aldolase-type TIM barrel (IPR013785) | Ribulose-phosphate 3-epimerase (IPR026019) | Ribulose-phosphate 3-epimerase-like (IPR000056) | Ribulose-phosphate binding barrel (IPR011060)	LOC_Os03g07300
Os01g0970700	Peptidase M48, Ste24p family protein. (Os01t0970700-01);Similar to Peptidase M48, Ste24p. (Os01t0970700-02)							Biological Process: proteolysis (GO:0006508) | Molecular Function: metalloendopeptidase activity (GO:0004222)			Peptidase M48 (IPR001915)	LOC_Os01g73910
Os01g0303000	Similar to CP12 (Fragment). (Os01t0303000-02)										Calvin cycle protein CP12-like (IPR039314) | CP12 domain (IPR003823)	LOC_Os01g19740
Os03g0323200	Similar to Magnesium-chelatase subunit H family protein, expressed. (Os03t0323200-01);Similar to Magnesium-chelatase subunit H family protein, expressed. (Os03t0323200-02);Similar to Magnesium-chelatase subunit H family protein, expressed. (Os03t0323200-03);Magnesium chelatase subunit ChlH, Chlorophyll biosynthesis (Os03t0323200-04)	OsCHLH	CHLH	OsChlH, ChlH, OsCHLH		MAGNESIUM CHELATASE H SUBUNIT	magnesium chelatase subunit ChlH, magnesium chelatase porphyrin-binding subunit, Magnesium chelatase (MgCh) H subunit, Mg-chelatase H subunit	Biological Process: biosynthetic process (GO:0009058) | Biological Process: chlorophyll biosynthetic process (GO:0015995) | Molecular Function: magnesium chelatase activity (GO:0016851)			CobN/magnesium chelatase (IPR003672) | Magnesium chelatase, subunit H, N-terminal (IPR022571) | Magnesium-chelatase, subunit H (IPR011771)	LOC_Os03g20700	Jung KH et al. Plant Cell Physiol, 44(5):463-72 (2003)
Os02g0103800	Leaf-type ferredoxin-NADP+-oxidoreductase, Regulation of electron partitioning in the chloroplast (Os02t0103800-01);Similar to Ferredoxin NADP+ reductase (EC 1.18.1.2) (Fragment). (Os02t0103800-02);Similar to Ferredoxin--NADP reductase. (Os02t0103800-03)	OsLFNR1, LFNR1	LFNR1	OsLFNR1, LFNR2, Os-LFNR2, OsLFNR2, FNR, PetH-2	leaf-type ferredoxin-NADP+-oxidoreductase 1, leaf-type FNR 1, Fd NADP+ oxidoreductase 1	LEAF-TYPE FERREDOXIN-NADP+-OXIDOREDUCTASE 1	leaf-type ferredoxin-NADP+-oxidoreductase 1, leaf-type FNR 1, Fd NADP+ oxidoreductase 1, ferredoxin-NADP reductase	Molecular Function: oxidoreductase activity (GO:0016491)			FAD-binding domain, ferredoxin reductase-type (IPR017927) | Ferredoxin--NADP reductase (IPR015701) | Ferredoxin--NADP reductase, plant and Cyanobacteria type (IPR035442) | Ferredoxin-NADP reductase (FNR), nucleotide-binding domain (IPR039261) | Flavoprotein pyridine nucleotide cytochrome reductase (IPR001709) | Oxidoreductase FAD/NAD(P)-binding (IPR001433) | Riboflavin synthase-like beta-barrel (…	LOC_Os02g01340	Higuchi-Takeuchi M et al. Plant Physiol, 157(1):96-108 (2011)
Os01g0913000	Similar to Thioredoxin F-type 2, chloroplast precursor (TRX-F2). (Os01t0913000-01)		TRX3	OsTRXh10, TRXh10, OsTRX2, TRX2, TRXF, OsTRXF, OsTrx03, Trx03, OsTrx3, Trx3		THIOREDOXIN 3	Thioredoxin H-type 10, H-type Thioredoxin 10				Thioredoxin domain (IPR013766) | Thioredoxin, conserved site (IPR017937) | Thioredoxin-like superfamily (IPR036249)	LOC_Os01g68480
Os06g0705100	Similar to Thylakoid lumenal 13.3 kDa protein (P16.5) (Fragment). (Os06t0705100-01);Similar to Thylakoid lumenal 13.3 kDa protein (P16.5) (Fragment). (Os06t0705100-02);Similar to Thylakoid lumenal 13.3 kDa protein (P16.5) (Fragment). (Os06t0705100-03)							Biological Process: photosystem II repair (GO:0010206)			Chloroplast thylakoid lumenal protein MPH2 (IPR038862) | Maintenance of Photosystem II under High light 2, C-terminal domain (IPR049072)	LOC_Os06g49160
