# Supplementary material for: Multi‐proteomic profiling indicates potential regulatory signatures underlying rice resistance to Magnaporthe oryzae
Source: Plant J. 2026 Apr 21;126(2):e70892. doi: 10.1111/tpj.70892 (PMC13099112; doi:10.1111/tpj.70892)
Supplement: Supplementary file 11 — Data S4‐S15. The complete tables of acetylated proteins in IRGA 409 and IRGA 424 at 12, 24 and 48 hpi. [file TPJ-126-0-s002.zip › Suplementary data S14 - 48hpi_424 DOWN Acetylated Proteins - Complete table.xlsx]

## Sheet: Sheet
48hpi_424_down_acetylproteins	Description	RAP-DB Gene Symbol Synonym(s)	CGSNL Gene Symbol	Oryzabase Gene Symbol Synonym(s)	RAP-DB Gene Name Synonym(s)	CGSNL Gene Name	Oryzabase Gene Name Synonym(s)	Gene Ontology (GO)	Plant Ontology (PO)	Trait Ontology (TO)	Functional domain (InterPro)	MSU ID	Reference
Os03g0131200	Catalase, Hydrogen peroxide-induced leaf cell death (Os03t0131200-01);Similar to Catalase isozyme 2 (EC 1.11.1.6). (Os03t0131200-02)	CATC, OsCat, OsCatC, OsCATC, NOE1, noe1, catC	NOE1	CATC, OsCat, OsCatC, OsCATC, OsNOE1, noe1, catC, CAT3, OsCAT3, LLM9428, OsLLM9428	CATALASE C, catalase C, catalase isozyme C, nitric oxide excess1	NITRIC OXIDE EXCESS 1	catalase C, catalase isozyme C, nitric oxide excess1, large lesion mimic mutant 9428	Biological Process: response to oxidative stress (GO:0006979) | Molecular Function: catalase activity (GO:0004096) | Molecular Function: heme binding (GO:0020037)	inflorescence development stage (PO:0001083) | stem (PO:0009047) | leaf (PO:0025034) | leaf sheath (PO:0020104)	bacterial blight disease resistance (TO:0000175) | hydrogen peroxide content (TO:0000605) | salt tolerance (TO:0006001) | oxidative stress (TO:0002657) | heat tolerance (TO:0000259) | plant growth hormone sensitivity (TO:0000401) | seed set percent (TO:0000455) | mimic response (TO:0000063) | blast disease (TO:0000074) | plant height (TO:0000207) | tiller number (TO:0000346) | filled grain number…	Catalase active site (IPR024708) | Catalase core domain (IPR011614) | Catalase haem-binding site (IPR002226) | Catalase immune-responsive domain (IPR010582) | Catalase superfamily (IPR020835) | Catalase, mono-functional, haem-containing (IPR018028) | Catalase, mono-functional, haem-containing, clades 1 and 3 (IPR024711)	LOC_Os03g03910	Lin A et al. Plant Physiol, 158(1):451-64 (2012)
Os10g0539500	Similar to Histone H4. (Os10t0539500-01)			H4, OsH4			Histone H4	Cellular Component: nucleosome (GO:0000786) | Molecular Function: DNA binding (GO:0003677) | Molecular Function: protein heterodimerization activity (GO:0046982) | Molecular Function: structural constituent of chromatin (GO:0030527)			CENP-T/Histone H4, histone fold (IPR035425) | Histone H4 (IPR001951) | Histone H4, conserved site (IPR019809) | Histone-fold (IPR009072)	LOC_Os10g39410
Os05g0350700	Conserved hypothetical protein. (Os05t0350700-01);Hypothetical conserved gene. (Os05t0350700-02)											LOC_Os05g28300
Os07g0545400	Protein H2A. (Os07t0545400-01);Non-protein coding transcript. (Os07t0545400-02)						CCAAT transcription factor, Histone H2A2	Cellular Component: nucleosome (GO:0000786) | Molecular Function: DNA binding (GO:0003677) | Molecular Function: protein heterodimerization activity (GO:0046982) | Molecular Function: structural constituent of chromatin (GO:0030527)			Histone H2A (IPR002119) | Histone H2A conserved site (IPR032458) | Histone H2A, C-terminal domain (IPR032454) | Histone H2A/H2B/H3 (IPR007125) | Histone-fold (IPR009072)	LOC_Os07g36140
Os03g0297100	40S ribosomal protein S7. (Os03t0297100-01)		RPS7A	RPS7a, OsRPS7a		RIBOSOMAL PROTEIN S7A	ribosomal protein S7a, ribosomal protein small subunit 7a	Biological Process: translation (GO:0006412) | Cellular Component: ribosome (GO:0005840) | Molecular Function: structural constituent of ribosome (GO:0003735)		oxidative stress (TO:0002657) | salt tolerance (TO:0006001) | drought tolerance (TO:0000276) | abscisic acid sensitivity (TO:0000615) | sheath blight disease resistance (TO:0000255) | bacterial blight disease resistance (TO:0000175)	Small ribosomal subunit protein eS7 (IPR000554) | Small ribosomal subunit protein eS7, conserved site (IPR047861)	LOC_Os03g18570
Os04g0486600	Cytosolic glyceraldehyde-3-phosphate dehydrogenase 2 (Os04t0486600-01);Similar to Glyceralde-3-phosphate dehydrogenase. (Os04t0486600-02)	OsGapC2	GAPC2	GAPDH, OsGAPDH, OsGapC2	cytosolic glyceraldehyde-3-phosphate dehydrogenase 2	GLYCERALDEHYDE-3-PHOSPHATE DEHYDROGENASE, CYTOSOLIC 2	Glyceraldehyde-3-phosphate dehydrogenase, cytosolic GAPDH2, cytosolic glyceraldehyde-3-phosphate dehydrogenase 2	Biological Process: glucose metabolic process (GO:0006006) | Molecular Function: NAD binding (GO:0051287) | Molecular Function: NADP binding (GO:0050661) | Molecular Function: oxidoreductase activity, acting on the aldehyde or oxo group of donors, NAD or NADP as acceptor (GO:0016620)	anther development stage (PO:0001004)	UV-B light sensitivity (TO:0000601)	Glyceraldehyde 3-phosphate dehydrogenase, active site (IPR020830) | Glyceraldehyde 3-phosphate dehydrogenase, catalytic domain (IPR020829) | Glyceraldehyde 3-phosphate dehydrogenase, NAD(P) binding domain (IPR020828) | Glyceraldehyde-3-phosphate dehydrogenase, type I (IPR006424) | Glyceraldehyde/Erythrose phosphate dehydrogenase family (IPR020831) | NAD(P)-binding domain superfamily (IPR036291)	LOC_Os04g40950	Nishizawa Y et al. Plant Signal Behav, 10(3):e990801 (2015)
Os09g0482600	Similar to Heat shock protein 81-3. (Os09t0482600-01);Similar to Heat shock protein 81-3. (Os09t0482600-02)			OsHsp90, HSP90			rice 90kDa heat shock protein, heat-shock protein 90, heat-shock protein 82, heat shock protein 82, heat-shock protein 86	Biological Process: protein folding (GO:0006457) | Molecular Function: ATP binding (GO:0005524) | Molecular Function: ATP hydrolysis activity (GO:0016887) | Molecular Function: ATP-dependent protein folding chaperone (GO:0140662) | Molecular Function: unfolded protein binding (GO:0051082)			Heat shock protein Hsp90 family (IPR001404) | Heat shock protein Hsp90, conserved site (IPR019805) | Heat shock protein Hsp90, N-terminal (IPR020575) | Histidine kinase/HSP90-like ATPase domain (IPR003594) | Histidine kinase/HSP90-like ATPase superfamily (IPR036890) | HSP90, C-terminal domain (IPR037196) | Ribosomal protein uS5 domain 2-type superfamily (IPR020568)	LOC_Os09g30418
Os12g0438000	Similar to Histone H2A. (Os12t0438000-02)							Cellular Component: nucleosome (GO:0000786) | Molecular Function: DNA binding (GO:0003677) | Molecular Function: protein heterodimerization activity (GO:0046982) | Molecular Function: structural constituent of chromatin (GO:0030527)			Histone H2A (IPR002119) | Histone H2A conserved site (IPR032458) | Histone H2A, C-terminal domain (IPR032454) | Histone H2A/H2B/H3 (IPR007125) | Histone-fold (IPR009072)	LOC_Os12g25120
Os08g0276100	Similar to NDF1 (NDH-DEPENDENT CYCLIC ELECTRON FLOW 1). (Os08t0276100-01)							Biological Process: photosynthetic electron transport in photosystem I (GO:0009773) | Cellular Component: chloroplast (GO:0009507) | Cellular Component: NAD(P)H dehydrogenase complex (plastoquinone) (GO:0010598) | Molecular Function: glycosyltransferase activity (GO:0016757)			Glycosyl transferase, family 9 (IPR002201) | Photosynthetic NDH subunit of subcomplex B 1, chloroplastic (IPR044983)	LOC_Os08g17390
Os12g0207500	Similar to ATP synthase subunit beta. (Os12t0207500-00)					ATPASE 3	ATPase3	Biological Process: proton motive force-driven ATP synthesis (GO:0015986) | Cellular Component: proton-transporting ATP synthase complex (GO:0045259) | Molecular Function: ATP binding (GO:0005524) | Molecular Function: ATP hydrolysis activity (GO:0016887) | Molecular Function: proton-transporting ATP synthase activity, rotational mechanism (GO:0046933)		salt tolerance (TO:0006001)	AAA+ ATPase domain (IPR003593) | ATP synthase A/B type, C-terminal domain (IPR055190) | ATP synthase, F1 complex, beta subunit (IPR005722) | ATPase alpha/beta chains (IPR050053) | ATPase, alpha/beta subunit, nucleotide-binding domain, active site (IPR020003) | ATPase, F1/V1/A1 complex, alpha/beta subunit, nucleotide-binding domain (IPR000194) | P-loop containing nucleoside triphosphate hydrolase …	LOC_Os12g10570
Os07g0105600	Photosystem II oxygen evolving complex protein PsbQ family protein. (Os07t0105600-01)							Biological Process: photosynthesis (GO:0015979) | Cellular Component: extrinsic component of membrane (GO:0019898) | Cellular Component: photosystem II (GO:0009523) | Cellular Component: photosystem II oxygen evolving complex (GO:0009654) | Molecular Function: calcium ion binding (GO:0005509)			Oxygen-evolving enhancer protein 3 (IPR008797) | Oxygen-evolving enhancer protein 3, plants (IPR054099) | PsbQ-like domain superfamily (IPR023222)	LOC_Os07g01480
Os08g0156800	Similar to 60S ribosomal protein L34. (Os08t0156800-01)						Ribosomal protein L34	Biological Process: translation (GO:0006412) | Cellular Component: ribosome (GO:0005840) | Molecular Function: structural constituent of ribosome (GO:0003735)			Large ribosomal subunit protein eL34 (IPR008195) | Large ribosomal subunit protein eL34, C-terminal domain superfamily (IPR038562) | Large ribosomal subunit protein eL34, conserved site (IPR018065)	LOC_Os08g06040
Os02g0197600	Chlorophyll a/b-binding protein type III (Fragment). (Os02t0197600-01);Similar to Chlorophyll a-b binding protein 8. (Os02t0197600-02);Chlorophyll a/b-binding protein type III (Fragment). (Os02t0197600-03)		LHCA3	OsLhca3, Lhca3		LIGHT-HARVESTING COMPLEX SUBUNIT A3	PSI type III chlorophyll a/b-binding protein, light-harvesting complex subunit a3	Biological Process: photosynthesis, light harvesting (GO:0009765) | Cellular Component: membrane (GO:0016020)			Chlorophyll A-B binding protein (IPR022796) | Chlorophyll A-B binding protein, plant and chromista (IPR001344)	LOC_Os02g10390
Os04g0623800	Similar to Aminomethyltransferase, mitochondrial precursor (EC 2.1.2.10) (Glycine cleavage system T protein) (GCVT). (Os04t0623800-01);Similar to H0215F08.10 protein. (Os04t0623800-02)			Amt			aminomethyltransferase	Biological Process: glycine catabolic process (GO:0006546) | Cellular Component: glycine cleavage complex (GO:0005960) | Molecular Function: aminomethyltransferase activity (GO:0004047) | Molecular Function: protein binding (GO:0005515)			Aminomethyltransferase, C-terminal domain (IPR013977) | Aminomethyltransferase, folate-binding domain (IPR006222) | Aminomethyltransferase-like (IPR028896) | Glycine cleavage system T protein (IPR006223) | Glycine cleavage T-protein/YgfZ, C-terminal (IPR029043) | GTP-binding protein TrmE/Aminomethyltransferase GcvT, domain 1 (IPR027266)	LOC_Os04g53230
Os03g0390600	Similar to Histone H3 (Fragment). (Os03t0390600-01);Similar to Histone H3.3. (Os03t0390600-02);Non-protein coding transcript. (Os03t0390600-03)			OsH3			histone H3	Cellular Component: nucleosome (GO:0000786) | Molecular Function: DNA binding (GO:0003677) | Molecular Function: protein heterodimerization activity (GO:0046982) | Molecular Function: structural constituent of chromatin (GO:0030527)			Histone H2A/H2B/H3 (IPR007125) | Histone H3/CENP-A (IPR000164) | Histone-fold (IPR009072)	LOC_Os03g27310
Os08g0490900	Similar to Histone H2B.2. (Os08t0490900-00)		H2B.2	OsH2B.2		HISTONE H2B.2	histone H2B.2	Cellular Component: nucleosome (GO:0000786) | Molecular Function: DNA binding (GO:0003677) | Molecular Function: protein heterodimerization activity (GO:0046982) | Molecular Function: structural constituent of chromatin (GO:0030527)			Histone H2A/H2B/H3 (IPR007125) | Histone H2B (IPR000558) | Histone H2B, conserved site (IPR055333) | Histone-fold (IPR009072)	LOC_Os08g38300
Os05g0460000	Similar to 70 kDa heat shock cognate protein 1. (Os05t0460000-01)		CTHSP70-1	OsctHSP70-1, ctHSP70-1, OsMed37_6, Med37_6, OsHSP70.6, HSP70.6		CYTOSOLIC HEAT SHOCK PROTEIN 70-1	cytosolic HSP70-1, cytosolic heat shock protein 70-1, heat-shock protein cognate 70, Mediator 37_6	Molecular Function: ATP binding (GO:0005524) | Molecular Function: ATP-dependent protein folding chaperone (GO:0140662)		drought sensitivity (TO:0000188)	ATPase, nucleotide binding domain (IPR043129) | Heat shock protein 70 family (IPR013126) | Heat shock protein 70, conserved site (IPR018181) | Heat shock protein 70kD, C-terminal domain superfamily (IPR029048) | Heat shock protein 70kD, peptide-binding domain superfamily (IPR029047)	LOC_Os05g38530
Os08g0560900	Similar to Photosystem I reaction center subunit II, chloroplast precursor (Photosystem I 20 kDa subunit) (PSI-D). (Os08t0560900-01);Similar to Photosystem I reaction center subunit II, chloroplast precursor (Photosystem I 20 kDa subunit) (PSI-D). (Os08t0560900-02);Similar to Photosystem I reaction center subunit II, chloroplastic. (Os08t0560900-03)		PSAD	PsaD, OsPsaD		PHOTOSYSTEM I SUBUNIT	PSI subunit PsaD, photosystem I subunit PsaD, PSI subunit D	Biological Process: photosynthesis (GO:0015979) | Cellular Component: photosystem I (GO:0009522) | Cellular Component: photosystem I reaction center (GO:0009538)		selenium sensitivity (TO:0000032)	Photosystem I PsaD (IPR003685) | Photosystem I, reaction centre subunit PsaD superfamily (IPR036579)	LOC_Os08g44680
