# Supplementary material for: Multi‐proteomic profiling indicates potential regulatory signatures underlying rice resistance to Magnaporthe oryzae
Source: Plant J. 2026 Apr 21;126(2):e70892. doi: 10.1111/tpj.70892 (PMC13099112; doi:10.1111/tpj.70892)
Supplement: Supplementary file 11 — Data S4‐S15. The complete tables of acetylated proteins in IRGA 409 and IRGA 424 at 12, 24 and 48 hpi. [file TPJ-126-0-s002.zip › Suplementary data S15 - 48hpi_424 UP Acetylated Proteins - Complete table.xlsx]

## Sheet: Sheet
48hpi_424_up_acetylproteins	Description	RAP-DB Gene Symbol Synonym(s)	CGSNL Gene Symbol	Oryzabase Gene Symbol Synonym(s)	RAP-DB Gene Name Synonym(s)	CGSNL Gene Name	Oryzabase Gene Name Synonym(s)	Gene Ontology (GO)	Plant Ontology (PO)	Trait Ontology (TO)	Functional domain (InterPro)	MSU ID	Reference
Os04g0457000	Similar to Chlorophyll a/b-binding protein CP24, photosystem II (Fragment). (Os04t0457000-01)		CP24	Lhcb6, OsCP24, OsLhcb6		LIGHT-HARVESTING PROTEIN CP24	light-harvesting protein CP24, PSII CP24, light-harvesting complex subunit b6	Biological Process: photosynthesis, light harvesting (GO:0009765) | Cellular Component: membrane (GO:0016020)		red light sensitivity (TO:0000158) | blue light sensitivity (TO:0000159)	Chlorophyll A-B binding protein (IPR022796) | Chlorophyll A-B binding protein, plant and chromista (IPR001344)	LOC_Os04g38410
Os01g0574600	Glyoxylate reductase (Os01t0574600-01)	OsGR2, GLYR2	GLYR2	OsGLYR2, OsGR2, GR2	glyoxylate reductase 2, glyoxylate/succinic semialdehyde reductases 2	GLYOXYLATE/SUCCINIC SEMIALDEHYDE REDUCTASE 2	glyoxylate/succinic semialdehyde reductase 2, glyoxylate reductase 2	Molecular Function: NAD binding (GO:0051287) | Molecular Function: NADP binding (GO:0050661) | Molecular Function: oxidoreductase activity (GO:0016491)		plant height (TO:0000207) | photoperiod sensitivity (TO:0000229)	3-hydroxyisobutyrate dehydrogenase-like, NAD-binding domain (IPR029154) | 3-hydroxyisobutyrate dehydrogenase-related (IPR015815) | 3-hydroxyisobutyrate dehydrogenase-related, conserved site (IPR002204) | 6-phosphogluconate dehydrogenase, domain 2 (IPR013328) | 6-phosphogluconate dehydrogenase, NADP-binding (IPR006115) | 6-phosphogluconate dehydrogenase-like, C-terminal domain superfamily (IPR0089…	LOC_Os01g39270	Zarei A et al. Front Plant Sci, 8:1399 (2017) | Zhang Z et al. BMC Plant Biol, 20(1):357 (2020)
Os07g0143000	Aldo/keto reductase family protein. (Os07t0143000-01)		PLR1	OsPLR1, OsAKR2, AKR2		PYRIDOXAL REDUCTASE 1	pyridoxal reductase 1, Group 2 Aldo-Keto Reductase	Molecular Function: oxidoreductase activity (GO:0016491)			Aldo/Keto Reductase (IPR050791) | Aldo/keto reductase, conserved site (IPR018170) | NADP-dependent oxidoreductase domain (IPR023210) | NADP-dependent oxidoreductase domain superfamily (IPR036812)	LOC_Os07g05000
Os02g0105900	Similar to 40S ribosomal protein S4. (Os02t0105900-01)						Ribosomal protein S4X	Biological Process: translation (GO:0006412) | Cellular Component: ribosome (GO:0005840) | Molecular Function: RNA binding (GO:0003723) | Molecular Function: structural constituent of ribosome (GO:0003735)			KOW (IPR005824) | Large ribosomal subunit protein uL2, domain 2 (IPR014722) | RNA-binding S4 domain (IPR002942) | RNA-binding S4 domain superfamily (IPR036986) | Small ribosomal subunit protein eS4 (IPR000876) | Small ribosomal subunit protein eS4, C-terminal domain (IPR032277) | Small ribosomal subunit protein eS4, central domain superfamily (IPR038237) | Small ribosomal subunit protein eS4, cen…	LOC_Os02g01560
Os02g0187600	Similar to Tic21. (Os02t0187600-01);Similar to Tic21. (Os02t0187600-02)		PIC1	OsPIC1		PERMEASE IN CHLOROPLASTS 1	permease in chloroplasts 1				Protein of unknown function DUF3611 (IPR022051)	LOC_Os02g09470
Os02g0652600	Ribosomal protein L19 family protein. (Os02t0652600-02)							Biological Process: translation (GO:0006412) | Cellular Component: ribosome (GO:0005840) | Molecular Function: structural constituent of ribosome (GO:0003735)			Large ribosomal subunit protein bL19 (IPR001857) | Large ribosomal subunit protein bL19 superfamily (IPR038657) | Translation protein SH3-like domain superfamily (IPR008991)	LOC_Os02g43600
Os06g0669400	ATP-dependent zinc metalloprotease, Chloroplast development (Os06t0669400-01);Similar to Cell division protease ftsH homolog 2, chloroplastic. (Os06t0669400-02);Similar to ATP-dependent zinc metalloprotease FTSH 2, chloroplastic. (Os06t0669400-03)	OsFtsH2	FTSH2	OsFtsH2, FtsH2	Filamentation temperature-sensitive H2			Biological Process: proteolysis (GO:0006508) | Cellular Component: membrane (GO:0016020) | Molecular Function: ATP binding (GO:0005524) | Molecular Function: ATP hydrolysis activity (GO:0016887) | Molecular Function: ATP-dependent peptidase activity (GO:0004176) | Molecular Function: metalloendopeptidase activity (GO:0004222) | Molecular Function: zinc ion binding (GO:0008270)	4 leaf senescence stage (PO:0001054)	leaf senescence (TO:0000249) | abscisic acid sensitivity (TO:0000615)	AAA ATPase, AAA+ lid domain (IPR041569) | AAA+ ATPase domain (IPR003593) | ATP-dependent zinc metalloprotease, FtsH (IPR005936) | ATPase, AAA-type, conserved site (IPR003960) | ATPase, AAA-type, core (IPR003959) | P-loop containing nucleoside triphosphate hydrolase (IPR027417) | Peptidase M41 (IPR000642) | Peptidase M41, FtsH extracellular (IPR011546) | Peptidase M41-like (IPR037219)	LOC_Os06g45820	Wu Q et al. BMC Plant Biol, 21(1):445 (2021)
Os02g0634500	Similar to ATP-dependent Clp protease proteolytic subunit (EC 3.4.21.92) (Endopeptidase Clp). (Os02t0634500-01)			OsCLP3, OsClp3, CLP3			ATP-dependent Clp protease proteolytic subunit 3, Clp protease 3	Biological Process: proteolysis (GO:0006508) | Molecular Function: ATP-dependent peptidase activity (GO:0004176) | Molecular Function: serine-type endopeptidase activity (GO:0004252)			ATP-dependent Clp protease proteolytic subunit (IPR001907) | Clp protease proteolytic subunit /Translocation-enhancing protein TepA (IPR023562) | ClpP, histidine active site (IPR033135) | ClpP, Ser active site (IPR018215) | ClpP/crotonase-like domain superfamily (IPR029045)	LOC_Os02g42290
Os03g0256400	Similar to Imidazole glycerol phosphate synthase hisHF, chloroplast precursor (IGP synthase) (ImGP synthase) (IGPS) [Includes: Glutamine amidotransferase (EC 2.4.2.-); Cyclase (EC 4.1.3.-)]. (Os03t0256400-01)							Biological Process: L-histidine biosynthetic process (GO:0000105) | Molecular Function: glutaminase activity (GO:0004359) | Molecular Function: imidazoleglycerol-phosphate synthase activity (GO:0000107) | Molecular Function: pentosyltransferase activity (GO:0016763)			Aldolase-type TIM barrel (IPR013785) | Class I glutamine amidotransferase-like (IPR029062) | Glutamine amidotransferase (IPR017926) | Histidine biosynthesis protein (IPR006062) | Histidine biosynthesis, HisF (IPR004651) | Imidazole glycerol phosphate synthase HisA/HisF (IPR050064) | Imidazole glycerol phosphate synthase HisHF (IPR014640) | Imidazole glycerol phosphate synthase, subunit H (IPR0101…	LOC_Os03g15120
Os04g0659100	Chloroplastic glutamine synthetase, Reassimilation of the ammonia generated by photorespiration, Salt tolerance (Os04t0659100-01);Similar to Isoform 2 of Glutamine synthetase, chloroplastic. (Os04t0659100-02);Glutamine synthetase shoot isozyme, chloroplast precursor (EC 6.3.1.2) (Glutamate--ammonia ligase) (Clone lambda-GS31). (Os04t0659100-03)	OsGLN2, RGS31, OsGS2	GS2	OsGS2, GLN2, OsGLN2, RGS31, OsRGS31	glutamine synthetase 2	GLUTAMINE SYNTHETASE 2	"Glutamine synthetase, chloroplastic", plastidic/chloroplastic glutamine synthase, glutamine synthetase 2, "Glutamate:ammonia ligase delta, chloroplast", chloroplastic gluthamine synthetase 2	Biological Process: glutamine biosynthetic process (GO:0006542) | Molecular Function: catalytic activity (GO:0003824) | Molecular Function: glutamine synthetase activity (GO:0004356)	root cortex (PO:0000258) | root vascular system (PO:0003011) | inflorescence (PO:0009049) | root tip (PO:0000025) | root (PO:0009005) | lateral root (PO:0020121) | stem (PO:0009047) | stem base (PO:0008039) | parenchyma (PO:0005421)	salt tolerance (TO:0006001) | osmotic response sensitivity (TO:0000095) | glufosinate sensitivity (TO:0005007) | proline content (TO:0006002) | alkali sensitivity (TO:0000481) | drought tolerance (TO:0000276) | zinc sensitivity (TO:0000351) | nutrient sensitivity (TO:0000480) | copper sensitivity (TO:0000021) | plant growth hormone sensitivity (TO:0000401)	Glutamine Synthetase (IPR050292) | Glutamine synthetase, catalytic domain (IPR008146) | Glutamine synthetase, glycine-rich site (IPR027303) | Glutamine synthetase, N-terminal conserved site (IPR027302) | Glutamine synthetase, N-terminal domain (IPR008147) | Glutamine synthetase, N-terminal domain superfamily (IPR036651) | Glutamine synthetase/guanido kinase, catalytic domain (IPR014746)	LOC_Os04g56400	Ishiyama K et al. Plant Cell Physiol, 45(11):1640-7 (2004) | Sakamoto A et al. Plant Mol Biol, 13(5):611-4 (1989) | Hoshida H et al. Plant Mol Biol, 43(1):103-11 (2000)
Os02g0103800	Leaf-type ferredoxin-NADP+-oxidoreductase, Regulation of electron partitioning in the chloroplast (Os02t0103800-01);Similar to Ferredoxin NADP+ reductase (EC 1.18.1.2) (Fragment). (Os02t0103800-02);Similar to Ferredoxin--NADP reductase. (Os02t0103800-03)	OsLFNR1, LFNR1	LFNR1	OsLFNR1, LFNR2, Os-LFNR2, OsLFNR2, FNR, PetH-2	leaf-type ferredoxin-NADP+-oxidoreductase 1, leaf-type FNR 1, Fd NADP+ oxidoreductase 1	LEAF-TYPE FERREDOXIN-NADP+-OXIDOREDUCTASE 1	leaf-type ferredoxin-NADP+-oxidoreductase 1, leaf-type FNR 1, Fd NADP+ oxidoreductase 1, ferredoxin-NADP reductase	Molecular Function: oxidoreductase activity (GO:0016491)			FAD-binding domain, ferredoxin reductase-type (IPR017927) | Ferredoxin--NADP reductase (IPR015701) | Ferredoxin--NADP reductase, plant and Cyanobacteria type (IPR035442) | Ferredoxin-NADP reductase (FNR), nucleotide-binding domain (IPR039261) | Flavoprotein pyridine nucleotide cytochrome reductase (IPR001709) | Oxidoreductase FAD/NAD(P)-binding (IPR001433) | Riboflavin synthase-like beta-barrel (…	LOC_Os02g01340	Higuchi-Takeuchi M et al. Plant Physiol, 157(1):96-108 (2011)
Os07g0435300	Photosystem I reaction center subunit IV, chloroplast precursor (PSI- E) (Photosystem I 10.8 kDa polypeptide). (Os07t0435300-01)		PSAE	PsaE, OsPsaE		PHOTOSYSTEM I SUBUNIT	PSI subunit PsaE, photosystem I subunit PsaE, Photosystem I reaction center subunit IV	Biological Process: photosynthesis (GO:0015979) | Cellular Component: photosystem I (GO:0009522) | Cellular Component: photosystem I reaction center (GO:0009538)			Electron transport accessory-like domain superfamily (IPR008990) | Photosystem I PsaE, reaction centre subunit IV (IPR003375)	LOC_Os07g25430
Os08g0562100	Malate dehydrogenase 8.2 (Os08t0562100-01);Similar to Sorghum chloroplast CM3 malate dehydrogenase (NADP) (Fragment). (Os08t0562100-02)	OsMDH8.2	MDH8.2	OsMDH8.2, OsLdh10, Ldh10	Malate dehydrogenase 8.2	MALATE DEHYDROGENASE 8.2	Lactate Dehydrogenase 10	Biological Process: malate metabolic process (GO:0006108) | Molecular Function: catalytic activity (GO:0003824) | Molecular Function: L-malate dehydrogenase (NADP+) activity (GO:0046554) | Molecular Function: malate dehydrogenase activity (GO:0016615) | Molecular Function: oxidoreductase activity (GO:0016491) | Molecular Function: oxidoreductase activity, acting on the CH-OH group of donors, NAD …	flag leaf (PO:0020103) | leaf (PO:0025034) | leaf sheath (PO:0020104) | stem (PO:0009047)	salt tolerance (TO:0006001) | abiotic stress trait (TO:0000168) | oxygen sensitivity (TO:0000015) | heat tolerance (TO:0000259) | gibberellic acid sensitivity (TO:0000166) | cold tolerance (TO:0000303)	Lactate dehydrogenase/glycoside hydrolase, family 4, C-terminal (IPR015955) | Lactate/malate dehydrogenase, C-terminal (IPR022383) | Lactate/malate dehydrogenase, N-terminal (IPR001236) | Malate dehydrogenase, active site (IPR001252) | Malate dehydrogenase, NADP-dependent, plants (IPR011273) | Malate dehydrogenase, type 2 (IPR010945) | NAD(P)-binding domain superfamily (IPR036291)	LOC_Os08g44810	Zhang Y et al. Plants (Basel), 11(11): (2022)
Os10g0356000	Similar to ribulose-1,5-bisphosphate carboxylase/oxygenase large subunit. (Os10t0356000-00)			OsrbcL1, rbcL1			ribulose bisphosphate carboxylase large chain 1	Biological Process: carbon fixation (GO:0015977) | Molecular Function: magnesium ion binding (GO:0000287) | Molecular Function: ribulose-bisphosphate carboxylase activity (GO:0016984)			Ribulose bisphosphate carboxylase large subunit, type I (IPR020888) | Ribulose bisphosphate carboxylase, large chain, active site (IPR020878) | Ribulose bisphosphate carboxylase, large subunit, C-terminal (IPR000685) | Ribulose bisphosphate carboxylase, large subunit, C-terminal domain superfamily (IPR036376) | Ribulose bisphosphate carboxylase, large subunit, ferrodoxin-like N-terminal (IPR01744…	LOC_Os10g21268
Os03g0710800	Member of the 14-3-3 protein family, Negative regulation of grain filling of inferior spikelets, Response to biotic and abiotic stress (Os03t0710800-01)	GF14f, SR14-3-3	GF14F	GF14f, SR14-3-3, OsGF14f, S94, ric1, 14-3-3f	G-box factor 14-3-3f	G-BOX FACTOR 14-3-3F PROTEIN	G-box factor 14-3-3f protein, ras-related small GTP-binding protein ric1			cold tolerance (TO:0000303) | drought tolerance (TO:0000276) | osmotic response sensitivity (TO:0000095) | salt tolerance (TO:0006001) | abscisic acid sensitivity (TO:0000615)	14-3-3 domain (IPR023410) | 14-3-3 domain superfamily (IPR036815) | 14-3-3 protein (IPR000308) | 14-3-3 protein, conserved site (IPR023409)	LOC_Os03g50290	Chen F et al. DNA Res, 13(2):53-63 (2006) | Zhang Z et al. Plant J, 99(2):344-358 (2019)
Os01g0180300	Lipoprotein, type 6 family protein. (Os01t0180300-01);Hypothetical conserved gene. (Os01t0180300-02)						MAR binding protein, matrix attachment region binding protein					LOC_Os01g08510
Os06g0196300	Similar to Peroxiredoxin Q (Fragment). (Os06t0196300-01);Similar to Peroxiredoxin Q (Fragment). (Os06t0196300-02)		PRXQ	OsPrx Q, Prx Q, OsPrxQ, PrxQ		PEROXIREDOXIN Q	peroxiredoxin Q	Molecular Function: antioxidant activity (GO:0016209) | Molecular Function: oxidoreductase activity (GO:0016491)	leaf (PO:0025034) | shoot system (PO:0009006)		Alkyl hydroperoxide reductase subunit C/ Thiol specific antioxidant (IPR000866) | Thiol-specific peroxidase BCP/PrxQ (IPR050924) | Thioredoxin domain (IPR013766) | Thioredoxin-like superfamily (IPR036249)	LOC_Os06g09610
Os10g0167300	Similar to Enolase 2 (EC 4.2.1.11) (2-phosphoglycerate dehydratase 2) (2-phospho- D-glycerate hydro-lyase 2). (Os10t0167300-01);Similar to Enolase 2 (EC 4.2.1.11) (2-phosphoglycerate dehydratase 2) (2-phospho- D-glycerate hydro-lyase 2). (Os10t0167300-02)			OsEE1, OsENO1, ENO1, OsEno7, Eno7, OsEno4, Eno4			Early Embryogenesis-Specific Enolase 1, Enolase 1, enolase 7, enolase 4	Biological Process: glycolytic process (GO:0006096) | Cellular Component: phosphopyruvate hydratase complex (GO:0000015) | Molecular Function: magnesium ion binding (GO:0000287) | Molecular Function: phosphopyruvate hydratase activity (GO:0004634)		abiotic stress trait (TO:0000168)	Enolase (IPR000941) | Enolase, C-terminal TIM barrel domain (IPR020810) | Enolase, conserved site (IPR020809) | Enolase, N-terminal (IPR020811) | Enolase-like, C-terminal domain superfamily (IPR036849) | Enolase-like, N-terminal (IPR029017)	LOC_Os10g08550
