# Supplementary material for: Multi‐proteomic profiling indicates potential regulatory signatures underlying rice resistance to Magnaporthe oryzae
Source: Plant J. 2026 Apr 21;126(2):e70892. doi: 10.1111/tpj.70892 (PMC13099112; doi:10.1111/tpj.70892)
Supplement: Supplementary file 11 — Data S4‐S15. The complete tables of acetylated proteins in IRGA 409 and IRGA 424 at 12, 24 and 48 hpi. [file TPJ-126-0-s002.zip › Suplementary data S4 - 12hpi_409 DOWN Acetylated Proteins - Complete table.xlsx]

## Sheet: Sheet
12hpi_409 DOWN Acetylated Proteins	Description	RAP-DB Gene Symbol Synonym(s)	CGSNL Gene Symbol	Oryzabase Gene Symbol Synonym(s)	RAP-DB Gene Name Synonym(s)	CGSNL Gene Name	Oryzabase Gene Name Synonym(s)	Gene Ontology (GO)	Plant Ontology (PO)	Trait Ontology (TO)	Functional domain (InterPro)	MSU ID	Reference
Os01g0967100	Glycoside hydrolase, family 15 domain containing protein. (Os01t0967100-01)											LOC_Os01g73620
Os02g0662100	Similar to Tfm5 protein. (Os02t0662100-01)		HYPRP2	OsHyPRP02, HyP/GRP02, OsHyPRP2, HyP/GRP2, HyPRP2		HYBRID PROLINE- OR GLYCINE-RICH PROTEIN 2	hybrid proline- or glycine-rich protein 2, Hybrid Proline-Rich Protein 2				Bifunctional inhibitor/plant lipid transfer protein/seed storage helical domain (IPR016140) | Bifunctional inhibitor/plant lipid transfer protein/seed storage helical domain superfamily (IPR036312) | Hydrophobic seed protein domain (IPR027923) | Plant lipid transfer/defense-related protein (IPR051636)	LOC_Os02g44320
Os09g0514600	Beta-grasp fold, ferredoxin-type domain containing protein. (Os09t0514600-00)							Biological Process: P450-containing electron transport chain (GO:0140647) | Molecular Function: 2 iron, 2 sulfur cluster binding (GO:0051537) | Molecular Function: iron-sulfur cluster binding (GO:0051536)			2Fe-2S ferredoxin-like superfamily (IPR036010) | Adrenodoxin-like (IPR001055) | Beta-grasp domain superfamily (IPR012675)	LOC_Os09g33950
Os07g0545400	Protein H2A. (Os07t0545400-01);Non-protein coding transcript. (Os07t0545400-02)						CCAAT transcription factor, Histone H2A2	Cellular Component: nucleosome (GO:0000786) | Molecular Function: DNA binding (GO:0003677) | Molecular Function: protein heterodimerization activity (GO:0046982) | Molecular Function: structural constituent of chromatin (GO:0030527)			Histone H2A (IPR002119) | Histone H2A conserved site (IPR032458) | Histone H2A, C-terminal domain (IPR032454) | Histone H2A/H2B/H3 (IPR007125) | Histone-fold (IPR009072)	LOC_Os07g36140
Os06g0644200	Vacuolar H+-translocating inorganic pyrophosphatase (V-PPase, EC 3.6.1.1), Cold tolerance (Os06t0644200-01);Similar to Vacuolar H+-pyrophosphatase. (Os06t0644200-02);Similar to Vacuolar H+-pyrophosphatase. (Os06t0644200-03)	OVP1		OVP1	Vacuolar H+-translocating inorganic pyrophosphatase 1, V-PPase 1		vacuolar H+-pyrophosphatase 1, V-PPase 1, class I V-PPase, vacuolar H-translocating inorganic pyrophosphatase 1	Biological Process: proton transmembrane transport (GO:1902600) | Cellular Component: membrane (GO:0016020) | Molecular Function: diphosphate hydrolysis-driven proton transmembrane transporter activity (GO:0009678) | Molecular Function: inorganic diphosphate phosphatase activity (GO:0004427)			Pyrophosphate-energised proton pump (IPR004131)	LOC_Os06g43660	Zhang J et al. Plant Physiol Biochem, 49(1):33-8 (2011)
Os03g0279000	Similar to Histone H2B.1. (Os03t0279000-00)		H2B.1	OsH2B.1		HISTONE H2B.1	histone H2B.1	Cellular Component: nucleosome (GO:0000786) | Molecular Function: DNA binding (GO:0003677) | Molecular Function: protein heterodimerization activity (GO:0046982) | Molecular Function: structural constituent of chromatin (GO:0030527)			Histone H2A/H2B/H3 (IPR007125) | Histone H2B (IPR000558) | Histone H2B, conserved site (IPR055333) | Histone-fold (IPR009072)	LOC_Os03g17084
Os11g0525600	Similar to Alpha-mannosidase. (Os11t0525600-01);Similar to Alpha-mannosidase. (Os11t0525600-02);Similar to predicted protein. (Os11t0525600-03);Similar to predicted protein. (Os11t0525600-04);Similar to predicted protein. (Os11t0525600-05)						glycosyl hydrolases family 38 protein	Biological Process: carbohydrate metabolic process (GO:0005975) | Biological Process: mannose metabolic process (GO:0006013) | Molecular Function: alpha-mannosidase activity (GO:0004559) | Molecular Function: carbohydrate binding (GO:0030246) | Molecular Function: catalytic activity (GO:0003824)	seed (PO:0009010) | 0 seed germination stage (PO:0007057)	temperature response trait (TO:0000432) | abscisic acid sensitivity (TO:0000615)	Galactose mutarotase-like domain superfamily (IPR011013) | Glycoside hydrolase 38, N-terminal domain superfamily (IPR027291) | Glycoside hydrolase families 57/38, central domain superfamily (IPR028995) | Glycoside hydrolase family 38, central domain (IPR015341) | Glycoside hydrolase family 38, central domain superfamily (IPR037094) | Glycoside hydrolase family 38, N-terminal domain (IPR000602) | …	LOC_Os11g32260
Os08g0490900	Similar to Histone H2B.2. (Os08t0490900-00)		H2B.2	OsH2B.2		HISTONE H2B.2	histone H2B.2	Cellular Component: nucleosome (GO:0000786) | Molecular Function: DNA binding (GO:0003677) | Molecular Function: protein heterodimerization activity (GO:0046982) | Molecular Function: structural constituent of chromatin (GO:0030527)			Histone H2A/H2B/H3 (IPR007125) | Histone H2B (IPR000558) | Histone H2B, conserved site (IPR055333) | Histone-fold (IPR009072)	LOC_Os08g38300
Os10g0539500	Similar to Histone H4. (Os10t0539500-01)			H4, OsH4			Histone H4	Cellular Component: nucleosome (GO:0000786) | Molecular Function: DNA binding (GO:0003677) | Molecular Function: protein heterodimerization activity (GO:0046982) | Molecular Function: structural constituent of chromatin (GO:0030527)			CENP-T/Histone H4, histone fold (IPR035425) | Histone H4 (IPR001951) | Histone H4, conserved site (IPR019809) | Histone-fold (IPR009072)	LOC_Os10g39410
Os03g0390600	Similar to Histone H3 (Fragment). (Os03t0390600-01);Similar to Histone H3.3. (Os03t0390600-02);Non-protein coding transcript. (Os03t0390600-03)			OsH3			histone H3	Cellular Component: nucleosome (GO:0000786) | Molecular Function: DNA binding (GO:0003677) | Molecular Function: protein heterodimerization activity (GO:0046982) | Molecular Function: structural constituent of chromatin (GO:0030527)			Histone H2A/H2B/H3 (IPR007125) | Histone H3/CENP-A (IPR000164) | Histone-fold (IPR009072)	LOC_Os03g27310
Os08g0156800	Similar to 60S ribosomal protein L34. (Os08t0156800-01)						Ribosomal protein L34	Biological Process: translation (GO:0006412) | Cellular Component: ribosome (GO:0005840) | Molecular Function: structural constituent of ribosome (GO:0003735)			Large ribosomal subunit protein eL34 (IPR008195) | Large ribosomal subunit protein eL34, C-terminal domain superfamily (IPR038562) | Large ribosomal subunit protein eL34, conserved site (IPR018065)	LOC_Os08g06040
Os04g0445200	RmlC-like jelly roll fold domain containing protein. (Os04t0445200-01)										(S)-ureidoglycine aminohydrolase, cupin domain (IPR008579) | RmlC-like cupin domain superfamily (IPR011051) | RmlC-like jelly roll fold (IPR014710)	LOC_Os04g36760
Os04g0544400	Hypothetical conserved gene. (Os04t0544400-00)							Molecular Function: protein binding (GO:0005515)			Pentatricopeptide repeat (IPR002885) | Tetratricopeptide repeat (IPR019734) | Tetratricopeptide-like helical domain superfamily (IPR011990)	LOC_Os04g46010
Os04g0253000	Histone H1, Tolerance to cold and heat stress (Os04t0253000-01)	OsHis1.1	H1	OsH1, OsHis1.1, His1.1		HISTONE H1	G1/S-phase gene H1, Histone H1	Biological Process: nucleosome assembly (GO:0006334) | Cellular Component: nucleosome (GO:0000786) | Molecular Function: DNA binding (GO:0003677) | Molecular Function: structural constituent of chromatin (GO:0030527)	anther (PO:0009066) | inflorescence (PO:0009049) | stem internode (PO:0020142) | stem node (PO:0020141) | leaf (PO:0025034) | stem (PO:0009047) | seed (PO:0009010)	relative chlorophyll content (TO:0001016) | oxidative stress (TO:0002657) | proline content (TO:0006002) | cold tolerance (TO:0000303) | heat tolerance (TO:0000259) | seed set percent (TO:0000455) | 1000-seed weight (TO:0000382) | grain length (TO:0000734) | hydrogen peroxide content (TO:0000605) | tiller number (TO:0000346)	Linker histone H1/H5 (IPR005819) | Linker histone H1/H5, domain H15 (IPR005818) | Winged helix DNA-binding domain superfamily (IPR036390) | Winged helix-like DNA-binding domain superfamily (IPR036388)	LOC_Os04g18090	Wan J et al. Plants (Basel), 12(13): (2023)
Os01g0967900	Similar to predicted protein. (Os01t0967900-01);Similar to Aspartyl aminopeptidase. (Os01t0967900-02)							Biological Process: proteolysis (GO:0006508) | Molecular Function: aminopeptidase activity (GO:0004177) | Molecular Function: zinc ion binding (GO:0008270)			Peptidase M18 (IPR001948) | Peptidase M18, domain 2 (IPR023358)	LOC_Os01g73680
Os01g0639900	beta-carbonic anhydrase (EC:4.2.1.1), Carbon assimilation, CO2-mediated stomatal pore response (Os01t0639900-01)	BETACA1, OsβCA1, OsbCA1	BETACA1	OsCA, CA, OsbetaCA1, betaCA1, CA1	β-carbonic anhydrase 1, BETA-CARBONIC ANHYDRASE 1, b-carbonic anhydrase 1, beta-type carbonic anhydrase	BETA-CARBONIC ANHYDRASE 1	Carbonic anhydrase, beta-type carbonic anhydrase, beta-carbonic anhydrase	Biological Process: carbon utilization (GO:0015976) | Molecular Function: carbonate dehydratase activity (GO:0004089) | Molecular Function: zinc ion binding (GO:0008270)	guard cell (PO:0000293)	blast disease (TO:0000074) | temperature response trait (TO:0000432) | stomatal conductance (TO:0000522) | stomatal closure rate (TO:0000520) | shoot fresh weight (TO:0000571) | heat tolerance (TO:0000259) | drought tolerance (TO:0000276) | photosynthetic ability (TO:0000316) | photosynthetic rate (TO:0001015) | total biomass yield (TO:0000457) | shoot dry weight (TO:0000552)	Beta carbonic anhydrases, cladeB (IPR045066) | Carbonic anhydrase (IPR001765) | Carbonic anhydrase superfamily (IPR036874) | Carbonic anhydrase, prokaryotic-like, conserved site (IPR015892)	LOC_Os01g45274	Chen T et al. Plant J, 90(2):344-357 (2017)
Os05g0169100	Similar to 60S ribosomal protein L10 (QM protein homolog). (Os05t0169100-01);Similar to 60S ribosomal protein L10-2. (Os05t0169100-02)							Biological Process: translation (GO:0006412) | Cellular Component: ribosome (GO:0005840) | Molecular Function: structural constituent of ribosome (GO:0003735)			Large ribosomal subunit protein uL16 (IPR047873) | Large ribosomal subunit protein uL16 domain (IPR016180) | Large ribosomal subunit protein uL16 superfamily (IPR036920) | Large ribosomal subunit protein uL16, conserved site, eukaryotes/archaea (IPR018255) | Large ribosomal subunit protein uL16, eukaryotes/archaea (IPR001197)	LOC_Os05g07700
Os06g0699900	26S proteasome 19S regulatory particle non-ATPase subunit 1b (Os06t0699900-01)	OsRpn1b	RPN1B	OsRpn1b, Rpn1b	regulatory particle non-ATPase 1b	19S REGULATORY PARTICLE NON-ATPASE SUBUNIT 1B	19S regulatory particle non-ATPase subunit 1b, RP non-ATPase 1b	Biological Process: regulation of protein catabolic process (GO:0042176) | Cellular Component: proteasome complex (GO:0000502) | Molecular Function: enzyme regulator activity (GO:0030234)			26S proteasome non-ATPase regulatory subunit RPN1, C-terminal (IPR041433) | 26S proteasome regulatory complex, non-ATPase subcomplex, Rpn1 subunit (IPR016643) | Armadillo-like helical (IPR011989) | Armadillo-type fold (IPR016024) | Proteasome/cyclosome repeat (IPR002015) | RPN1, N-terminal (IPR040892)	LOC_Os06g48640	Shibahara T et al. Eur J Biochem, 269(5):1474-83 (2002)
Os05g0521300	Similar to Histidine-containing phosphotransfer protein 4. (Os05t0521300-01);Similar to Histidine-containing phosphotransfer protein 4. (Os05t0521300-02);Similar to histidine-containing phosphotransfer protein 4. (Os05t0521300-03);Similar to kinesin motor protein-related. (Os05t0521300-04)		PHP3	OsPHP3, Hpt5, OsHP4, HP4, OsHpt5, OsHpt5a, OsHpt5b, OsHpt5c		PSEUDO-PHOSPHOTRANSFER PROTEIN 3	pseudo-phosphotransfer protein 3	Biological Process: microtubule-based movement (GO:0007018) | Biological Process: phosphorelay signal transduction system (GO:0000160) | Molecular Function: ATP binding (GO:0005524) | Molecular Function: histidine phosphotransfer kinase activity (GO:0009927) | Molecular Function: microtubule binding (GO:0008017) | Molecular Function: microtubule motor activity (GO:0003777) | Molecular Function: p…			Calponin homology domain (IPR001715) | CH domain superfamily (IPR036872) | Histidine-containing phosphotransfer protein 1-5/Phosphorelay intermediate protein YPD1 (IPR045871) | HPT domain superfamily (IPR036641) | Kinesin motor domain (IPR001752) | Kinesin motor domain superfamily (IPR036961) | Kinesin-like protein (IPR027640) | P-loop containing nucleoside triphosphate hydrolase (IPR027417) | Si…	LOC_Os05g44570,LOC_Os05g44560
Os01g0659200	Subunit E isoform 1 of vacuolar H+-ATPase, Endomembrane luminal pH homeostasis, Dense vesicle-mediated proglutelin vacuolar trafficking (Os01t0659200-01)	OsVHA-E1, GPA8	GPA8	v-ATP-E, Osv-ATP-E, OsVHA-E1, VHA-E1, OsGPA8, OsRHA4, RHA4	subunit E isoform 1 of vacuolar H+-ATPase, glutelin precursor accumulation8	GLUTELIN PRECURSOR ACCUMULATION 8	vacuolar ATP synthase subunit E, vacuolar H+-ATPase subunit E isoform 1, glutelin precursor accumulation8	Biological Process: proton transmembrane transport (GO:1902600) | Cellular Component: proton-transporting two-sector ATPase complex, catalytic domain (GO:0033178) | Molecular Function: proton-transporting ATPase activity, rotational mechanism (GO:0046961)	endosperm development stage (PO:0007633) | root (PO:0009005) | endosperm (PO:0009089) | leaf sheath (PO:0020104) | spikelet (PO:0009051) | leaf (PO:0025034) | stem (PO:0009047)	growth and development trait (TO:0000357) | mimic response (TO:0000063) | plant height (TO:0000207) | endosperm storage protein content (TO:0002653) | seed development trait (TO:0000653) | 1000-dehulled grain weight (TO:0000592) | floury endosperm (TO:0000104) | tiller number (TO:0000346)	V-type ATPase subunit E (IPR002842) | V-type ATPase subunit E, C-terminal domain superfamily (IPR038495)	LOC_Os01g46980	Zhu J et al. Plant Physiol, 187(4):2192-2208 (2021)
Os03g0747600	Similar to Acetyltransferase, GNAT family protein, expressed. (Os03t0747600-01);Similar to Acetyltransferase, GNAT family protein, expressed. (Os03t0747600-02)		PHD16	OsPHD16		PHD FINGER PROTEIN 16	Plant homeo-domain finger protein 16, PHD finger protein 16	Biological Process: negative regulation of DNA-templated transcription (GO:0045892) | Molecular Function: acyltransferase activity, transferring groups other than amino-acyl groups (GO:0016747) | Molecular Function: transcription corepressor activity (GO:0003714)			Acyl-CoA N-acyltransferase (IPR016181) | Domain of unknown function DUF7028 (IPR054292) | GNAT domain (IPR000182) | Increased DNA methylation 1, C-terminal (IPR056511) | PHD finger protein 12 (IPR042163) | Tify domain-binding domain (IPR032308) | Zinc finger, FYVE/PHD-type (IPR011011) | Zinc finger, PHD-finger (IPR019787) | Zinc finger, PHD-type (IPR001965) | Zinc finger, PHD-type, conserved site…	LOC_Os03g53630
Os05g0302700	Similar to ATP/ADP carrier protein. (Os05t0302700-01)							Biological Process: mitochondrial ADP transmembrane transport (GO:0140021) | Biological Process: mitochondrial ATP transmembrane transport (GO:1990544) | Biological Process: transmembrane transport (GO:0055085) | Cellular Component: mitochondrial inner membrane (GO:0005743) | Molecular Function: ATP:ADP antiporter activity (GO:0005471)			ADP/ATP carrier protein, eukaryotic type (IPR002113) | Mitochondrial carrier domain superfamily (IPR023395) | Mitochondrial carrier protein (IPR002067) | Mitochondrial substrate/solute carrier (IPR018108)	LOC_Os05g23720
Os02g0173500	Similar to Cholinephosphate cytidylyltransferase. (Os02t0173500-01)							Biological Process: biosynthetic process (GO:0009058) | Biological Process: CDP-choline pathway (GO:0006657) | Molecular Function: catalytic activity (GO:0003824) | Molecular Function: choline-phosphate cytidylyltransferase activity (GO:0004105)			Choline-phosphate cytidylyltransferase Pcy1-like (IPR045049) | CTP:phosphocholine cytidylyltransferase domain (IPR041723) | Cytidyltransferase-like domain (IPR004821) | Rossmann-like alpha/beta/alpha sandwich fold (IPR014729)	LOC_Os02g07720
Os12g0438000	Similar to Histone H2A. (Os12t0438000-02)							Cellular Component: nucleosome (GO:0000786) | Molecular Function: DNA binding (GO:0003677) | Molecular Function: protein heterodimerization activity (GO:0046982) | Molecular Function: structural constituent of chromatin (GO:0030527)			Histone H2A (IPR002119) | Histone H2A conserved site (IPR032458) | Histone H2A, C-terminal domain (IPR032454) | Histone H2A/H2B/H3 (IPR007125) | Histone-fold (IPR009072)	LOC_Os12g25120
Os06g0608700	Similar to Fructose-bisphosphate aldolase, cytoplasmic isozyme (EC 4.1.2.13). (Os06t0608700-01);Similar to Fructose-bisphosphate aldolase, cytoplasmic isozyme (EC 4.1.2.13). (Os06t0608700-02);Fructose-1,6-bisphosphate aldolase (EC:4.1.2.13), Chlorophyll biosynthesis, Chloroplast development, Sugar metabolism (Os06t0608700-03)	OsAld-Y, YGDL-1, YGDL1	YGDL1	OsAld-Y, Ald-Y, YGDL-1	YELLOW GREEN AND DROOPY LEAF-1, "fructose-1, 6-bisphosphate aldolase Y", yellow green and droopy leaf-1	YELLOW GREEN AND DROOPY LEAF-1	"Fru-1, 6-bisphosphatase", "fructose-1, 6-bisphosphate aldolase Y", yellow green and droopy leaf-1, YELLOW GREEN AND DROOPY LEAF 1, "fructose-bisphosphate aldolase, cytoplasmic isozyme 1"	Biological Process: glycolytic process (GO:0006096) | Molecular Function: fructose-bisphosphate aldolase activity (GO:0004332)		chloroplast development trait (TO:0002715) | chlorophyll ratio (TO:0000298) | carotene content (TO:0000289) | photosynthetic rate (TO:0001015) | chlorophyll-b content (TO:0000295) | chlorophyll-a content (TO:0000293)	Aldolase-type TIM barrel (IPR013785) | Fructose-bisphosphate aldolase class-I active site (IPR029768) | Fructose-bisphosphate aldolase, class-I (IPR000741)	LOC_Os06g40640	Zhang F et al. Plant Sci, 250:205-215 (2016)
Os07g0105600	Photosystem II oxygen evolving complex protein PsbQ family protein. (Os07t0105600-01)							Biological Process: photosynthesis (GO:0015979) | Cellular Component: extrinsic component of membrane (GO:0019898) | Cellular Component: photosystem II (GO:0009523) | Cellular Component: photosystem II oxygen evolving complex (GO:0009654) | Molecular Function: calcium ion binding (GO:0005509)			Oxygen-evolving enhancer protein 3 (IPR008797) | Oxygen-evolving enhancer protein 3, plants (IPR054099) | PsbQ-like domain superfamily (IPR023222)	LOC_Os07g01480
Os03g0327600	D-type euonymus-related lectin (EUL), "Response to salt and drought stress, hormone treatment", Response to biotic treatment (Os03t0327600-01)	OsEULD1b	EULD1B	OsEULD1b, EULD1b, Osr40c1, r40c1, OSR40c1, OrysaEULD1B	Euonymus lectin D1b	EUL-RELATED LECTIN D1B	EUL-related lectin D1b, Euonymus lectin D1B, R40 family of lectin protein C1, OsR40 protein C1		root tip (PO:0000025) | lateral root (PO:0020121) | root (PO:0009005) | plant embryo (PO:0009009) | endosperm (PO:0009089)	brown planthopper resistance (TO:0000424) | bacterial blight disease resistance (TO:0000175) | jasmonic acid sensitivity (TO:0000172) | osmotic response sensitivity (TO:0000095) | drought tolerance (TO:0000276) | abscisic acid sensitivity (TO:0000615) | salt tolerance (TO:0006001)	Ricin B-like lectin EULS3-like (IPR040249) | Ricin B-like lectins (IPR035992)	LOC_Os03g21040	Lambin J et al. Front Plant Sci, 11:185 (2020)
Os03g0774300	HAD superfamily (subfamily IG) hydrolase, 5'-Nucleotidase protein. (Os03t0774300-01);Similar to cDNA clone:J013088P07, full insert sequence. (Os03t0774300-02);Similar to cDNA clone:J013088P07, full insert sequence. (Os03t0774300-03)										HAD superfamily (IPR023214) | HAD-like superfamily (IPR036412) | HAD-superfamily hydrolase, subfamily IG, 5'-nucleotidase (IPR008380) | Purine 5'-nucleotidase (IPR016695)	LOC_Os03g56310
Os02g0101500	Peroxisomal hydroxypyruvate reductase, NADH-dependent HPR, Photorespiratory metabolism (Os02t0101500-01);Similar to NADH-dependent hydroxypyruvate reductase (EC 1.1.1.29) (Fragment). (Os02t0101500-02)	OsHPR1, HPR1		OsHPR1, HPR1	hydroxypyruvate reductase 1, peroxisomal HPR1		hydroxypyruvate reductase 1, peroxisomal HPR1	Molecular Function: NAD binding (GO:0051287) | Molecular Function: oxidoreductase activity, acting on the CH-OH group of donors, NAD or NADP as acceptor (GO:0016616)			D-isomer specific 2-hydroxyacid dehydrogenase (IPR050223) | D-isomer specific 2-hydroxyacid dehydrogenase, catalytic domain (IPR006139) | D-isomer specific 2-hydroxyacid dehydrogenase, NAD-binding domain (IPR006140) | D-isomer specific 2-hydroxyacid dehydrogenase, NAD-binding domain conserved site 1 (IPR029752) | NAD(P)-binding domain superfamily (IPR036291)	LOC_Os02g01150	Ye N et al. J Integr Plant Biol, 56(2):170-80 (2014)
Os02g0787800	Diacylglycerol kinase accessory region domain containing protein. (Os02t0787800-01)		DGK3	OsDGK3		DIACYLGLYCEROL KINASE 3	Diacylglycerol kinase 3	Biological Process: phospholipase C-activating G protein-coupled receptor signaling pathway (GO:0007200) | Biological Process: signal transduction (GO:0007165) | Molecular Function: ATP-dependent diacylglycerol kinase activity (GO:0004143) | Molecular Function: kinase activity (GO:0016301)		blast disease (TO:0000074) | jasmonic acid sensitivity (TO:0000172)	Diacylglycerol kinase (IPR037607) | Diacylglycerol kinase, accessory domain (IPR000756) | Diacylglycerol kinase, catalytic domain (IPR001206) | Diacylglycerol kinase, plant (IPR016961) | Inorganic polyphosphate/ATP-NAD kinase, N-terminal (IPR017438) | NAD kinase/diacylglycerol kinase-like domain superfamily (IPR016064)	LOC_Os02g54650
Os03g0100200	Transcriptional coactivator/pterin dehydratase family protein. (Os03t0100200-01)							Biological Process: tetrahydrobiopterin biosynthetic process (GO:0006729) | Molecular Function: 4-alpha-hydroxytetrahydrobiopterin dehydratase activity (GO:0008124)			Pterin 4 alpha carbinolamine dehydratase (IPR001533) | Pterin 4 alpha carbinolamine dehydratase superfamily (IPR036428)	None
Os01g0896700	Similar to 60S ribosomal protein L5. (Os01t0896700-00)							Biological Process: translation (GO:0006412) | Cellular Component: ribosome (GO:0005840) | Molecular Function: 5S rRNA binding (GO:0008097) | Molecular Function: structural constituent of ribosome (GO:0003735)			Large ribosomal subunit protein uL18 eukaryotic/archaeal (IPR005485) | Large ribosomal subunit protein uL18, C-terminal, eukaryotes (IPR025607)	None
Os11g0351555	Similar to A.thaliana gene induced upon wounding stress. (Os11t0351555-01);Similar to A.thaliana gene induced upon wounding stress. (Os11t0351555-02);Similar to A.thaliana gene induced upon wounding stress. (Os11t0351555-03)										NAD(P)-binding domain superfamily (IPR036291) | PRISE-like, Rossmann-fold domain (IPR055222)	None
Os08g0379400	Dehydrogenase, Susceptibility (S) gene, Rice blast and bacterial blight resistance (Os08t0379400-01);Similar to Quinone oxidoreductase-like protein. (Os08t0379400-02);Similar to Quinone oxidoreductase-like protein. (Os08t0379400-03);Similar to predicted protein. (Os08t0379400-04)	RNG3	RNG3	OsRNG3	Resistance Negatively related Genes 3	RESISTANCE NEGATIVELY RELATED GENE 3	Resistance Negatively related Gene 3	Molecular Function: oxidoreductase activity (GO:0016491) | Molecular Function: oxidoreductase activity, acting on the CH-CH group of donors, NAD or NADP as acceptor (GO:0016628) | Molecular Function: zinc ion binding (GO:0008270)		blast disease (TO:0000074) | bacterial blight disease resistance (TO:0000175)	Alcohol dehydrogenase-like, N-terminal (IPR013154) | GroES-like superfamily (IPR011032) | NAD(P)-binding domain superfamily (IPR036291) | NADPH-dependent oxidoreductase AOR-like (IPR044626) | Polyketide synthase, enoylreductase domain (IPR020843) | Quinone oxidoreductase/zeta-crystallin, conserved site (IPR002364)	LOC_Os08g29170	Xu Y et al. Plant Biotechnol J, 21(8):1628-1641 (2023)
Os05g0429500	Similar to dienelactone hydrolase family protein. (Os05t0429500-01);Dienelactone hydrolase domain containing protein. (Os05t0429500-02)							Molecular Function: hydrolase activity (GO:0016787)			Alpha/Beta hydrolase fold (IPR029058) | Carboxymethylenebutenolidase homolog (IPR042946) | Dienelactone hydrolase (IPR002925)	LOC_Os05g35470
Os02g0147800	Hypothetical conserved gene. (Os02t0147800-01);Similar to Homeo protein (Fragment). (Os02t0147800-02)						homeodomain protein	Molecular Function: DNA binding (GO:0003677)		seed development trait (TO:0000653) | embryo development trait (TO:0000620)	Homedomain-like superfamily (IPR009057) | Homeodomain (IPR001356) | Zinc finger, FYVE/PHD-type (IPR011011) | Zinc finger, PHD-finger (IPR019787) | Zinc finger, RING/FYVE/PHD-type (IPR013083)	LOC_Os02g05450
Os03g0743400	Similar to H2A protein. (Os03t0743400-01)						Histone H2A.hv1	Cellular Component: nucleosome (GO:0000786) | Molecular Function: DNA binding (GO:0003677) | Molecular Function: protein heterodimerization activity (GO:0046982) | Molecular Function: structural constituent of chromatin (GO:0030527)			Histone H2A (IPR002119) | Histone H2A conserved site (IPR032458) | Histone H2A, C-terminal domain (IPR032454) | Histone H2A/H2B/H3 (IPR007125) | Histone-fold (IPR009072)	LOC_Os03g53190
Os03g0162200	Similar to Histone H2A. (Os03t0162200-01)							Cellular Component: nucleosome (GO:0000786) | Molecular Function: DNA binding (GO:0003677) | Molecular Function: protein heterodimerization activity (GO:0046982) | Molecular Function: structural constituent of chromatin (GO:0030527)			Histone H2A (IPR002119) | Histone H2A conserved site (IPR032458) | Histone H2A, C-terminal domain (IPR032454) | Histone H2A/H2B/H3 (IPR007125) | Histone-fold (IPR009072)	LOC_Os03g06670
Os08g0234000	Similar to 60S ribosomal protein L7-2. (Os08t0234000-01);Similar to 60S ribosomal protein L7-2. (Os08t0234000-02)							Biological Process: maturation of LSU-rRNA from tricistronic rRNA transcript (SSU-rRNA, 5.8S rRNA, LSU-rRNA) (GO:0000463) | Molecular Function: RNA binding (GO:0003723) | Molecular Function: structural constituent of ribosome (GO:0003735)			Large ribosomal subunit protein uL30 (IPR039699) | Large ribosomal subunit protein uL30, conserved site (IPR018038) | Large ribosomal subunit protein uL30, eukaryotic (IPR005998) | Large ribosomal subunit protein uL30, eukaryotic/archaeal (IPR035808) | Large ribosomal subunit protein uL30, ferredoxin-like fold domain superfamily (IPR036919) | Large ribosomal subunit protein uL30, N-terminal, euka…	LOC_Os08g13690
Os10g0418000	Similar to Histone H2A. (Os10t0418000-01)							Cellular Component: nucleosome (GO:0000786) | Molecular Function: DNA binding (GO:0003677) | Molecular Function: protein heterodimerization activity (GO:0046982) | Molecular Function: structural constituent of chromatin (GO:0030527)			Histone H2A (IPR002119) | Histone H2A, C-terminal domain (IPR032454) | Histone H2A/H2B/H3 (IPR007125) | Histone-fold (IPR009072)	LOC_Os10g28230
Os01g0337900	Lipoamide dehydrogenase 2, Paralog of OsLPD1 (lipoamide dehydrogenase 1) (Os01t0337900-01)	OsLPD2	LPD2	ptPDC-E3, OsptPDC-E3, OsLPD2	lipoamide dehydrogenase 2	LIPOAMIDE DEHYDROGENASE 2	Plastidic pyruvate dehydrogenase complex E3 component, plastid-localized pyruvate dehydrogenase complex E3 component, lipoamide dehydrogenase 2	Molecular Function: dihydrolipoyl dehydrogenase (NADH) activity (GO:0004148) | Molecular Function: flavin adenine dinucleotide binding (GO:0050660) | Molecular Function: oxidoreductase activity (GO:0016491) | Molecular Function: oxidoreductase activity, acting on a sulfur group of donors, NAD(P) as acceptor (GO:0016668)			Class-I pyridine nucleotide-disulfide oxidoreductase (IPR050151) | Dihydrolipoamide dehydrogenase (IPR006258) | FAD/NAD(P)-binding domain (IPR023753) | FAD/NAD(P)-binding domain superfamily (IPR036188) | FAD/NAD-linked reductase, dimerisation domain superfamily (IPR016156) | Pyridine nucleotide-disulphide oxidoreductase, class I (IPR001100) | Pyridine nucleotide-disulphide oxidoreductase, class I…	LOC_Os01g23610	Chen TT et al. New Phytol, 242(6):2604-2619 (2024)
Os01g0367100	Chloroplast-localized UDP-glucose epimerase (UGE), Galactolipid biosynthesis for chloroplast membranes, Photosynthetic capability and carbon assimilate homeostasis (Os01t0367100-01);NAD(P)-binding domain containing protein. (Os01t0367100-02);Similar to binding / catalytic. (Os01t0367100-03);NAD(P)-binding domain containing protein. (Os01t0367100-04)	PHD1	PHD1	OsPHD1, LM212-1	photoassimilate defective1, photoassimilate defective 1	PHOTOASSIMILATE DEFECTIVE 1	photoassimilate defective1, photoassimilate defective 1, lesion mimic 212-1		leaf sheath (PO:0020104) | root (PO:0009005) | leaf (PO:0025034) | stem (PO:0009047) | stem internode (PO:0020142) | inflorescence (PO:0009049)	chloroplast development trait (TO:0002715) | leaf color (TO:0000326) | chlorophyll-b content (TO:0000295) | chlorophyll-a content (TO:0000293) | carotenoid content (TO:0000496) | hydrogen peroxide content (TO:0000605) | mimic response (TO:0000063) | fungal disease resistance (TO:0000439) | bacterial blight disease resistance (TO:0000175) | jasmonic acid content (TO:0002668) | chlorophyll content …	NAD(P)-binding domain superfamily (IPR036291)	LOC_Os01g26920	Li C et al. PLoS Genet, 7(7):e1002196 (2011)
Os10g0356000	Similar to ribulose-1,5-bisphosphate carboxylase/oxygenase large subunit. (Os10t0356000-00)			OsrbcL1, rbcL1			ribulose bisphosphate carboxylase large chain 1	Biological Process: carbon fixation (GO:0015977) | Molecular Function: magnesium ion binding (GO:0000287) | Molecular Function: ribulose-bisphosphate carboxylase activity (GO:0016984)			Ribulose bisphosphate carboxylase large subunit, type I (IPR020888) | Ribulose bisphosphate carboxylase, large chain, active site (IPR020878) | Ribulose bisphosphate carboxylase, large subunit, C-terminal (IPR000685) | Ribulose bisphosphate carboxylase, large subunit, C-terminal domain superfamily (IPR036376) | Ribulose bisphosphate carboxylase, large subunit, ferrodoxin-like N-terminal (IPR01744…	LOC_Os10g21268
Os09g0414600	Conserved hypothetical protein. (Os09t0414600-01);Similar to ZF-HD homeobox protein (Fragment). (Os09t0414600-02)		ZHD9	OsZHD9, ZHD_G15, OsZHD_G15		ZINC FINGER HOMEODOMAIN CLASS HOMEOBOX TRANSCRIPTION FACTOR 9	zinc finger homeodomain class homeobox transcription factor 9, Zinc-finger with homeodomain gene G15		anther wall (PO:0000002)		ZF-HD homeobox protein, Cys/His-rich dimerisation domain (IPR006456)	LOC_Os09g24820
Os02g0774300	Similar to Heat shock 70 kDa protein, mitochondrial precursor. (Os02t0774300-01);Similar to heat shock 70 kDa protein. (Os02t0774300-02)		ISC23	OsISC23		IRON-SULFUR CLUSTER PROTEIN 23	Iron-sulfur cluster protein 23, Heat-shock protein homolog dnaK protein	Biological Process: protein folding (GO:0006457) | Molecular Function: ATP binding (GO:0005524) | Molecular Function: ATP-dependent protein folding chaperone (GO:0140662) | Molecular Function: unfolded protein binding (GO:0051082)			ATPase, nucleotide binding domain (IPR043129) | Chaperone DnaK (IPR012725) | Heat shock protein 70 family (IPR013126) | Heat shock protein 70, conserved site (IPR018181) | Heat shock protein 70kD, C-terminal domain superfamily (IPR029048) | Heat shock protein 70kD, peptide-binding domain superfamily (IPR029047)	LOC_Os02g53420
Os07g0573800	Similar to root border cell-specific protein. (Os07t0573800-01);FMN-binding split barrel domain containing protein. (Os07t0573800-02);FMN-binding split barrel domain containing protein. (Os07t0573800-03);Hypothetical protein. (Os07t0573800-04)										Domain of unknown function DUF2470 (IPR019595) | FMN-binding split barrel (IPR012349) | Haem oxygenase HugZ-like superfamily (IPR037119) | Pyridoxamine 5'-phosphate oxidase, N-terminal (IPR011576)	LOC_Os07g38620
Os03g0710800	Member of the 14-3-3 protein family, Negative regulation of grain filling of inferior spikelets, Response to biotic and abiotic stress (Os03t0710800-01)	GF14f, SR14-3-3	GF14F	GF14f, SR14-3-3, OsGF14f, S94, ric1, 14-3-3f	G-box factor 14-3-3f	G-BOX FACTOR 14-3-3F PROTEIN	G-box factor 14-3-3f protein, ras-related small GTP-binding protein ric1			cold tolerance (TO:0000303) | drought tolerance (TO:0000276) | osmotic response sensitivity (TO:0000095) | salt tolerance (TO:0006001) | abscisic acid sensitivity (TO:0000615)	14-3-3 domain (IPR023410) | 14-3-3 domain superfamily (IPR036815) | 14-3-3 protein (IPR000308) | 14-3-3 protein, conserved site (IPR023409)	LOC_Os03g50290	Chen F et al. DNA Res, 13(2):53-63 (2006) | Zhang Z et al. Plant J, 99(2):344-358 (2019)
Os07g0645400	Similar to NADH dehydrogenase. (Os07t0645400-01);Similar to NADH-ubiquinone oxidoreductase 51 kDa subunit. (Os07t0645400-02)		NUO	OsNUO		NADH-UBIQUINONE OXIDOREDUCTASE	NADH dehydrogenase (ubiquinone), NADH-ubiquinone oxidoreductase 51 kDa subunit, NADH-ubiquinone oxidoreductase (NUO) 51-kDa subunit of the mitochondrial complex I	Molecular Function: 4 iron, 4 sulfur cluster binding (GO:0051539) | Molecular Function: FMN binding (GO:0010181) | Molecular Function: NAD binding (GO:0051287) | Molecular Function: NADH dehydrogenase (ubiquinone) activity (GO:0008137)		bacterial blight disease resistance (TO:0000175)	Complex I 51 kDa subunit (IPR050837) | NADH ubiquinone oxidoreductase, F subunit (IPR011537) | NADH-ubiquinone oxidoreductase 51kDa subunit, FMN-binding domain (IPR011538) | NADH-ubiquinone oxidoreductase 51kDa subunit, FMN-binding domain superfamily (IPR037225) | NADH-ubiquinone oxidoreductase 51kDa subunit, iron-sulphur binding domain (IPR019575) | NADH-ubiquinone oxidoreductase 51kDa subunit, …	LOC_Os07g45090
Os01g0179500	Enhancer of polycomb-like, N-terminal domain containing protein. (Os01t0179500-01)							Biological Process: regulation of transcription by RNA polymerase II (GO:0006357) | Cellular Component: NuA4 histone acetyltransferase complex (GO:0035267)			Enhancer of polycomb protein (IPR024943) | Enhancer of polycomb-like, N-terminal (IPR019542)	LOC_Os01g08430
