# Supplementary material for: Multi‐proteomic profiling indicates potential regulatory signatures underlying rice resistance to Magnaporthe oryzae
Source: Plant J. 2026 Apr 21;126(2):e70892. doi: 10.1111/tpj.70892 (PMC13099112; doi:10.1111/tpj.70892)
Supplement: Supplementary file 11 — Data S4‐S15. The complete tables of acetylated proteins in IRGA 409 and IRGA 424 at 12, 24 and 48 hpi. [file TPJ-126-0-s002.zip › Suplementary data S5 - 12hpi_409 UP Acetylated Proteins - Complete table.xlsx]

## Sheet: Sheet
12hpi_409 UP Acetylated Proteins	UNITPROT	Description	RAP-DB Gene Symbol Synonym(s)	CGSNL Gene Symbol	Oryzabase Gene Symbol Synonym(s)	RAP-DB Gene Name Synonym(s)	CGSNL Gene Name	Oryzabase Gene Name Synonym(s)	Gene Ontology (GO)	Plant Ontology (PO)	Trait Ontology (TO)	Functional domain (InterPro)	MSU ID	Reference
Os05g0334400		Heat shock protein DnaJ family protein, Chloroplast development and differentiation (Os05t0334400-01)	OsDjA8, OsDjA7/8	DJA8	OsDjA8, DjA8	DnaJ domain protein A8, rice DJA7 homolog	DNAJ DOMAIN PROTEIN A8	DnaJ domain protein A8, rice DJA7 homolog	Biological Process: protein folding (GO:0006457) | Biological Process: response to heat (GO:0009408) | Molecular Function: ATP binding (GO:0005524) | Molecular Function: heat shock protein binding (GO:0031072) | Molecular Function: unfolded protein binding (GO:0051082)		chloroplast development trait (TO:0002715)	Chaperone DnaJ (IPR012724) | Chaperone DnaJ, C-terminal (IPR002939) | Chaperone J-domain superfamily (IPR036869) | DnaJ domain (IPR001623) | DnaJ domain, conserved site (IPR018253) | Heat shock protein DnaJ, cysteine-rich domain (IPR001305) | Heat shock protein DnaJ, cysteine-rich domain superfamily (IPR036410) | HSP40/DnaJ peptide-binding (IPR008971)	LOC_Os05g26926	Sarkar NK et al. Cell Stress Chaperones, 18(3):321-31 (2013) | Zhu X et al. Gene, 574(1):11-9 (2015)
Os03g0170500		Similar to Putativ eribonuclease P. (Os03t0170500-00)										YdbS-like, PH domain (IPR005182)	LOC_Os03g07440
Os02g0139700		Similar to Cycloartenol synthase. (Os02t0139700-01)			OsOSC2, CAS1			oxidosqualene cyclase 2, cycloartenol synthase 1	Biological Process: triterpenoid biosynthetic process (GO:0016104) | Cellular Component: lipid droplet (GO:0005811) | Molecular Function: intramolecular transferase activity (GO:0016866)			Squalene cyclase (IPR018333) | Squalene cyclase, C-terminal (IPR032696) | Squalene cyclase, N-terminal (IPR032697) | Terpene synthase, conserved site (IPR002365) | Terpenoid cyclases/protein prenyltransferase alpha-alpha toroid (IPR008930)	LOC_Os02g04710
Os03g0704100		Similar to structural molecule. (Os03t0704100-01)										Plastid lipid-associated protein/fibrillin conserved domain (IPR006843) | Plastid-lipid-associated protein (IPR039633)	LOC_Os03g49720
Os12g0244100		Plastid heat shock protein 70, Amyloplast development, Regulation of protein import into amyloplast (Os12t0244100-01);Similar to stromal 70 kDa heat shock-related protein. (Os12t0244100-02);Similar to stromal 70 kDa heat shock-related protein. (Os12t0244100-03);Similar to stromal 70 kDa heat shock-related protein. (Os12t0244100-04)	FLO11, OsHsp70cp-2, OsHsp70CP2	FLO11	OsHsp70CP2, HSP70CP2, OsFLO11, OsFLO11-2, FLO11-2, cpHSP70-2, OsHsp70cp-2, Hsp70cp-2	FLOURY ENDOSPERM11, heat shock protein 70 chloroplast protein 2	FLOURY ENDOSPERM 11	heat shock protein 70 chloroplast protein 2, HEAT SHOCK PROTEIN 70KD CHLOROPLAST PROTEIN 2, FLOURY ENDOSPERM11-2, plastid HSP70-2, plastid-localized 70-kDa heat shock protein 2	Biological Process: protein folding (GO:0006457) | Molecular Function: ATP binding (GO:0005524) | Molecular Function: ATP-dependent protein folding chaperone (GO:0140662) | Molecular Function: unfolded protein binding (GO:0051082)	endosperm development stage (PO:0007633)	heat tolerance (TO:0000259) | chalky endosperm (TO:0000266)	ATPase, nucleotide binding domain (IPR043129) | Chaperone DnaK (IPR012725) | Heat shock protein 70 family (IPR013126) | Heat shock protein 70, conserved site (IPR018181) | Heat shock protein 70kD, C-terminal domain superfamily (IPR029048) | Heat shock protein 70kD, peptide-binding domain superfamily (IPR029047)	LOC_Os12g14070	Kim SR et al. J Plant Physiol, 170(9):854-63 (2013) | Zhu X et al. Plant Sci, 277:89-99 (2018)
Os03g0311300		Similar to HAD-superfamily hydrolase, subfamily IA, variant 3 containing protein, expressed. (Os03t0311300-01);Similar to HAD-superfamily hydrolase, subfamily IA, variant 3 containing protein, expressed. (Os03t0311300-02);NHL repeat domain containing protein. (Os03t0311300-03);Thioredoxin-like fold (Os03t0311300-04)							Molecular Function: protein binding (GO:0005515)			Beta-phosphoglucomutase-like (IPR051600) | HAD hydrolase, subfamily IA (IPR006439) | HAD superfamily (IPR023214) | HAD-like superfamily (IPR036412) | Haloacid dehalogenase-like hydrolase (IPR041492) | LDLR class B repeat (IPR000033) | NHL repeat (IPR001258) | NHL2, NHL repeat domain (IPR045302) | Phosphoglycolate phosphatase-like, domain 2 (IPR023198) | Six-bladed beta-propeller, TolB-like (IPR01…	LOC_Os03g19760
Os10g0533900		Protein of unknown function DUF862, eukaryotic domain containing protein. (Os10t0533900-01)							Molecular Function: peptidase activity (GO:0008233)			PPPDE peptidase domain (IPR008580) | PPPDE peptidase domain superfamily (IPR042266)	LOC_Os10g38970
Os04g0397100		Similar to ClpC protease. (Os04t0397100-01);Non-protein coding transcript. (Os04t0397100-02)		CLPC1	ClpC1		CLASS I CLP ATPASE C1	class I Clp ATPase C1	Molecular Function: ATP binding (GO:0005524) | Molecular Function: ATP hydrolysis activity (GO:0016887) | Molecular Function: protein binding (GO:0005515)			AAA+ ATPase domain (IPR003593) | ATP-dependent Clp protease/Chaperone ClpA/ClpB (IPR050130) | ATPase, AAA-type, core (IPR003959) | Clp ATPase, C-terminal (IPR019489) | ClpA/B family (IPR001270) | ClpA/B, conserved site 2 (IPR028299) | P-loop containing nucleoside triphosphate hydrolase (IPR027417) | UVR domain (IPR001943)	LOC_Os04g32560
Os05g0480000		Serine/threonine protein kinase, Photosystem II (PSII) repair, Phosphorylation of PSII core protein (Os05t0480000-01);Similar to STN8 (Os05t0480000-02)	OsSTN8	STN8	OsSTN8	STN8 kinase	STATE TRANSITION 8	STN8 kinase	Biological Process: protein phosphorylation (GO:0006468) | Molecular Function: ATP binding (GO:0005524) | Molecular Function: protein kinase activity (GO:0004672)		light sensitivity (TO:0000075) | cold tolerance (TO:0000303)	Protein kinase domain (IPR000719) | Protein kinase, ATP binding site (IPR017441) | Protein kinase-like domain superfamily (IPR011009) | Serine/threonine-protein kinase, active site (IPR008271)	LOC_Os05g40180	Nath K et al. Plant J, 76(4):675-86 (2013)
Os01g0882500		Similar to NADH dehydrogenase I subunit N. (Os01t0882500-00)							Cellular Component: membrane (GO:0016020) | Molecular Function: oxidoreductase activity, acting on NAD(P)H, quinone or similar compound as acceptor (GO:0016655)			NAD(P)H-quinone oxidoreductase, subunit N (IPR020874)	LOC_Os01g66000
Os03g0323200		Similar to Magnesium-chelatase subunit H family protein, expressed. (Os03t0323200-01);Similar to Magnesium-chelatase subunit H family protein, expressed. (Os03t0323200-02);Similar to Magnesium-chelatase subunit H family protein, expressed. (Os03t0323200-03);Magnesium chelatase subunit ChlH, Chlorophyll biosynthesis (Os03t0323200-04)	OsCHLH	CHLH	OsChlH, ChlH, OsCHLH		MAGNESIUM CHELATASE H SUBUNIT	magnesium chelatase subunit ChlH, magnesium chelatase porphyrin-binding subunit, Magnesium chelatase (MgCh) H subunit, Mg-chelatase H subunit	Biological Process: biosynthetic process (GO:0009058) | Biological Process: chlorophyll biosynthetic process (GO:0015995) | Molecular Function: magnesium chelatase activity (GO:0016851)			CobN/magnesium chelatase (IPR003672) | Magnesium chelatase, subunit H, N-terminal (IPR022571) | Magnesium-chelatase, subunit H (IPR011771)	LOC_Os03g20700	Jung KH et al. Plant Cell Physiol, 44(5):463-72 (2003)
Os05g0291700		Similar to PTAC16 (PLASTID TRANSCRIPTIONALLY ACTIVE18); binding / catalytic. (Os05t0291700-01);Similar to cDNA clone:002-143-C11, full insert sequence. (Os05t0291700-02);NAD(P)-binding domain containing protein. (Os05t0291700-03)										NAD(P)-binding domain (IPR016040) | NAD(P)-binding domain superfamily (IPR036291)	LOC_Os05g22614
Os07g0556200		Cytochrome b6-f complex iron-sulfur subunit, Rieske iron-sulfur protein, Regulation of chlorophyll levels and premature leaf senescence, Regulation of stay-green and grain yield (Os07t0556200-01)	OsPetC	PETC	PetC, OsPETC			Rieske Fe-S precursor protein	Cellular Component: membrane (GO:0016020) | Molecular Function: 2 iron, 2 sulfur cluster binding (GO:0051537) | Molecular Function: electron transporter, transferring electrons within cytochrome b6/f complex of photosystem II activity (GO:0045158)		leaf senescence (TO:0000249) | grain yield (TO:0000396) | chlorophyll content (TO:0000495) | silicon sensitivity (TO:0000031) | leaf color (TO:0000326)	Cytochrome b6-f complex iron-sulfur subunit (IPR023960) | Rieske iron-sulphur protein (IPR014349) | Rieske iron-sulphur protein, C-terminal (IPR005805) | Rieske [2Fe-2S] iron-sulphur domain (IPR017941) | Rieske [2Fe-2S] iron-sulphur domain superfamily (IPR036922)	LOC_Os07g37030	Qiu T et al. Sci Adv, 10(34):eadp0345 (2024)
Os01g0720500		Similar to Type I chlorophyll a/b-binding protein b (Fragment). (Os01t0720500-01);Non-protein coding transcript. (Os01t0720500-02)		LHCB1.1	Lhcb1.1 OsLhcb1.1, lhcB		LIGHT-HARVESTING CHLOROPHYLL A/B-BINDING PROTEIN B1.1	Type I chlorophyll a/b-binding protein, light-harvesting chlorophyll a/b-binding protein b1.1	Biological Process: photosynthesis, light harvesting (GO:0009765) | Cellular Component: membrane (GO:0016020)			Chlorophyll A-B binding protein (IPR022796) | Chlorophyll A-B binding protein, plant and chromista (IPR001344)	LOC_Os01g52240
Os07g0558400		Similar to Chlorophyll a/b-binding protein CP29 precursor. (Os07t0558400-01)		CP29	OsCP29, LHCB4, Lhcb4, OsLHCB4		LIGHT-HARVESTING PROTEIN CP29	light-harvesting protein CP29, PSII inner antenna subunit CP29, PSII antenna CP29, Photosystem II Inner Antenna CP29, light-harvesting complex subunit b4	Biological Process: photosynthesis, light harvesting (GO:0009765) | Cellular Component: membrane (GO:0016020)		selenium sensitivity (TO:0000032) | light sensitivity (TO:0000075)	Chlorophyll A-B binding protein (IPR022796) | Chlorophyll A-B binding protein, plant and chromista (IPR001344)	LOC_Os07g37240
Os08g0562100		Malate dehydrogenase 8.2 (Os08t0562100-01);Similar to Sorghum chloroplast CM3 malate dehydrogenase (NADP) (Fragment). (Os08t0562100-02)	OsMDH8.2	MDH8.2	OsMDH8.2, OsLdh10, Ldh10	Malate dehydrogenase 8.2	MALATE DEHYDROGENASE 8.2	Lactate Dehydrogenase 10	Biological Process: malate metabolic process (GO:0006108) | Molecular Function: catalytic activity (GO:0003824) | Molecular Function: L-malate dehydrogenase (NADP+) activity (GO:0046554) | Molecular Function: malate dehydrogenase activity (GO:0016615) | Molecular Function: oxidoreductase activity (GO:0016491) | Molecular Function: oxidoreductase activity, acting on the CH-OH group of donors, NAD …	flag leaf (PO:0020103) | leaf (PO:0025034) | leaf sheath (PO:0020104) | stem (PO:0009047)	salt tolerance (TO:0006001) | abiotic stress trait (TO:0000168) | oxygen sensitivity (TO:0000015) | heat tolerance (TO:0000259) | gibberellic acid sensitivity (TO:0000166) | cold tolerance (TO:0000303)	Lactate dehydrogenase/glycoside hydrolase, family 4, C-terminal (IPR015955) | Lactate/malate dehydrogenase, C-terminal (IPR022383) | Lactate/malate dehydrogenase, N-terminal (IPR001236) | Malate dehydrogenase, active site (IPR001252) | Malate dehydrogenase, NADP-dependent, plants (IPR011273) | Malate dehydrogenase, type 2 (IPR010945) | NAD(P)-binding domain superfamily (IPR036291)	LOC_Os08g44810	Zhang Y et al. Plants (Basel), 11(11): (2022)
Os05g0110300		Similar to NAD-dependent epimerase/dehydratase. (Os05t0110300-01);Similar to NAD-dependent epimerase/dehydratase. (Os05t0110300-02)							Molecular Function: oxidoreductase activity (GO:0016491)			NAD(P)-binding domain (IPR016040) | NAD(P)-binding domain superfamily (IPR036291) | Sanguinarine reductase SARED1-like (IPR044163)	LOC_Os05g01970
Os04g0602100		Plant ascorbate peroxidase domain containing protein. (Os04t0602100-01);Similar to B0403H10-OSIGBa0105A11.15 protein. (Os04t0602100-02)							Biological Process: cellular response to oxidative stress (GO:0034599) | Biological Process: response to oxidative stress (GO:0006979) | Molecular Function: heme binding (GO:0020037) | Molecular Function: peroxidase activity (GO:0004601)			Class I peroxidase (IPR002207) | Haem peroxidase (IPR002016) | Haem peroxidase superfamily (IPR010255) | Heme-binding peroxidase Ccp1-like (IPR044831)	LOC_Os04g51300
Os06g0705100		Similar to Thylakoid lumenal 13.3 kDa protein (P16.5) (Fragment). (Os06t0705100-01);Similar to Thylakoid lumenal 13.3 kDa protein (P16.5) (Fragment). (Os06t0705100-02);Similar to Thylakoid lumenal 13.3 kDa protein (P16.5) (Fragment). (Os06t0705100-03)							Biological Process: photosystem II repair (GO:0010206)			Chloroplast thylakoid lumenal protein MPH2 (IPR038862) | Maintenance of Photosystem II under High light 2, C-terminal domain (IPR049072)	LOC_Os06g49160
Os01g0896500		Rhodanese-like domain containing protein. (Os01t0896500-01);Similar to predicted protein. (Os01t0896500-02)		STR10	OsStr10		SULFURTRANSFERASE 10	Sulfurtransferase 10	Biological Process: cellular response to calcium ion (GO:0071277) | Biological Process: de-etiolation (GO:0009704) | Biological Process: regulation of stomatal closure (GO:0090333)			Calcium sensing receptor, plant (IPR044690) | Rhodanese-like domain (IPR001763) | Rhodanese-like domain superfamily (IPR036873)	LOC_Os01g67120
Os11g0528500		Similar to Rubredoxin 1 (Rd-1). (Os11t0528500-01)							Molecular Function: iron ion binding (GO:0005506)			Rubredoxin domain (IPR024935) | Rubredoxin-like domain (IPR024934) | Rubrerythrin, rubredoxin-like domain (IPR048574)	LOC_Os11g32500
Os06g0663800		FK506 binding protein 13 (Os06t0663800-01)	OsFKBP13	FKBP13	OsFKBP13	FK506 Binding Protein 13	FK506 BINDING PROTEIN 13	FK506 binding protein 13	Cellular Component: chloroplast (GO:0009507) | Molecular Function: peptidyl-prolyl cis-trans isomerase activity (GO:0003755)			FKBP-type peptidyl-prolyl cis-trans isomerase domain (IPR001179) | Peptidyl-prolyl cis-trans isomerase domain superfamily (IPR046357) | Photosynthetic NDH subunit of lumenal location 4/FKBP13-like (IPR044183)	LOC_Os06g45340	Nie F et al. Genes (Basel), 15(7): (2024)
Os04g0656100		H+-ATPase, Blue light-induced stomatal opening of dumbbell-shaped guard cells, N uptake, Regulation of lesion mimic leaf and panicle development (Os04t0656100-01);Similar to OSIGBa0158D24.1 protein. (Os04t0656100-03);Similar to OSIGBa0158D24.1 protein. (Os04t0656100-04)	AHA7, OSA7, OsA7, osAHA7, PAA-Hwa, LMPA	LMPA	OSA7, OsA7, osAHA7, AHA7, PAA-Hwa, OsLMPA	H+-ATPASE 7, plasma membrane H+-ATPase 7, PM H+-ATPase 7, plasma membrane H+ P-Type ATPase 7, panicle apical abortion-h, lesion mimic leaf and panicle apical abortion	LESION MIMIC LEAF AND PANICLE APICAL ABORTION	plasma membrane H+-ATPase 7, PM H+-ATPase 7, plasma membrane H+ P-Type ATPase 7, panicle apical abortion-h, lesion mimic leaf and panicle apical abortion	Biological Process: proton export across plasma membrane (GO:0120029) | Cellular Component: membrane (GO:0016020) | Molecular Function: ATP binding (GO:0005524) | Molecular Function: ATP hydrolysis activity (GO:0016887) | Molecular Function: nucleotide binding (GO:0000166) | Molecular Function: P-type proton-exporting transporter activity (GO:0008553) | Molecular Function: transporter activity (G…	stem (PO:0009047) | root (PO:0009005) | leaf sheath (PO:0020104) | inflorescence development stage (PO:0001083) | inflorescence (PO:0009049) | leaf (PO:0025034) | root tip (PO:0000025)	filled grain number (TO:0000447) | salt tolerance (TO:0006001) | panicle length (TO:0000040) | heat tolerance (TO:0000259) | hydrogen peroxide content (TO:0000605) | mimic response (TO:0000063) | plant height (TO:0000207) | spikelet anatomy and morphology trait (TO:0000657) | chloroplast development trait (TO:0002715) | yield trait (TO:0000371) | inflorescence development trait (TO:0000621) | chl…	Cation-transporting P-type ATPase, N-terminal (IPR004014) | HAD superfamily (IPR023214) | HAD-like superfamily (IPR036412) | P-type ATPase (IPR001757) | P-type ATPase, A domain superfamily (IPR008250) | P-type ATPase, cytoplasmic domain N (IPR023299) | P-type ATPase, haloacid dehalogenase domain (IPR044492) | P-type ATPase, phosphorylation site (IPR018303) | P-type ATPase, subfamily IIIA (IPR0065…	LOC_Os04g56160	Toda Y et al. Plant Cell Physiol, 57(6):1220-30 (2016) | Sperandio MV et al. Plant Sci, 180(2):251-8 (2011) | Hu P et al. Front Plant Sci, 13:875038 (2022)
Os03g0565200		Haloacid dehalogenase-like hydrolase domain containing protein. (Os03t0565200-01)							Molecular Function: hydrolase activity (GO:0016787)			HAD hydrolase, subfamily IA (IPR006439) | HAD superfamily (IPR023214) | HAD-like superfamily (IPR036412) | Phosphoglycolate phosphatase-like, domain 2 (IPR023198) | Protein CbbY-like (IPR044999)	LOC_Os03g36750
Os07g0142900		Aldo/keto reductase family protein. (Os07t0142900-01)			OsAKR2, AKR2			Group 2 Aldo-Keto Reductase	Molecular Function: oxidoreductase activity (GO:0016491)			Aldo/Keto Reductase (IPR050791) | Aldo/keto reductase, conserved site (IPR018170) | NADP-dependent oxidoreductase domain (IPR023210) | NADP-dependent oxidoreductase domain superfamily (IPR036812)	LOC_Os07g04990
Os10g0492300		Similar to IAP100. (Os10t0492300-01)										Protein TIC110, chloroplastic (IPR031610)	LOC_Os10g35030
Os05g0573700		Similar to Ketol-acid reductoisomerase, chloroplast precursor (EC 1.1.1.86) (Acetohydroxy-acid reductoisomerase) (Alpha-keto-beta-hydroxylacil reductoisomerase). (Os05t0573700-01);Similar to Ketol-acid reductoisomerase. (Os05t0573700-02)							Biological Process: branched-chain amino acid biosynthetic process (GO:0009082) | Molecular Function: ketol-acid reductoisomerase activity (GO:0004455) | Molecular Function: oxidoreductase activity (GO:0016491)			6-phosphogluconate dehydrogenase, domain 2 (IPR013328) | 6-phosphogluconate dehydrogenase-like, C-terminal domain superfamily (IPR008927) | Ketol-acid reductoisomerase (IPR013023) | Ketol-acid reductoisomerase, C-terminal (IPR000506) | Ketol-acid reductoisomerase, N-terminal (IPR013116) | Ketol-acid reductoisomerase, plant (IPR016206) | NAD(P)-binding domain superfamily (IPR036291)	LOC_Os05g49800
Os01g0144100		Similar to Thylakoid lumenal 15 kDa protein, chloroplast precursor (p15). (Os01t0144100-01)										Pentapeptide repeat (IPR001646) | Thylakoid lumenal 15kDa protein 1-like (IPR044213)	LOC_Os01g05080
Os02g0821200		Ribosomal protein L28e domain containing protein. (Os02t0821200-01)							Biological Process: translation (GO:0006412) | Cellular Component: ribosome (GO:0005840) | Molecular Function: structural constituent of ribosome (GO:0003735)			Large ribosomal subunit protein eL28 (IPR002672) | Ribosomal eL28/Mak16 (IPR029004)	LOC_Os02g57540
Os05g0302700		Similar to ATP/ADP carrier protein. (Os05t0302700-01)							Biological Process: mitochondrial ADP transmembrane transport (GO:0140021) | Biological Process: mitochondrial ATP transmembrane transport (GO:1990544) | Biological Process: transmembrane transport (GO:0055085) | Cellular Component: mitochondrial inner membrane (GO:0005743) | Molecular Function: ATP:ADP antiporter activity (GO:0005471)			ADP/ATP carrier protein, eukaryotic type (IPR002113) | Mitochondrial carrier domain superfamily (IPR023395) | Mitochondrial carrier protein (IPR002067) | Mitochondrial substrate/solute carrier (IPR018108)	LOC_Os05g23720
Os08g0504500		Mog1/PsbP/DUF1795, alpha/beta/alpha sandwich domain containing protein. (Os08t0504500-01)							Biological Process: photosynthesis (GO:0015979) | Cellular Component: extrinsic component of membrane (GO:0019898) | Cellular Component: photosystem II (GO:0009523) | Cellular Component: photosystem II oxygen evolving complex (GO:0009654) | Molecular Function: calcium ion binding (GO:0005509)			Mog1/PsbP, alpha/beta/alpha sandwich (IPR016123) | PsbP, C-terminal (IPR002683)	LOC_Os08g39430
Os05g0408900		Similar to 1-deoxy-D-xylulose-5-phosphate synthase. (Os05t0408900-01);Similar to 1-deoxy-D-xylulose-5-phosphate synthase. (Os05t0408900-02);1-deoxy-D-xylulose-5-phosphate synthase 1, Biosynthesis of plastidial isoprenoids in de-etiolated rice leaves (Os05t0408900-03);Similar to 1-D-deoxyxylulose 5-phosphate synthase. (Os05t0408900-04)	OsDXS1, OsTKL1	DXS1	CLA1, OsDXS1, dxs1, OsDXS, DXS, OsTKL1, TKL1	1-deoxy-D-xylulose-5-phosphate synthase 1, transketolase 1	1-DEOXY-D-XYLULOSE 5-PHOSPHATE SYNTHASE 1	CLA1 transketolase-like protein, 1-Deoxy-D-xylulose 5-phosphate synthase 1, transketolase 1	Biological Process: terpenoid biosynthetic process (GO:0016114) | Molecular Function: 1-deoxy-D-xylulose-5-phosphate synthase activity (GO:0008661)		carotene content (TO:0000289) | light sensitivity (TO:0000075)	Deoxyxylulose-5-phosphate synthase (IPR005477) | Thiamin diphosphate-binding fold (IPR029061) | Transketolase binding site (IPR020826) | Transketolase C-terminal/Pyruvate-ferredoxin oxidoreductase domain II (IPR009014) | Transketolase conserved site (IPR049557) | Transketolase, C-terminal domain (IPR033248) | Transketolase-like, pyrimidine-binding domain (IPR005475)	LOC_Os05g33840	Jin X et al. Plants (Basel), 10(7): (2021) | Chapagain S et al. Planta, 247(4):925-939 (2018)
Os10g0167300		Similar to Enolase 2 (EC 4.2.1.11) (2-phosphoglycerate dehydratase 2) (2-phospho- D-glycerate hydro-lyase 2). (Os10t0167300-01);Similar to Enolase 2 (EC 4.2.1.11) (2-phosphoglycerate dehydratase 2) (2-phospho- D-glycerate hydro-lyase 2). (Os10t0167300-02)			OsEE1, OsENO1, ENO1, OsEno7, Eno7, OsEno4, Eno4			Early Embryogenesis-Specific Enolase 1, Enolase 1, enolase 7, enolase 4	Biological Process: glycolytic process (GO:0006096) | Cellular Component: phosphopyruvate hydratase complex (GO:0000015) | Molecular Function: magnesium ion binding (GO:0000287) | Molecular Function: phosphopyruvate hydratase activity (GO:0004634)		abiotic stress trait (TO:0000168)	Enolase (IPR000941) | Enolase, C-terminal TIM barrel domain (IPR020810) | Enolase, conserved site (IPR020809) | Enolase, N-terminal (IPR020811) | Enolase-like, C-terminal domain superfamily (IPR036849) | Enolase-like, N-terminal (IPR029017)	LOC_Os10g08550
Os08g0200300		Similar to Photosystem II 10 kDa polypeptide (Fragment). (Os08t0200300-02)		PSBR3	OsPsbR3, PsbR3		PHOTOSYSTEM II SUBUNIT PSBR3	PSII subunit PsbR3, photosystem II subunit PsbR3	Biological Process: photosynthesis (GO:0015979) | Cellular Component: photosystem II (GO:0009523) | Cellular Component: photosystem II oxygen evolving complex (GO:0009654) | Cellular Component: thylakoid membrane (GO:0042651)		heat tolerance (TO:0000259) | abscisic acid sensitivity (TO:0000615) | drought tolerance (TO:0000276)	Photosystem II PsbR (IPR006814)	LOC_Os08g10020
Os02g0125700		Light-harvesting like protein (Os02t0125700-01)	OsLIL3, LIL3		OsLIL3, LIL3	light-harvesting like protein 3		light-harvesting-like protein 3			chlorophyll content (TO:0000495) | chlorophyll-a content (TO:0000293) | chlorophyll-b content (TO:0000295) | carotenoid content (TO:0000496) | panicle number (TO:0000152) | spikelet number (TO:0000456) | light intensity sensitivity (TO:0000460) | leaf color (TO:0000326)		LOC_Os02g03330	Li C et al. BMC Plant Biol, 19(1):456 (2019)
Os04g0403500		NAD(P)-binding domain containing protein. (Os04t0403500-01);NAD(P)-binding domain containing protein. (Os04t0403500-02)										Mitochondrial Complex I NDUFA9 Subunit (IPR051207) | NAD(P)-binding domain (IPR016040) | NAD(P)-binding domain superfamily (IPR036291)	LOC_Os04g33060
Os04g0405100		Similar to H0502B11.8 protein. (Os04t0405100-01)							Biological Process: protein insertion into mitochondrial inner membrane (GO:0045039) | Cellular Component: TIM22 mitochondrial import inner membrane insertion complex (GO:0042721) | Molecular Function: protein binding (GO:0005515)			Mitochondrial import inner membrane translocase subunit TIM22 (IPR039175) | Sterile alpha motif domain (IPR001660) | Sterile alpha motif/pointed domain superfamily (IPR013761)	LOC_Os04g33220
Os06g0128300		Mitochondrial half ABC (ATP-binding cassette) transporter, Iron homeostasis, Meristem maintenance (Os06t0128300-01);Similar to STA1 (STARIK 1); ATPase, coupled to transmembrane movement of substances. (Os06t0128300-02);Similar to Mitochondrial half-ABC transporter. (Os06t0128300-03)	ABCB23, OsATM3	ABCB23	OsABCB23, OsISC32, OsATM3, ATM3	ABC TRANSPORTER B FAMILY MEMBER 23, ABC transporter of mitochondrion 3	ABC TRANSPORTER B FAMILY MEMBER 23	ABC transporter superfamily ABCB subgroup member 23, Iron-sulfur cluster protein 32, ABC transporter of mitochondrion 3	Biological Process: transmembrane transport (GO:0055085) | Cellular Component: membrane (GO:0016020) | Molecular Function: ABC-type transporter activity (GO:0140359) | Molecular Function: ATP binding (GO:0005524) | Molecular Function: ATP hydrolysis activity (GO:0016887)	lateral root primordium (PO:0000016) | root development stage (PO:0007520) | shoot apical meristem (PO:0020148) | seed maturation stage (PO:0007632) | root meristem (PO:0006085)	lateral root length (TO:0001012) | shoot apical meristem development (TO:0006020) | seed maturation (TO:0002661) | root length (TO:0000227) | plant height (TO:0000207) | root development trait (TO:0000656)	AAA+ ATPase domain (IPR003593) | ABC transporter type 1, transmembrane domain (IPR011527) | ABC transporter type 1, transmembrane domain superfamily (IPR036640) | ABC transporter-like, ATP-binding domain (IPR003439) | ABC transporter-like, conserved site (IPR017871) | P-loop containing nucleoside triphosphate hydrolase (IPR027417) | Type 1 protein exporter (IPR039421)	LOC_Os06g03770	Zuo J et al. Plant Physiol, 173(4):2096-2109 (2017)
Os06g0708500		Similar to Peptidyl-prolyl cis-trans isomerase. (Os06t0708500-01);Similar to Peptidyl-prolyl cis-trans isomerase. (Os06t0708500-02)		CYP20-1	OsCYP20-1, OsCYP-17, OsCYP20-1a, OsCYP20-1b		CYCLOPHILIN 20-1	cyclophilin 20-1, cyclophilin 17	Biological Process: protein folding (GO:0006457) | Biological Process: protein peptidyl-prolyl isomerization (GO:0000413) | Molecular Function: peptidyl-prolyl cis-trans isomerase activity (GO:0003755)			Cyclophilin-like domain superfamily (IPR029000) | Cyclophilin-type peptidyl-prolyl cis-trans isomerase domain (IPR002130) | Cyclophilin-type peptidyl-prolyl cis-trans isomerase, conserved site (IPR020892)	LOC_Os06g49480
Os08g0382400		Peptidyl-prolyl cis-trans isomerase, cyclophilin-type domain containing protein. (Os08t0382400-01);Similar to Peptidyl-prolyl cis-trans isomerase (Fragment). (Os08t0382400-02);Similar to Peptidyl-prolyl cis-trans isomerase (Fragment). (Os08t0382400-03)		CYP38	OsCYP38, OsCYP38a, OsCYP38b		CYCLOPHILIN 38	cyclophilin 38	Biological Process: protein peptidyl-prolyl isomerization (GO:0000413) | Molecular Function: peptidyl-prolyl cis-trans isomerase activity (GO:0003755)			Cyclophilin-like domain superfamily (IPR029000) | Cyclophilin-type peptidyl-prolyl cis-trans isomerase domain (IPR002130) | Cyclophilin-type peptidyl-prolyl cis-trans isomerase, E. coli cyclophilin A-like (IPR044665) | Peptidyl-prolyl cis-trans isomerase CYP38-like, PsbQ-like domain (IPR048563) | PsbQ-like domain superfamily (IPR023222)	LOC_Os08g29370
Os09g0446800		Similar to Formate--tetrahydrofolate ligase (EC 6.3.4.3) (Formyltetrahydrofolate synthetase) (10-formyletrahydrofolate synthetase) (FHS) (FTHFS). (Os09t0446800-01);Similar to THFS (10-FORMYLTETRAHYDROFOLATE SYNTHETASE); ATP binding / formate-tetrahydrofolate ligase. (Os09t0446800-02)							Molecular Function: ATP binding (GO:0005524) | Molecular Function: formate-tetrahydrofolate ligase activity (GO:0004329)			Formate-tetrahydrofolate ligase, FTHFS (IPR000559) | Formate-tetrahydrofolate ligase, FTHFS, conserved site (IPR020628) | P-loop containing nucleoside triphosphate hydrolase (IPR027417)	LOC_Os09g27420
Os02g0612900		Similar to Temperature stress-induced lipocalin. (Os02t0612900-01)		TIL1	OsTIL1		TEMPERATURE-INDUCED LIPOCALIN 1	temperature-induced lipocalin 1			photosynthetic ability (TO:0000316) | fat and essential oil content (TO:0000604) | leaf rolling tolerance (TO:0002662) | oxidative stress (TO:0002657) | cold tolerance (TO:0000303) | hydrogen peroxide content (TO:0000605)	Calycin (IPR012674) | Lipocalin Blc-like domain (IPR047202) | Lipocalin family conserved site (IPR022272) | Lipocalin, ApoD type (IPR022271) | Lipocalin/cytosolic fatty-acid binding domain (IPR000566)	LOC_Os02g39930
Os07g0544800		Similar to Oxygen-evolving enhancer protein 3-2, chloroplast precursor (OEE3) (16 kDa subunit of oxygen evolving system of photosystem II) (OEC 16 kDa subunit) (Ferredoxin-NADP reductase binding protein) (BP). (Os07t0544800-01)		PSBQ	PsbQ, OsPsbQ, psbQ, PsbQ-1		PHOTOSYSTEM II SUBUNIT	PSII subunit PsbQ, photosystem II subunit PsbQ	Biological Process: photosynthesis (GO:0015979) | Cellular Component: extrinsic component of membrane (GO:0019898) | Cellular Component: photosystem II (GO:0009523) | Cellular Component: photosystem II oxygen evolving complex (GO:0009654) | Molecular Function: calcium ion binding (GO:0005509)			Oxygen-evolving enhancer protein 3 (IPR008797) | Oxygen-evolving enhancer protein 3, plants (IPR054099) | PsbQ-like domain superfamily (IPR023222)	LOC_Os07g36080
Os01g0896700		Similar to 60S ribosomal protein L5. (Os01t0896700-00)							Biological Process: translation (GO:0006412) | Cellular Component: ribosome (GO:0005840) | Molecular Function: 5S rRNA binding (GO:0008097) | Molecular Function: structural constituent of ribosome (GO:0003735)			Large ribosomal subunit protein uL18 eukaryotic/archaeal (IPR005485) | Large ribosomal subunit protein uL18, C-terminal, eukaryotes (IPR025607)	None
Os03g0769100		Chloroplast ribosomal protein S9, Early chloroplast development (Os03t0769100-01);Non-protein coding transcript. (Os03t0769100-02)	WGL2, RPS9	WGL2	rps9, OsRPS9, OsWGL2	white green leaf 2, ribosomal protein S9	WHITE GREEN LEAF 2	ribosomal protein S9, chloroplast ribosomal protein S9, plastid ribosomal protein S9, white green leaf 2	Biological Process: translation (GO:0006412) | Cellular Component: ribosome (GO:0005840) | Molecular Function: structural constituent of ribosome (GO:0003735)	leaf (PO:0025034)	chlorophyll ratio (TO:0000298) | carotenoid content (TO:0000496) | chlorophyll-b content (TO:0000295) | chlorophyll-a content (TO:0000293) | leaf color (TO:0000326)	Ribosomal protein uS5 domain 2-type superfamily (IPR020568) | Small ribosomal subunit protein uS5 domain 2-type fold, subgroup (IPR014721) | Small ribosomal subunit protein uS9 (IPR000754) | Small ribosomal subunit protein uS9, bacterial/plastid (IPR023035) | Small ribosomal subunit protein uS9, conserved site (IPR020574)	LOC_Os03g55930	Qiu Z et al. Rice (N Y), 11(1):39 (2018) | Arimura S et al. FEBS Lett, 450(3):231-4 (1999)
Os08g0292600		Similar to Peptidyl-prolyl cis-trans isomerase, cyclophilin-type family protein. (Os08t0292600-01);Peptidyl-prolyl cis-trans isomerase, cyclophilin-type domain containing protein. (Os08t0292600-02);Peptidyl-prolyl cis-trans isomerase, cyclophilin-type domain containing protein. (Os08t0292600-03)		CYP28	OsCYP28, OsCYP-21, OsCYP28a, OsCYP28b, OsCYP28c, OsCYP28d		CYCLOPHILIN 28	cyclophilin 28, cyclophilin 21	Biological Process: protein peptidyl-prolyl isomerization (GO:0000413) | Molecular Function: peptidyl-prolyl cis-trans isomerase activity (GO:0003755)			Cyclophilin-like domain superfamily (IPR029000) | Cyclophilin-type peptidyl-prolyl cis-trans isomerase domain (IPR002130) | Peptidyl-prolyl cis-trans isomerase CYP28-like (IPR044178)	LOC_Os08g19610
Os06g0320500		Similar to Light-harvesting complex I (Fragment). (Os06t0320500-01)		LHCA1	OsLhca1, Lhca1		LIGHT-HARVESTING COMPLEX SUBUNIT A1	light-harvesting complex subunit a1	Biological Process: photosynthesis, light harvesting (GO:0009765) | Cellular Component: membrane (GO:0016020)			Chlorophyll A-B binding protein (IPR022796) | Chlorophyll A-B binding protein, plant and chromista (IPR001344)	LOC_Os06g21590
Os02g0257300		Thylakoid rhodanese-like protein, Thylakoid membrane anchor (Os02t0257300-01)	OsTROL1	STR12	OsStr12, Str12, TROL, Os-TROL, OsTROL	THYLAKOID RHODANESE-LIKE PROTEIN 1	SULFURTRANSFERASE 12	Sulfurtransferase 12			blast disease (TO:0000074) | jasmonic acid sensitivity (TO:0000172)	Rhodanese-like domain (IPR001763) | Rhodanese-like domain superfamily (IPR036873) | Rhodanese-like domain-containing protein STR4-like (IPR044240)	LOC_Os02g15750	Da X et al. Plant Cell Environ, 46(4):1195-1206 (2023)
Os03g0279950		Similar to Kinase binding protein (Fragment). (Os03t0279950-01)			PsbP			Oxygen-evolving complex protein PsbP	Biological Process: photosynthesis (GO:0015979) | Cellular Component: extrinsic component of membrane (GO:0019898) | Cellular Component: photosystem II (GO:0009523) | Cellular Component: photosystem II oxygen evolving complex (GO:0009654) | Molecular Function: calcium ion binding (GO:0005509)			Mog1/PsbP, alpha/beta/alpha sandwich (IPR016123) | PsbP, C-terminal (IPR002683)	LOC_Os03g17174
Os10g0181600		Methyltransferase type 11 domain containing protein. (Os10t0181600-01);Similar to CMV 1a interacting protein 1. (Os10t0181600-02)							Molecular Function: S-adenosylmethionine-dependent methyltransferase activity (GO:0008757)			Methyltransferase Superfamily (IPR050508) | Methyltransferase type 11 (IPR013216) | S-adenosyl-L-methionine-dependent methyltransferase superfamily (IPR029063)	LOC_Os10g10180
Os03g0240500		Similar to Toc34-2 protein. (Os03t0240500-01);Similar to Toc34-2 protein. (Os03t0240500-02)		TOC34	OsTOC34		TRANSLOCON ON THE OUTER CHLOROPLAST MEMBRANE 34	translocon on the outer chloroplast membrane 34	Biological Process: intracellular protein transport (GO:0006886) | Cellular Component: chloroplast outer membrane (GO:0009707) | Molecular Function: GTP binding (GO:0005525) | Molecular Function: protein-transporting ATPase activity (GO:0015450)			AIG1-type guanine nucleotide-binding (G) domain (IPR006703) | Chloroplast protein import component Toc34 (IPR005688) | GTPase GIMA/IAN/Toc (IPR045058) | P-loop containing nucleoside triphosphate hydrolase (IPR027417)	LOC_Os03g13730
Os10g0356000		Similar to ribulose-1,5-bisphosphate carboxylase/oxygenase large subunit. (Os10t0356000-00)			OsrbcL1, rbcL1			ribulose bisphosphate carboxylase large chain 1	Biological Process: carbon fixation (GO:0015977) | Molecular Function: magnesium ion binding (GO:0000287) | Molecular Function: ribulose-bisphosphate carboxylase activity (GO:0016984)			Ribulose bisphosphate carboxylase large subunit, type I (IPR020888) | Ribulose bisphosphate carboxylase, large chain, active site (IPR020878) | Ribulose bisphosphate carboxylase, large subunit, C-terminal (IPR000685) | Ribulose bisphosphate carboxylase, large subunit, C-terminal domain superfamily (IPR036376) | Ribulose bisphosphate carboxylase, large subunit, ferrodoxin-like N-terminal (IPR01744…	LOC_Os10g21268
Os10g0536500		Peptidase S10, serine carboxypeptidase, active site domain containing protein. (Os10t0536500-01)							Cellular Component: thylakoid (GO:0009579)			Cyanobacterial aminoacyl-tRNA synthetase, CAAD domain (IPR025564) | Protein CURVATURE THYLAKOID 1 (IPR033344)	LOC_Os10g39150
Os10g0503800		Similar to Remorin. (Os10t0503800-01);Non-protein coding transcript. (Os10t0503800-02)		REM1.2	OsREM1.2		REMORIN 1.2	Remorin 1.2, remorin group 1 member 2				Remorin, C-terminal (IPR005516) | Remorin, N-terminal (IPR005518)	LOC_Os10g36000
Os08g0347500		Similar to PsbP family protein, expressed. (Os08t0347500-00)						PsbP-like protein 1	Biological Process: photosynthesis (GO:0015979) | Cellular Component: extrinsic component of membrane (GO:0019898) | Cellular Component: photosystem II (GO:0009523) | Cellular Component: photosystem II oxygen evolving complex (GO:0009654) | Molecular Function: calcium ion binding (GO:0005509)			Mog1/PsbP, alpha/beta/alpha sandwich (IPR016123) | PsbP, C-terminal (IPR002683)	LOC_Os08g25890,LOC_Os08g25900
Os07g0565600		Similar to predicted protein. (Os07t0565600-01);Similar to Peptidyl-prolyl cis-trans isomerase TLP38, chloroplast precursor (EC 5.2.1.8) (PPIase) (Rotamase) (Thylakoid lumen PPIase of 38 kDa) (p38). (Os07t0565600-02)		CYP37	OsCYP37, OsCYP37a, OsCYP37b		CYCLOPHILIN 37	cyclophilin 37	Biological Process: protein peptidyl-prolyl isomerization (GO:0000413) | Molecular Function: peptidyl-prolyl cis-trans isomerase activity (GO:0003755)			Cyclophilin-like domain superfamily (IPR029000) | Cyclophilin-type peptidyl-prolyl cis-trans isomerase domain (IPR002130) | Peptidyl-prolyl cis-trans isomerase CYP37-like (IPR044259) | Peptidyl-prolyl cis-trans isomerase CYP38-like, PsbQ-like domain (IPR048563) | PsbQ-like domain superfamily (IPR023222)	LOC_Os07g37830
Os02g0707100		Monodehydroascorbate reductase, Negative regulation of tolerance to heat stress (Os02t0707100-01);Similar to Monodehydroascorbate reductase (Fragment). (Os02t0707100-02)	OsMDHAR4, OsMDAR2, OsMDHAR2	MDHAR2	OsMDAR2, OsMDHAR2, MDAR2, OsMDHAR4, MDHAR4	monodehydroascorbate reductase 4, Monodehydroascorbate reductase 2	MONODEHYDROASCORBATE REDUCTASE 2	monodehydroascorbate reductase 2, Monodehydroascorbate reductase 4	Molecular Function: oxidoreductase activity (GO:0016491)	leaf (PO:0025034)	heat tolerance (TO:0000259) | abscisic acid sensitivity (TO:0000615) | salt tolerance (TO:0006001) | cold tolerance (TO:0000303) | oxygen sensitivity (TO:0000015) | hydrogen peroxide content (TO:0000605)	FAD-dependent Oxidoreductases and Apoptosis Regulators (IPR050446) | FAD/NAD(P)-binding domain (IPR023753) | FAD/NAD(P)-binding domain superfamily (IPR036188) | FAD/NAD-linked reductase, dimerisation domain superfamily (IPR016156) | Monodehydroascorbate reductase 3-like, C-terminal domain (IPR048618)	LOC_Os02g47800	Li Z et al. J Plant Physiol, 176:1-15 (2015) | Liu J et al. Rice (N Y), 11(1):38 (2018)
Os02g0815500		S-nitrosoglutathione reductase, Root growth tolerance to ammonium, Potassium homeostasis (Os02t0815500-01)	OsGSNOR	GSNOR1	OsGSNOR, GSNOR, OsGSNOR1	S-nitrosoglutathione reductase	S-NITROSOGLUTATHIONE REDUCTASE 1	S-nitrosoglutathione reductase, S-nitrosoglutathione reductase 1	Biological Process: formaldehyde catabolic process (GO:0046294) | Molecular Function: oxidoreductase activity (GO:0016491) | Molecular Function: S-(hydroxymethyl)glutathione dehydrogenase [NAD(P)+] activity (GO:0051903) | Molecular Function: zinc ion binding (GO:0008270)	root (PO:0009005)	salt tolerance (TO:0006001) | iron sensitivity (TO:0000224)	Alcohol dehydrogenase class III (IPR014183) | Alcohol dehydrogenase, zinc-type, conserved site (IPR002328) | Alcohol dehydrogenase-like, C-terminal (IPR013149) | Alcohol dehydrogenase-like, N-terminal (IPR013154) | GroES-like superfamily (IPR011032) | NAD(P)-binding domain superfamily (IPR036291)	LOC_Os02g57040	Zhang L et al. J Exp Bot, 72(12):4548-4564 (2021)
Os02g0652600		Ribosomal protein L19 family protein. (Os02t0652600-02)							Biological Process: translation (GO:0006412) | Cellular Component: ribosome (GO:0005840) | Molecular Function: structural constituent of ribosome (GO:0003735)			Large ribosomal subunit protein bL19 (IPR001857) | Large ribosomal subunit protein bL19 superfamily (IPR038657) | Translation protein SH3-like domain superfamily (IPR008991)	LOC_Os02g43600
Os06g0729650		Similar to Photosystem II stability/assembly factor HCF136, chloroplastic. (Os06t0729650-00)							Molecular Function: protein binding (GO:0005515)			Photosynthesis system II assembly factor Ycf48/Hcf136 (IPR016705) | Photosynthesis system II assembly factor Ycf48/Hcf136-like domain (IPR028203) | Twin-arginine translocation pathway, signal sequence (IPR006311) | WD40/YVTN repeat-like-containing domain superfamily (IPR015943)	None
Os02g0469600		Abiotic stress-induced cysteine proteinase, Abiotic stress response (Os02t0469600-01)	OsACP1			abiotic stress-induced cysteine proteinase 1		cysteine proteinase 1	Biological Process: proteolysis (GO:0006508) | Molecular Function: cysteine-type peptidase activity (GO:0008234)		temperature response trait (TO:0000432)	Cathepsin propeptide inhibitor domain (I29) (IPR013201) | Cysteine peptidase, asparagine active site (IPR025661) | Cysteine peptidase, cysteine active site (IPR000169) | Cysteine peptidase, histidine active site (IPR025660) | Papain-like cysteine endopeptidase (IPR039417) | Papain-like cysteine peptidase superfamily (IPR038765) | Peptidase C1A (IPR013128) | Peptidase C1A, papain C-terminal (IPR00…	LOC_Os02g27030	Kim JH et al. Plant Mol Biol, 103(3):235-252 (2020)
Os08g0560900		Similar to Photosystem I reaction center subunit II, chloroplast precursor (Photosystem I 20 kDa subunit) (PSI-D). (Os08t0560900-01);Similar to Photosystem I reaction center subunit II, chloroplast precursor (Photosystem I 20 kDa subunit) (PSI-D). (Os08t0560900-02);Similar to Photosystem I reaction center subunit II, chloroplastic. (Os08t0560900-03)		PSAD	PsaD, OsPsaD		PHOTOSYSTEM I SUBUNIT	PSI subunit PsaD, photosystem I subunit PsaD, PSI subunit D	Biological Process: photosynthesis (GO:0015979) | Cellular Component: photosystem I (GO:0009522) | Cellular Component: photosystem I reaction center (GO:0009538)		selenium sensitivity (TO:0000032)	Photosystem I PsaD (IPR003685) | Photosystem I, reaction centre subunit PsaD superfamily (IPR036579)	LOC_Os08g44680
Os04g0304200		Similar to Nonphototropic hypocotyl protein 1 (EC 2.7.1.37) (Phototropin). (Os04t0304200-01);Rice nonphototropic hypocotyl 1 (NPH1) homologue, Phototropin, Ion homeostasis, Salt stress response (Os04t0304200-02)	PHOT2, OsPHOT2, OsNPH1b	NPH1B	PHOT2, OsPHOT2, OsNPH1b, OsAGC9, AGC9	phototropin 2, nonphototropic hypocotyl 1b	NONPHOTOTROPHIC HYPOCOTYL 1B	phototropin 2, nonphototrophic hypocotyl 1b, AGC protein kinase 9	Biological Process: protein phosphorylation (GO:0006468) | Molecular Function: ATP binding (GO:0005524) | Molecular Function: protein kinase activity (GO:0004672)	leaf (PO:0025034)	light sensitivity (TO:0000075) | salt tolerance (TO:0006001)	PAC motif (IPR001610) | PAS domain (IPR000014) | PAS domain superfamily (IPR035965) | PAS-associated, C-terminal (IPR000700) | Protein kinase domain (IPR000719) | Protein kinase, ATP binding site (IPR017441) | Protein kinase-like domain superfamily (IPR011009) | Serine/threonine-protein kinase, active site (IPR008271)	LOC_Os04g23890	Kasahara M et al. Plant Physiol, 129(2):762-73 (2002) | Kanegae H et al. Plant Cell Physiol, 41(4):415-23 (2000) | Khrueasan N et al. Genes (Basel), 10(10): (2019)
Os12g0168700		Long-chain acyl-CoA synthetase, Starch degradation, Plant growth (Os12t0168700-01);AMP-dependent synthetase and ligase domain containing protein. (Os12t0168700-02);Similar to LACS9 (LONG CHAIN ACYL-COA SYNTHETASE 9); long-chain-fatty-acid-CoA ligase. (Os12t0168700-03)	OsLACS9	LACS9	OsLACS1, LACS1, OsLACS9	Long-chain acyl-CoA synthetase 9	LONG-CHAIN ACYL-COA SYNTHETASE 9	Long-chain acyl-CoA synthetase 1			stem length (TO:0000576) | plant height (TO:0000207) | internode length (TO:0000145)	AMP-binding, conserved site (IPR020845) | AMP-dependent synthetase/ligase domain (IPR000873) | ANL, N-terminal domain (IPR042099)	LOC_Os12g07110	Kitajima-Koga A et al. Int J Mol Sci, 21(6): (2020)
Os09g0482600		Similar to Heat shock protein 81-3. (Os09t0482600-01);Similar to Heat shock protein 81-3. (Os09t0482600-02)			OsHsp90, HSP90			rice 90kDa heat shock protein, heat-shock protein 90, heat-shock protein 82, heat shock protein 82, heat-shock protein 86	Biological Process: protein folding (GO:0006457) | Molecular Function: ATP binding (GO:0005524) | Molecular Function: ATP hydrolysis activity (GO:0016887) | Molecular Function: ATP-dependent protein folding chaperone (GO:0140662) | Molecular Function: unfolded protein binding (GO:0051082)			Heat shock protein Hsp90 family (IPR001404) | Heat shock protein Hsp90, conserved site (IPR019805) | Heat shock protein Hsp90, N-terminal (IPR020575) | Histidine kinase/HSP90-like ATPase domain (IPR003594) | Histidine kinase/HSP90-like ATPase superfamily (IPR036890) | HSP90, C-terminal domain (IPR037196) | Ribosomal protein uS5 domain 2-type superfamily (IPR020568)	LOC_Os09g30418
Os12g0207600		Similar to ribulose-1,5-bisphosphate carboxylase/oxygenase large subunit. (Os12t0207600-00)							Biological Process: carbon fixation (GO:0015977) | Molecular Function: magnesium ion binding (GO:0000287) | Molecular Function: ribulose-bisphosphate carboxylase activity (GO:0016984)			Ribulose bisphosphate carboxylase large subunit, type I (IPR020888) | Ribulose bisphosphate carboxylase, large chain, active site (IPR020878) | Ribulose bisphosphate carboxylase, large subunit, C-terminal (IPR000685) | Ribulose bisphosphate carboxylase, large subunit, C-terminal domain superfamily (IPR036376) | Ribulose bisphosphate carboxylase, large subunit, ferrodoxin-like N-terminal (IPR01744…	LOC_Os12g10580
Os01g0817700		Similar to 2,3-bisphosphoglycerate-independent phosphoglycerate mutase (EC 5.4.2.1) (Phosphoglyceromutase) (BPG-independent PGAM) (PGAM-I). (Os01t0817700-01);Similar to 2,3-bisphosphoglycerate-independent phosphoglycerate mutase (EC 5.4.2.1) (Phosphoglyceromutase) (BPG-independent PGAM) (PGAM-I). (Os01t0817700-02)			BPM			2, 3-bisphosphoglycerate-independent phosphoglycerate mutase	Biological Process: glucose catabolic process (GO:0006007) | Cellular Component: cytoplasm (GO:0005737) | Molecular Function: catalytic activity (GO:0003824) | Molecular Function: manganese ion binding (GO:0030145) | Molecular Function: metal ion binding (GO:0046872) | Molecular Function: phosphoglycerate mutase activity (GO:0004619)	seed imbibition stage (PO:0007022)	water stress trait (TO:0000237) | salt tolerance (TO:0006001)	Alkaline-phosphatase-like, core domain superfamily (IPR017850) | BPG-independent PGAM, N-terminal (IPR011258) | BPG-independent phosphoglycerate mutase, domain B superfamily (IPR036646) | Metalloenzyme (IPR006124) | Phosphoglycerate mutase, 2,3-bisphosphoglycerate-independent (IPR005995)	LOC_Os01g60190
Os05g0156300		Similar to protein disulfide isomerase. (Os05t0156300-01);Similar to Protein disulfide isomerase. (Os05t0156300-02);Similar to Protein disulfide isomerase. (Os05t0156300-03)		PDIL2-1	PDIL2;1, OsPDIL2;1, OsPDIL2-1, OsTrx17, Trx17		PROTEIN DISULFIDE ISOMERASE-LIKE 2-1	PROTEIN DISULFIDE ISOMERASE-LIKE 2;1, PDI-like protein 2-1, thioredoxin 17	Cellular Component: endoplasmic reticulum (GO:0005783) | Molecular Function: protein disulfide isomerase activity (GO:0003756)		heat tolerance (TO:0000259)	Endoplasmic reticulum resident protein 29, C-terminal (IPR011679) | Endoplasmic reticulum resident protein 29, C-terminal domain superfamily (IPR036356) | Protein Disulfide Isomerase (IPR051063) | Protein disulfide-isomerase, thioredoxin-like domain (IPR005788) | Thioredoxin domain (IPR013766) | Thioredoxin, conserved site (IPR017937) | Thioredoxin-like superfamily (IPR036249)	LOC_Os05g06430
Os06g0264800		Similar to Threonine endopeptidase. (Os06t0264800-01);Non-protein coding transcript. (Os06t0264800-04)							Cellular Component: thylakoid (GO:0009579)			Cyanobacterial aminoacyl-tRNA synthetase, CAAD domain (IPR025564) | Protein CURVATURE THYLAKOID 1 (IPR033344)	LOC_Os06g15400
Os07g0523150		Similar to 60S ribosomal protein L44. (Os07t0523150-00)							Biological Process: translation (GO:0006412) | Cellular Component: ribosome (GO:0005840) | Molecular Function: structural constituent of ribosome (GO:0003735)			Eukaryotic Ribosomal Large Subunit eL42 (IPR053708) | Large ribosomal subunit protein eL42 (IPR000552) | Zinc-binding ribosomal protein (IPR011332)	LOC_Os07g33860
Os04g0398300		Glycyl-tRNA synthetase 1 (Os04t0398300-01)	OsGlyRS1	GLYRS1	OsGlyRS1, GlyRS1	glycyl-tRNA synthetase 1	GLYCYL-TRNA SYNTHETASE 1	glycyl-tRNA synthetase 1	Biological Process: glycyl-tRNA aminoacylation (GO:0006426) | Biological Process: tRNA aminoacylation for protein translation (GO:0006418) | Cellular Component: cytoplasm (GO:0005737) | Molecular Function: aminoacyl-tRNA ligase activity (GO:0004812) | Molecular Function: ATP binding (GO:0005524) | Molecular Function: glycine-tRNA ligase activity (GO:0004820) | Molecular Function: nucleotide bindi…	leaf (PO:0025034) | inflorescence (PO:0009049)		Aminoacyl-tRNA synthetase, class II (G/ P/ S/T) (IPR002314) | Aminoacyl-tRNA synthetase, class II (IPR006195) | Anticodon-binding (IPR004154) | Anticodon-binding domain superfamily (IPR036621) | Class II Aminoacyl-tRNA synthetase/Biotinyl protein ligase (BPL) and lipoyl protein ligase (LPL) (IPR045864) | Glycyl-tRNA synthetase (IPR002315) | Glycyl-tRNA synthetase-like core domain (IPR033731) | Gl…	LOC_Os04g32650	Kim YJ et al. Plant Signal Behav, 16(7):1913366 (2021)
Os01g0279100		Subunit of magnesium-protoporphyrin IX monomethyl ester cyclase (EC:1.14.13.81), Core component of FLU-YGL8-LCAA-POR complex, Chlorophyll biosynthesis, Chloroplast development (Os01t0279100-01);Similar to Magnesium-protoporphyrin ix monomethyl ester cyclase (Fragment). (Os01t0279100-02)	OsCRD1, PNZIP, YGL8, YL-1	YL1	MTC, OsMTC, YGL8, OsYGL8, OsCRD1, CRD1, OsCRD, CRD, YL-1, PNZIP, OsPNZIP	PHARBITIS NIL LEUCINE ZIPPER, Rice Copper Response Defect 1, Yellow-Leaf 1, yellow-green leaf 8	YELLOW-LEAF 1	Mg-Proto IX monomethylester cyclase, yellow-green leaf 8, Copper Response Defect 1, Yellow-Leaf 1, PHARBITIS NIL LEUCINE ZIPPER	Biological Process: chlorophyll biosynthetic process (GO:0015995) | Biological Process: photosynthesis (GO:0015979) | Molecular Function: magnesium-protoporphyrin IX monomethyl ester (oxidative) cyclase activity (GO:0048529) | Molecular Function: metal ion binding (GO:0046872) | Molecular Function: oxidoreductase activity (GO:0016491)	leaf (PO:0025034) | inflorescence (PO:0009049) | stem (PO:0009047)	chloroplast development trait (TO:0002715) | drought sensitivity (TO:0000188) | chlorophyll ratio (TO:0000298) | photosynthetic ability (TO:0000316) | sheath blight disease resistance (TO:0000255) | chlorophyll-b content (TO:0000295) | chlorophyll-a content (TO:0000293) | leaf color (TO:0000326)	Ferritin-like superfamily (IPR009078) | Magnesium-protoporphyrin IX monomethyl ester [oxidative] cyclase (IPR008434) | Rubrerythrin, diiron-binding domain (IPR003251)	LOC_Os01g17170	Wang X et al. PLoS One, 12(1):e0171118 (2017) | Kong W et al. Plant Mol Biol, 92(1-2):177-91 (2016) | Sheng Z et al. PLoS One, 12(5):e0177989 (2017)
Os05g0164100		Similar to Fructose-6-phosphate 2-kinase/fructose-2,6-bisphosphatase (EC 2.7.1.105) (EC 3.1.3.46) (Fragment). (Os05t0164100-01);Fructose-6-phosphate 2-kinase/fructose-2,6-bisphosphatase 1, Regulation of sucrose synthesis (Os05t0164100-02);Similar to Fructose-6-phosphate-2-kinase/fructose-2, 6-bisphosphatase. (Os05t0164100-03)	OsF2KP1	F2KP1	OsF2KP1	Fructose-6-phosphate 2-kinase/fructose-2, 6-bisphosphatase 1	FRUCTOSE-6-PHOSPHATE 2-KINASE/FRUCTOSE-2, 6- BISPHOSPHATASE 1	fructose-6-phosphate-2-kinase/fructose-2, 6-bisphosphatase 1, F6P2K/F26BPase1	Biological Process: fructose 2,6-bisphosphate metabolic process (GO:0006003) | Biological Process: fructose metabolic process (GO:0006000) | Molecular Function: 6-phosphofructo-2-kinase activity (GO:0003873) | Molecular Function: ATP binding (GO:0005524) | Molecular Function: carbohydrate binding (GO:0030246) | Molecular Function: catalytic activity (GO:0003824) | Molecular Function: starch bindi…	leaf (PO:0025034)	oxygen sensitivity (TO:0000015) | sucrose content (TO:0000328) | salt tolerance (TO:0006001)	6-phosphofructo-2-kinase (IPR013079) | Carbohydrate binding module family 20 (IPR002044) | Carbohydrate-binding-like fold (IPR013784) | Fructose-2,6-bisphosphatase (IPR003094) | Histidine phosphatase superfamily (IPR029033) | Histidine phosphatase superfamily, clade-1 (IPR013078) | Immunoglobulin-like fold (IPR013783) | P-loop containing nucleoside triphosphate hydrolase (IPR027417) | Phosphoglyc…	LOC_Os05g07130	Sujung Park et al. Journal of Plant Biology, 50(1):38-43 (2007) | Chen X et al. Plant Sci, 326:111503 (2023)
Os01g0866400		Cytosolic fructose-1,6-bisphosphatase, Sucrose biosynthesis, Required for tiller bud outgrowth (Os01t0866400-01)	OscFBP1, MOC2	MOC2	FR, OsFR, FBP1, OsFBP1, OsMOC2, OscFBP1, cFBP1, MOC2/FBP1	cytosolic fructose-1, 6-bisphosphatase 1, monoculm 2	MONOCULM 2	cytosolic fructose 1, 6-bisphosphatase, cytosolic FruP2ase, monoculm 2, monoculm2, cytosolic fructose-1, 6-bisphosphatase 1	Biological Process: carbohydrate metabolic process (GO:0005975) | Molecular Function: fructose 1,6-bisphosphate 1-phosphatase activity (GO:0042132) | Molecular Function: phosphatase activity (GO:0016791) | Molecular Function: phosphoric ester hydrolase activity (GO:0042578)		plant height (TO:0000207) | tillering ability (TO:0000329) | relative growth rate (TO:0000515) | tiller number (TO:0000346) | leaf color (TO:0000326)	Fructose-1,6-bisphosphatase (IPR028343) | Fructose-1,6-bisphosphatase class 1 (IPR000146) | Fructose-1,6-bisphosphatase, active site (IPR020548) | Fructose-1-6-bisphosphatase class 1, C-terminal (IPR044015) | Fructose-1-6-bisphosphatase class I, N-terminal (IPR033391)	LOC_Os01g64660	Lee SK et al. Plant Cell Environ, 31(12):1851-63 (2008) | Takemasa Koumoto et al. Plant Biotechnology, 30(1):47-56 (2013)
Os09g0553900		Conserved hypothetical protein. (Os09t0553900-01)										NT-type C2 domain (IPR019448) | PMI1/PMIR1-2, C-terminal domain (IPR048972) | Protein PLASTID MOVEMENT IMPAIRED 1-like (IPR039614)	LOC_Os09g38090
Os05g0401300		Mog1/PsbP, alpha/beta/alpha sandwich domain containing protein. (Os05t0401300-01)							Biological Process: photosynthesis (GO:0015979) | Cellular Component: extrinsic component of membrane (GO:0019898) | Cellular Component: photosystem II (GO:0009523) | Cellular Component: photosystem II oxygen evolving complex (GO:0009654) | Molecular Function: calcium ion binding (GO:0005509)			Mog1/PsbP, alpha/beta/alpha sandwich (IPR016123) | PsbP, C-terminal (IPR002683)	LOC_Os05g33300
Os06g0715200		Conserved hypothetical protein. (Os06t0715200-01)											LOC_Os06g50130
Os07g0141400		Similar to 23 kDa polypeptide of photosystem II. (Os07t0141400-01);Similar to 23 kDa polypeptide of photosystem II. (Os07t0141400-02)		PSBP	PsbP, OsPsbP, psbP		PHOTOSYSTEM II SUBUNIT	PSII subunit PsbP, photosystem II subunit PsbP, Chloroplast 23 KD polypeptide of photosystem II, Oxygen-evolving enhancer protein 2	Biological Process: photosynthesis (GO:0015979) | Cellular Component: extrinsic component of membrane (GO:0019898) | Cellular Component: photosystem II (GO:0009523) | Cellular Component: photosystem II oxygen evolving complex (GO:0009654) | Molecular Function: calcium ion binding (GO:0005509)		viral disease resistance (TO:0000148) | chloroplast development trait (TO:0002715)	Mog1/PsbP, alpha/beta/alpha sandwich (IPR016123) | PsbP, C-terminal (IPR002683) | Twin-arginine translocation pathway, signal sequence (IPR006311)	LOC_Os07g04840
Os02g0225000		Similar to cDNA clone:001-044-E12, full insert sequence. (Os02t0225000-01)							Biological Process: nucleotide transport (GO:0006862) | Biological Process: transmembrane transport (GO:0055085)			Mitochondrial carrier domain superfamily (IPR023395) | Mitochondrial substrate/solute carrier (IPR018108) | NAD/FAD transporter SLC25A32-like (IPR044712)	LOC_Os02g13170
Os03g0137500		Voltage-dependent anion channel 6, Mitochondrial porin (Os03t0137500-01);Hypothetical conserved gene. (Os03t0137500-02);Similar to VDAC3.1. (Os03t0137500-03)	OsVDAC6		OSVDAC6, osvdac6, OsVDAC6, VDAC6	voltage-dependent anion channel 6		voltage-dependent anion channel 6, voltage-dependent anion-selective channel 6	Biological Process: monoatomic anion transmembrane transport (GO:0098656) | Biological Process: transmembrane transport (GO:0055085) | Cellular Component: mitochondrial outer membrane (GO:0005741) | Molecular Function: voltage-gated monoatomic anion channel activity (GO:0008308)			Eukaryotic porin/Tom40 (IPR027246) | Porin domain superfamily (IPR023614) | Porin, eukaryotic type (IPR001925)	LOC_Os03g04460	Xu X et al. Genet Mol Res, 14(4):15683-96 (2015)
Os08g0366000		Phosphoenolpyruvate carboxylase (Os08t0366000-01);Phosphoenolpyruvate carboxylase. (Os08t0366000-02);Similar to Phosphoenolpyruvate carboxylase. (Os08t0366000-03);Similar to Phosphoenolpyruvate carboxylase. (Os08t0366000-04)	Osppc2a	PPC2A	Osppc, OSPPC, Osppc2a, ppc2a	Phosphoenolpyruvate carboxylase 2a	PHOSPHOENOLPYRUVATE CARBOXYLASE 2A	phosphoenolpyruvate carboxylase, phosphoenolpyruvate carboxylase 2a, PEPCase 2a	Biological Process: carbon fixation (GO:0015977) | Biological Process: tricarboxylic acid cycle (GO:0006099) | Molecular Function: catalytic activity (GO:0003824) | Molecular Function: phosphoenolpyruvate carboxylase activity (GO:0008964)			Phosphoenolpyruvate carboxylase (IPR021135) | Phosphoenolpyruvate carboxylase, bacterial/plant-type (IPR022805) | Phosphoenolpyruvate carboxylase, His active site (IPR033129) | Phosphoenolpyruvate carboxylase, Lys active site (IPR018129) | Pyruvate/Phosphoenolpyruvate kinase-like domain superfamily (IPR015813)	LOC_Os08g27840	Masumoto C et al. Proc Natl Acad Sci U S A, 107(11):5226-31 (2010) | Muramatsu M et al. Plant Cell Physiol, 56(3):468-80 (2015)
Os08g0162600		Rubredoxin-type Fe(Cys)4 protein family protein. (Os08t0162600-01);Rubredoxin-type Fe(Cys)4 protein family protein. (Os08t0162600-02);Similar to predicted protein. (Os08t0162600-03)			NP122			Rubredoxin-type Fe(Cys)4 protein family protein	Molecular Function: iron ion binding (GO:0005506) | Molecular Function: protein binding (GO:0005515)			PDZ domain (IPR001478) | PDZ superfamily (IPR036034) | Rubredoxin-like domain (IPR024934)	LOC_Os08g06530
Os06g0101600		Plastocyanin, chloroplast precursor. (Os06t0101600-01)		PC	OsPC, PetE, OsPETE, OsCPL1, CPL1		PLASTOCYANIN	plastocyanin, Chloroplastic-Like Protein 1	Molecular Function: copper ion binding (GO:0005507) | Molecular Function: electron transfer activity (GO:0009055)		false smut disease resistance (TO:0000129)	Blue (type 1) copper domain (IPR000923) | Blue (type 1) copper protein, binding site (IPR028871) | Blue (type 1) copper protein, plastocyanin-type (IPR001235) | Cupredoxin (IPR008972) | Plastocyanin (IPR002387)	LOC_Os06g01210
Os02g0197600		Chlorophyll a/b-binding protein type III (Fragment). (Os02t0197600-01);Similar to Chlorophyll a-b binding protein 8. (Os02t0197600-02);Chlorophyll a/b-binding protein type III (Fragment). (Os02t0197600-03)		LHCA3	OsLhca3, Lhca3		LIGHT-HARVESTING COMPLEX SUBUNIT A3	PSI type III chlorophyll a/b-binding protein, light-harvesting complex subunit a3	Biological Process: photosynthesis, light harvesting (GO:0009765) | Cellular Component: membrane (GO:0016020)			Chlorophyll A-B binding protein (IPR022796) | Chlorophyll A-B binding protein, plant and chromista (IPR001344)	LOC_Os02g10390
Os01g0357100		Ferredoxin-nitrite reductase, Nitrate reduction (assimilation), Determination of regeneration ability (Os01t0357100-01);Similar to Ferredoxin-nitrite reductase. (Os01t0357100-02)	NiR, OsNiR, PSR1	PSR1	PSR1, NiR, OsNiR, OsNIR1, NIR1, FD-NiR, OsNiR2	PROMOTER OF SHOOT REGENERATION 1, Promoter of shoot regeneration 1, ferredoxin-nitrite reductase	PROMOTOR OF SHOOT REGENERATION 1	Promotor of shoot regeneration-1, ferredoxin-nitrite reductase, "Ferredoxin--nitrite reductase, chloroplastic"	Molecular Function: heme binding (GO:0020037) | Molecular Function: iron-sulfur cluster binding (GO:0051536) | Molecular Function: oxidoreductase activity (GO:0016491)		yield trait (TO:0000371) | secondary branch number (TO:0000557) | primary branch number (TO:0000547) | nutrient sensitivity (TO:0000480) | tiller number (TO:0000346) | panicle size (TO:0006032)	Nitrite and Sulfite Reductase 4Fe-4S Domain-Containing Protein (IPR051329) | Nitrite and sulphite reductase 4Fe-4S domain-like superfamily (IPR045854) | Nitrite/Sulfite reductase ferredoxin-like domain (IPR005117) | Nitrite/Sulfite reductase ferredoxin-like domain superfamily (IPR036136) | Nitrite/sulphite reductase 4Fe-4S domain (IPR006067) | Nitrite/sulphite reductase iron-sulphur/sirohaem-bind…	LOC_Os01g25484	Terada Y et al. Biosci Biotechnol Biochem, 59(11):2183-5 (1995) | Nishimura A et al. Proc Natl Acad Sci U S A, 102(33):11940-4 (2005)
Os03g0202200		Voltage-dependent anion channel 5, Mitochondrial porin (Os03t0202200-01)	OsVDAC5		OsVDAC4, OsVDAC5, VDAC5	voltage-dependent anion channel 5		voltage-dependent anion-selective channel 4, voltage-dependent anion channel 5	Biological Process: monoatomic anion transmembrane transport (GO:0098656) | Biological Process: transmembrane transport (GO:0055085) | Cellular Component: mitochondrial outer membrane (GO:0005741) | Molecular Function: voltage-gated monoatomic anion channel activity (GO:0008308)			Eukaryotic porin/Tom40 (IPR027246) | Porin domain superfamily (IPR023614) | Porin, eukaryotic type (IPR001925)	LOC_Os03g10510	Xu X et al. Genet Mol Res, 14(4):15683-96 (2015)
Os01g0501800		Similar to Photosystem II oxygen-evolving complex protein 1 (Fragment). (Os01t0501800-01)		PSBO	PsbO, psbO, OsPSBO		PHOTOSYSTEM II SUBUNIT	PSII subunit PsbO, photosystem II subunit PsbO, 33kDa oxygen evolving protein, oxygen-evolving enhancer protein 1	Biological Process: photosystem II assembly (GO:0010207) | Biological Process: photosystem II stabilization (GO:0042549) | Cellular Component: photosystem II oxygen evolving complex (GO:0009654) | Molecular Function: oxygen evolving activity (GO:0010242)		selenium sensitivity (TO:0000032)	Outer membrane protein/outer membrane enzyme PagP, beta-barrel (IPR011250) | Photosystem II extrinsic protein O (IPR002628)	LOC_Os01g31690
Os02g0832200		Similar to chloroplast channel forming outer membrane protein. (Os02t0832200-01)							Biological Process: regulation of monoatomic anion transport (GO:0044070) | Molecular Function: voltage-gated monoatomic anion channel activity (GO:0008308)			Outer envelope pore protein 21 (IPR034575)	LOC_Os02g58550
Os04g0457000		Similar to Chlorophyll a/b-binding protein CP24, photosystem II (Fragment). (Os04t0457000-01)		CP24	Lhcb6, OsCP24, OsLhcb6		LIGHT-HARVESTING PROTEIN CP24	light-harvesting protein CP24, PSII CP24, light-harvesting complex subunit b6	Biological Process: photosynthesis, light harvesting (GO:0009765) | Cellular Component: membrane (GO:0016020)		red light sensitivity (TO:0000158) | blue light sensitivity (TO:0000159)	Chlorophyll A-B binding protein (IPR022796) | Chlorophyll A-B binding protein, plant and chromista (IPR001344)	LOC_Os04g38410
Os02g0553200		Thylakoid membrane-bound ascorbate peroxidase, Tolerance to bacterial blight, Response to NaCl (Os02t0553200-01)	APX8, OsAPx8, OsAPx08, OSAPX8, APx8, OsAPX8	APX8	OsAPx8, OsAPx08, OSAPX8, APx8, OsAPX8	ASCORBATE PEROXIDASE 8, ascorbate peroxidase 8	ASCORBATE PEROXIDASE 8	ascorbate peroxidase 8	Biological Process: cellular response to oxidative stress (GO:0034599) | Biological Process: response to oxidative stress (GO:0006979) | Molecular Function: heme binding (GO:0020037) | Molecular Function: peroxidase activity (GO:0004601)		hydrogen peroxide content (TO:0000605) | salt tolerance (TO:0006001) | cold tolerance (TO:0000303) | oxygen sensitivity (TO:0000015) | bacterial blight disease resistance (TO:0000175)	Class I peroxidase (IPR002207) | Haem peroxidase (IPR002016) | Haem peroxidase superfamily (IPR010255) | Heme-binding peroxidase Ccp1-like (IPR044831) | Peroxidases heam-ligand binding site (IPR019793)	LOC_Os02g34810	Teixeira FK et al. Planta, 224(2):300-14 (2006) | Hong CY et al. J Exp Bot, 58(12):3273-83 (2007) | Jiang G et al. Sci Rep, 6:26104 (2016)
Os05g0496200		Similar to 3-phosphoglycerate kinase (Fragment). (Os05t0496200-01);Similar to phosphoglycerate kinase. (Os05t0496200-02);Similar to phosphoglycerate kinase. (Os05t0496200-03)		PGK3	OsPGK3, OsPGK3a, OsPGK3b, OsPGK3c		PHOSPHOGLYCERATE KINASE 3	Phosphoglycerate kinase 3, Phosphoglycerate kinase-3	Biological Process: glycolytic process (GO:0006096) | Molecular Function: phosphoglycerate kinase activity (GO:0004618)			Phosphoglycerate kinase (IPR001576) | Phosphoglycerate kinase superfamily (IPR036043) | Phosphoglycerate kinase, conserved site (IPR015911) | Phosphoglycerate kinase, N-terminal (IPR015824)	LOC_Os05g41640
Os05g0355500		Similar to Ribosomal protein L29. (Os05t0355500-01)							Biological Process: translation (GO:0006412) | Cellular Component: ribosome (GO:0005840) | Molecular Function: structural constituent of ribosome (GO:0003735)			Large ribosomal subunit protein eL29 (IPR002673)	LOC_Os05g28750
Os01g0904200		Protein kinase, core domain containing protein. (Os01t0904200-01);Similar to protein kinase. (Os01t0904200-02)							Biological Process: protein phosphorylation (GO:0006468) | Molecular Function: ATP binding (GO:0005524) | Molecular Function: protein kinase activity (GO:0004672)			ABC1 atypical kinase-like domain (IPR004147) | Mitochondrial structure and function regulator (IPR051130) | Protein kinase domain (IPR000719) | Protein kinase-like domain superfamily (IPR011009)	LOC_Os01g67720
Os11g0181800		Similar to Short-chain dehydrogenase Tic32. (Os11t0181800-01)										NAD(P)-binding domain superfamily (IPR036291) | Short-chain dehydrogenase TIC 32 (IPR055280) | Short-chain dehydrogenase/reductase SDR (IPR002347)	LOC_Os11g07930
Os03g0758800		Eukaryotic translation initiation factor 5 A-2, Developmental and environmental responses (Os03t0758800-01)	OseIF5A-2		eIF-5A-2	Eukaryotic translation initiation factor 5 A-2		initiation factor eIF-5A, Eukaryotic translation initiation factor 5A-2	Biological Process: positive regulation of translational elongation (GO:0045901) | Biological Process: positive regulation of translational termination (GO:0045905) | Molecular Function: ribosome binding (GO:0043022) | Molecular Function: RNA binding (GO:0003723) | Molecular Function: translation elongation factor activity (GO:0003746)		salt tolerance (TO:0006001)	Large ribosomal subunit protein uL2, domain 2 (IPR014722) | Nucleic acid-binding, OB-fold (IPR012340) | Translation elongation factor IF5A-like (IPR001884) | Translation elongation factor, IF5A C-terminal (IPR020189) | Translation elongation factor, IF5A, hypusine site (IPR019769) | Translation initiation factor 5A-like, N-terminal (IPR048670) | Translation protein SH3-like domain superfamily (IP…	LOC_Os03g55150	Chou WC et al. Physiol Plant, 121(1):50-57 (2004)
