# Supplementary material for: Multi‐proteomic profiling indicates potential regulatory signatures underlying rice resistance to Magnaporthe oryzae
Source: Plant J. 2026 Apr 21;126(2):e70892. doi: 10.1111/tpj.70892 (PMC13099112; doi:10.1111/tpj.70892)
Supplement: Supplementary file 11 — Data S4‐S15. The complete tables of acetylated proteins in IRGA 409 and IRGA 424 at 12, 24 and 48 hpi. [file TPJ-126-0-s002.zip › Suplementary data S6 - 12hpi_424 DOWN Acetylated Proteins - Complete table.xlsx]

## Sheet: Sheet
12hpi_424_down_acetylproteins	Description	RAP-DB Gene Symbol Synonym(s)	CGSNL Gene Symbol	Oryzabase Gene Symbol Synonym(s)	RAP-DB Gene Name Synonym(s)	CGSNL Gene Name	Oryzabase Gene Name Synonym(s)	Gene Ontology (GO)	Plant Ontology (PO)	Trait Ontology (TO)	Functional domain (InterPro)	MSU ID	Reference
Os04g0304200	Similar to Nonphototropic hypocotyl protein 1 (EC 2.7.1.37) (Phototropin). (Os04t0304200-01);Rice nonphototropic hypocotyl 1 (NPH1) homologue, Phototropin, Ion homeostasis, Salt stress response (Os04t0304200-02)	PHOT2, OsPHOT2, OsNPH1b	NPH1B	PHOT2, OsPHOT2, OsNPH1b, OsAGC9, AGC9	phototropin 2, nonphototropic hypocotyl 1b	NONPHOTOTROPHIC HYPOCOTYL 1B	phototropin 2, nonphototrophic hypocotyl 1b, AGC protein kinase 9	Biological Process: protein phosphorylation (GO:0006468) | Molecular Function: ATP binding (GO:0005524) | Molecular Function: protein kinase activity (GO:0004672)	leaf (PO:0025034)	light sensitivity (TO:0000075) | salt tolerance (TO:0006001)	PAC motif (IPR001610) | PAS domain (IPR000014) | PAS domain superfamily (IPR035965) | PAS-associated, C-terminal (IPR000700) | Protein kinase domain (IPR000719) | Protein kinase, ATP binding site (IPR017441) | Protein kinase-like domain superfamily (IPR011009) | Serine/threonine-protein kinase, active site (IPR008271)	LOC_Os04g23890	Kasahara M et al. Plant Physiol, 129(2):762-73 (2002) | Kanegae H et al. Plant Cell Physiol, 41(4):415-23 (2000) | Khrueasan N et al. Genes (Basel), 10(10): (2019)
Os11g0242800	Light-harvesting complex II protein, Light-dependent rice blast resistance (Os11t0242800-01)	LHCB5	CP26	ASCAB9-A, OsCP26, Lhcb5, LHCB5, OsLHCB5	light-harvesting complex II protein LHCB5	LIGHT-HARVESTING PROTEIN CP26	light-harvesting protein ASCAB9-A, PSII CP26, PSII Lhcb5, light-harvesting complex II protein LHCB5	Biological Process: photosynthesis, light harvesting (GO:0009765) | Cellular Component: membrane (GO:0016020)		light sensitivity (TO:0000075) | hydrogen peroxide content (TO:0000605) | blast disease (TO:0000074)	Chlorophyll A-B binding protein (IPR022796) | Chlorophyll A-B binding protein, plant and chromista (IPR001344)	LOC_Os11g13890	Liu M et al. Proc Natl Acad Sci U S A, 116(35):17572-17577 (2019)
Os02g0125100	Homoaconitase/3-isopropylmalate dehydratase, small/large subunit domain containing protein. (Os02t0125100-01)							Biological Process: amino acid biosynthetic process (GO:0008652) | Molecular Function: 3-isopropylmalate dehydratase activity (GO:0003861) | Molecular Function: 4 iron, 4 sulfur cluster binding (GO:0051539) | Molecular Function: hydro-lyase activity (GO:0016836)			3-Isopropylmalate dehydratase, catalytic domain (IPR033941) | Aconitase, iron-sulfur domain (IPR036008) | Aconitase/3-isopropylmalate dehydratase large subunit, alpha/beta/alpha domain (IPR001030) | Aconitase/3-isopropylmalate dehydratase large subunit, alpha/beta/alpha, subdomain 1/3 (IPR015931) | Homoaconitase/3-isopropylmalate dehydratase, large subunit (IPR006251) | Isopropylmalate dehydratas…	LOC_Os02g03260
Os05g0303000	Chloroplast-localized heat shock protein 70, Chloroplast differentiation under high temperature (Os05t0303000-01)	OsHsp70CP1	HSP70CP1	OsHsp70CP1, cpHSP70-1, OsHsp70cp-1, Hsp70cp-1	heat shock protein 70 chloroplast protein 1	HEAT SHOCK PROTEIN 70KD CHLOROPLAST PROTEIN 1	heat shock protein 70 chloroplast protein 1, plastid HSP70-1, plastid-localized 70-kDa heat shock protein 1	Biological Process: protein folding (GO:0006457) | Molecular Function: ATP binding (GO:0005524) | Molecular Function: ATP-dependent protein folding chaperone (GO:0140662) | Molecular Function: unfolded protein binding (GO:0051082)			ATPase, nucleotide binding domain (IPR043129) | Chaperone DnaK (IPR012725) | Heat shock protein 70 family (IPR013126) | Heat shock protein 70, conserved site (IPR018181) | Heat shock protein 70kD, C-terminal domain superfamily (IPR029048) | Heat shock protein 70kD, peptide-binding domain superfamily (IPR029047)	LOC_Os05g23740	Kim SR et al. J Plant Physiol, 170(9):854-63 (2013)
Os07g0222300	Eukaryotic translation initiation factor 3 subunit E, Organ growth and pollen development (Os07t0222300-01);Similar to Eukaryotic initiation factor 3e. (Os07t0222300-02)	EIF3E, eIF-3e, OseIF3e	EIF3E	eIF-3e, OseIF3e	EUKARYOTIC INITIATION FACTOR 3E, eukaryotic translation initiation factor 3 subunit E	EUKARYOTIC INITIATION FACTOR 3E	Eukaryotic translation initiation factor 3 subunit e	Cellular Component: cytoplasm (GO:0005737) | Cellular Component: eukaryotic translation initiation factor 3 complex (GO:0005852) | Molecular Function: translation initiation factor activity (GO:0003743)		internode length (TO:0000145) | plant height (TO:0000207) | panicle length (TO:0000040) | panicle shape (TO:0000262) | panicle size (TO:0006032) | flag leaf length (TO:0002757) | root length (TO:0000227) | spikelet number (TO:0000456) | grain length (TO:0000734) | grain thickness (TO:0000399) | 100-seed weight (TO:0000269)	Eukaryotic translation initiation factor 3 subunit E (IPR016650) | Eukaryotic translation initiation factor 3 subunit E, N-terminal (IPR019010) | Proteasome component (PCI) domain (IPR000717) | Winged helix DNA-binding domain superfamily (IPR036390)	LOC_Os07g12110	Wang W et al. Front Plant Sci, 7:1399 (2016) | Wang Y et al. Plant Cell Physiol, 53(12):2073-89 (2012)
Os07g0287100	Conserved hypothetical protein. (Os07t0287100-01);Tetratricopeptide repeat (TPR)-like superfamily protein (Os07t0287100-02)							Molecular Function: protein binding (GO:0005515)			Photosystem I assembly protein Ycf3 (IPR050498) | Tetratricopeptide repeat (IPR019734) | Tetratricopeptide-like helical domain superfamily (IPR011990)	LOC_Os07g18720
Os12g0277500	Plastid chaperonin 60 alpha subunit, Folding of Rubisco large subunit (rbcL), Seedling development (Os12t0277500-01);Similar to RuBisCO large subunit-binding protein subunit alpha, chloroplastic (Fragment). (Os12t0277500-02);Similar to RuBisCO large subunit-binding protein subunit alpha, chloroplastic (Fragment). (Os12t0277500-03);Similar to RuBisCO large subunit-binding protein subunit alpha, ch…	OsCPn60alpha1, OsCPn60α1	CPN60ALPHA1	OsCPn60alpha1, OsCPn60a1, CPn60a1	chaperonin 60 alpha subunit 1	CHAPERONIN 60 ALPHA SUBUNIT 1	chaperonin 60 alpha subunit 1, 60 kDa chaperonin alpha subunit	Biological Process: protein folding (GO:0006457) | Biological Process: protein refolding (GO:0042026) | Molecular Function: ATP binding (GO:0005524) | Molecular Function: ATP-dependent protein folding chaperone (GO:0140662)		UV-B light sensitivity (TO:0000601) | drought sensitivity (TO:0000188)	Chaperonin Cpn60, conserved site (IPR018370) | Chaperonin Cpn60/GroEL (IPR001844) | Chaperonin Cpn60/GroEL/TCP-1 family (IPR002423) | GroEL-like apical domain superfamily (IPR027409) | GroEL-like equatorial domain superfamily (IPR027413) | TCP-1-like chaperonin intermediate domain superfamily (IPR027410)	LOC_Os12g17910	Kim SR et al. Mol Cells, 35(5):402-9 (2013)
Os03g0131200	Catalase, Hydrogen peroxide-induced leaf cell death (Os03t0131200-01);Similar to Catalase isozyme 2 (EC 1.11.1.6). (Os03t0131200-02)	CATC, OsCat, OsCatC, OsCATC, NOE1, noe1, catC	NOE1	CATC, OsCat, OsCatC, OsCATC, OsNOE1, noe1, catC, CAT3, OsCAT3, LLM9428, OsLLM9428	CATALASE C, catalase C, catalase isozyme C, nitric oxide excess1	NITRIC OXIDE EXCESS 1	catalase C, catalase isozyme C, nitric oxide excess1, large lesion mimic mutant 9428	Biological Process: response to oxidative stress (GO:0006979) | Molecular Function: catalase activity (GO:0004096) | Molecular Function: heme binding (GO:0020037)	inflorescence development stage (PO:0001083) | stem (PO:0009047) | leaf (PO:0025034) | leaf sheath (PO:0020104)	bacterial blight disease resistance (TO:0000175) | hydrogen peroxide content (TO:0000605) | salt tolerance (TO:0006001) | oxidative stress (TO:0002657) | heat tolerance (TO:0000259) | plant growth hormone sensitivity (TO:0000401) | seed set percent (TO:0000455) | mimic response (TO:0000063) | blast disease (TO:0000074) | plant height (TO:0000207) | tiller number (TO:0000346) | filled grain number…	Catalase active site (IPR024708) | Catalase core domain (IPR011614) | Catalase haem-binding site (IPR002226) | Catalase immune-responsive domain (IPR010582) | Catalase superfamily (IPR020835) | Catalase, mono-functional, haem-containing (IPR018028) | Catalase, mono-functional, haem-containing, clades 1 and 3 (IPR024711)	LOC_Os03g03910	Lin A et al. Plant Physiol, 158(1):451-64 (2012)
Os06g0196300	Similar to Peroxiredoxin Q (Fragment). (Os06t0196300-01);Similar to Peroxiredoxin Q (Fragment). (Os06t0196300-02)		PRXQ	OsPrx Q, Prx Q, OsPrxQ, PrxQ		PEROXIREDOXIN Q	peroxiredoxin Q	Molecular Function: antioxidant activity (GO:0016209) | Molecular Function: oxidoreductase activity (GO:0016491)	leaf (PO:0025034) | shoot system (PO:0009006)		Alkyl hydroperoxide reductase subunit C/ Thiol specific antioxidant (IPR000866) | Thiol-specific peroxidase BCP/PrxQ (IPR050924) | Thioredoxin domain (IPR013766) | Thioredoxin-like superfamily (IPR036249)	LOC_Os06g09610
Os04g0448900	Zeaxanthin epoxidase, Abscisic acid (ABA) biosynthesis, "Resistance to osmotic and drought stresses, seed development and dormancy", Disease resistance (Os04t0448900-01)	OsABA1, OsZEP	ABA1	OsABA1, Zep1, OsAba1, Aba2, OsAba2, OsZep1, Zep, OsZep, Aba1, OsABA2, Osaba1, OsZEP-1, OsZEP, OSZEP1, ZEP1, ZEP	abscisic acid-deficient 1, zeaxanthin epoxidase	ABA DEFICIENT 1	Zeaxanthin epoxidase 1, zeaxanthin epoxidase, abscisic acid-deficient 1, zeaxanthin cyclooxygenases	Biological Process: abscisic acid biosynthetic process (GO:0009688) | Cellular Component: chloroplast (GO:0009507) | Cellular Component: membrane (GO:0016020) | Molecular Function: FAD binding (GO:0071949) | Molecular Function: protein binding (GO:0005515) | Molecular Function: zeaxanthin epoxidase activity (GO:0052662)	vascular leaf (PO:0009025) | shoot system (PO:0009006)	plant height (TO:0000207) | leaf length (TO:0000135) | vivipary (TO:0000619) | stomatal conductance (TO:0000522) | abscisic acid concentration (TO:0000478) | viral disease resistance (TO:0000148) | leaf color (TO:0000326) | black streak dwarf virus resistance (TO:0000020) | abscisic acid content (TO:0002667) | bacterial leaf streak disease resistance (TO:0000203) | heat tolerance (TO:0000259) | t…	FAD-binding domain (IPR002938) | FAD/NAD(P)-binding domain superfamily (IPR036188) | Forkhead-associated (FHA) domain (IPR000253) | SMAD/FHA domain superfamily (IPR008984) | Zeaxanthin epoxidase (IPR017079)	LOC_Os04g37619	Agrawal GK et al. Plant Physiol, 125(3):1248-57 (2001) | Zhang D et al. Mol Plant Microbe Interact, 32(2):255-266 (2019)
Os06g0185900	Similar to Glutathione peroxidase. (Os06t0185900-01)		GPX4	OsGpx4, GPX4, OsGPx04, OsGPX4		GLUTATHIONE PEROXIDASE 4	glutathione peroxidase 4	Biological Process: response to oxidative stress (GO:0006979) | Molecular Function: peroxidase activity (GO:0004601)			Glutathione peroxidase (IPR000889) | Glutathione peroxidase active site (IPR029759) | Glutathione peroxidase conserved site (IPR029760) | Thioredoxin domain (IPR013766) | Thioredoxin-like superfamily (IPR036249)	LOC_Os06g08670
Os01g0963400	Thioredoxin family protein. (Os01t0963400-01)		TRX4	OsTrx04, Trx04, OsTrx4, Trx4		THIOREDOXIN 4		Molecular Function: protein-disulfide reductase activity (GO:0015035)			Thioredoxin (IPR005746) | Thioredoxin domain (IPR013766) | Thioredoxin, conserved site (IPR017937) | Thioredoxin-like superfamily (IPR036249)	LOC_Os01g73234
Os05g0496200	Similar to 3-phosphoglycerate kinase (Fragment). (Os05t0496200-01);Similar to phosphoglycerate kinase. (Os05t0496200-02);Similar to phosphoglycerate kinase. (Os05t0496200-03)		PGK3	OsPGK3, OsPGK3a, OsPGK3b, OsPGK3c		PHOSPHOGLYCERATE KINASE 3	Phosphoglycerate kinase 3, Phosphoglycerate kinase-3	Biological Process: glycolytic process (GO:0006096) | Molecular Function: phosphoglycerate kinase activity (GO:0004618)			Phosphoglycerate kinase (IPR001576) | Phosphoglycerate kinase superfamily (IPR036043) | Phosphoglycerate kinase, conserved site (IPR015911) | Phosphoglycerate kinase, N-terminal (IPR015824)	LOC_Os05g41640
Os06g0114000	Chaperonin 60 (Cpn60) protein beta subunit, Chloroplast development (Os06t0114000-02);Similar to RuBisCO large subunit-binding protein subunit beta, chloroplastic (Fragment). (Os06t0114000-03);Similar to RuBisCo subunit binding-protein beta subunit (Fragment). (Os06t0114000-04)	OsCpn6β1	CPN60BETA1	OsCPn60beta1, OsCPn60b1, CPn60b1	chaperonin 60 beta subunit 1	CHAPERONIN 60 BETA SUBUNIT 1	chaperonin 60 beta subunit 1	Biological Process: protein folding (GO:0006457) | Biological Process: protein refolding (GO:0042026) | Molecular Function: ATP binding (GO:0005524) | Molecular Function: ATP-dependent protein folding chaperone (GO:0140662)		leaf color (TO:0000326) | chloroplast development trait (TO:0002715) | cold tolerance (TO:0000303)	Chaperonin Cpn60, conserved site (IPR018370) | Chaperonin Cpn60/GroEL (IPR001844) | Chaperonin Cpn60/GroEL/TCP-1 family (IPR002423) | GroEL-like apical domain superfamily (IPR027409) | GroEL-like equatorial domain superfamily (IPR027413) | TCP-1-like chaperonin intermediate domain superfamily (IPR027410)	LOC_Os06g02380	Wu Q et al. Int J Mol Sci, 21(11): (2020)
Os01g0967100	Glycoside hydrolase, family 15 domain containing protein. (Os01t0967100-01)											LOC_Os01g73620
Os04g0544400	Hypothetical conserved gene. (Os04t0544400-00)							Molecular Function: protein binding (GO:0005515)			Pentatricopeptide repeat (IPR002885) | Tetratricopeptide repeat (IPR019734) | Tetratricopeptide-like helical domain superfamily (IPR011990)	LOC_Os04g46010
Os08g0154300	Aldolase-type TIM barrel domain containing protein. (Os08t0154300-01);Similar to Transaldolase-like protein (Fragment). (Os08t0154300-02)							Biological Process: carbohydrate metabolic process (GO:0005975) | Biological Process: pentose-phosphate shunt (GO:0006098) | Cellular Component: cytoplasm (GO:0005737) | Molecular Function: transaldolase activity (GO:0004801)			Aldolase-type TIM barrel (IPR013785) | Transaldolase type 1 (IPR004730) | Transaldolase/Fructose-6-phosphate aldolase (IPR001585)	LOC_Os08g05830
Os12g0567700	Similar to 60S ribosomal protein L2 (Fragment). (Os12t0567700-01)		RPL2	rpl2, rpl8, RPL8, OsRPL2, OsRPL8		RIBOSOMAL PROTEIN L2	ribosomal protein L2, 60S ribosomal protein L2, ribosomal protein L8, 60S ribosomal protein L8	Biological Process: translation (GO:0006412) | Cellular Component: large ribosomal subunit (GO:0015934) | Cellular Component: ribosome (GO:0005840) | Molecular Function: RNA binding (GO:0003723) | Molecular Function: structural constituent of ribosome (GO:0003735)	shoot system (PO:0009006) | plant embryo (PO:0009009) | endosperm (PO:0009089) | root (PO:0009005) | plumule (PO:0020032)	heat tolerance (TO:0000259) | jasmonic acid sensitivity (TO:0000172) | oxidative stress (TO:0002657) | drought tolerance (TO:0000276) | temperature response trait (TO:0000432) | bacterial blight disease resistance (TO:0000175) | cold tolerance (TO:0000303)	Large ribosomal subunit protein uL2 (IPR002171) | Large ribosomal subunit protein uL2, archaeal-type (IPR023672) | Large ribosomal subunit protein uL2, C-terminal (IPR022669) | Large ribosomal subunit protein uL2, conserved site (IPR022671) | Large ribosomal subunit protein uL2, domain 2 (IPR014722) | Large ribosomal subunit protein uL2, domain 3 (IPR014726) | Large ribosomal subunit protein uL2,…	LOC_Os12g38000
Os12g0534200	Similar to Acyl carrier protein I, chloroplast precursor (ACP I). (Os12t0534200-01)							Biological Process: fatty acid biosynthetic process (GO:0006633) | Molecular Function: acyl carrier activity (GO:0000036)			ACP-like superfamily (IPR036736) | Acyl carrier protein (IPR003231) | Acyl carrier protein, chloroplastic (IPR044813) | Phosphopantetheine attachment site (IPR006162) | Phosphopantetheine binding ACP domain (IPR009081)	LOC_Os12g34890
Os10g0471300	Cyanase, Cyanate tolerance (Os10t0471300-01)	OsCYN	CYN	OsCYN	Cyanase	CYANASE	cyanase	Biological Process: cyanate metabolic process (GO:0009439) | Molecular Function: cyanate hydratase activity (GO:0008824) | Molecular Function: DNA binding (GO:0003677)			Cyanate hydratase (IPR008076) | Cyanate lyase, C-terminal (IPR003712) | Cyanate lyase, C-terminal domain superfamily (IPR036581) | Lambda repressor-like, DNA-binding domain superfamily (IPR010982)	LOC_Os10g33270	Qian D et al. PLoS One, 6(3):e18300 (2011)
Os06g0705100	Similar to Thylakoid lumenal 13.3 kDa protein (P16.5) (Fragment). (Os06t0705100-01);Similar to Thylakoid lumenal 13.3 kDa protein (P16.5) (Fragment). (Os06t0705100-02);Similar to Thylakoid lumenal 13.3 kDa protein (P16.5) (Fragment). (Os06t0705100-03)							Biological Process: photosystem II repair (GO:0010206)			Chloroplast thylakoid lumenal protein MPH2 (IPR038862) | Maintenance of Photosystem II under High light 2, C-terminal domain (IPR049072)	LOC_Os06g49160
Os10g0573700	Similar to Mitochondrial carnitine/acylcarnitine carrier-like protein (A BOUT DE SOUFFLE) (Carnitine/acylcarnitine translocase-like protein) (CAC-like protein). (Os10t0573700-01);Similar to Mitochondrial carnitine/acylcarnitine carrier-like protein (A BOUT DE SOUFFLE) (Carnitine/acylcarnitine translocase-like protein) (CAC-like protein). (Os10t0573700-02)										Mitochondrial Carrier (IPR050567) | Mitochondrial carrier domain superfamily (IPR023395) | Mitochondrial substrate/solute carrier (IPR018108)	LOC_Os10g42299
Os02g0767500	Mitochondrial phosphate transporter. (Os02t0767500-01)		PT15	OsPT15		PHOSPHATE TRANSPORTER 15	phosphate transporter 15	Biological Process: mitochondrial phosphate ion transmembrane transport (GO:1990547) | Molecular Function: phosphate transmembrane transporter activity (GO:0005315)			Mitochondrial carrier domain superfamily (IPR023395) | Mitochondrial phosphate carrier protein SLC25A3/Pic2/Mir1-like (IPR044677) | Mitochondrial substrate/solute carrier (IPR018108)	LOC_Os02g52860
Os07g0545400	Protein H2A. (Os07t0545400-01);Non-protein coding transcript. (Os07t0545400-02)						CCAAT transcription factor, Histone H2A2	Cellular Component: nucleosome (GO:0000786) | Molecular Function: DNA binding (GO:0003677) | Molecular Function: protein heterodimerization activity (GO:0046982) | Molecular Function: structural constituent of chromatin (GO:0030527)			Histone H2A (IPR002119) | Histone H2A conserved site (IPR032458) | Histone H2A, C-terminal domain (IPR032454) | Histone H2A/H2B/H3 (IPR007125) | Histone-fold (IPR009072)	LOC_Os07g36140
Os02g0785800	Similar to Ribosomal protein L35A. (Os02t0785800-01);Similar to Ribosomal protein L35A. (Os02t0785800-02)						Ribosomal protein L35a.e	Biological Process: translation (GO:0006412) | Cellular Component: ribosome (GO:0005840) | Molecular Function: structural constituent of ribosome (GO:0003735)			Large ribosomal subunit protein eL33 (IPR001780) | Large ribosomal subunit protein eL33 superfamily (IPR038661) | Large ribosomal subunit protein eL33, conserved site (IPR018266) | Translation protein, beta-barrel domain superfamily (IPR009000)	LOC_Os02g54470
Os05g0481000	Serotonin N-acetyltransferase, Melatonin synthesis (Os05t0481000-01);Similar to ATNSI (NUCLEAR SHUTTLE INTERACTING); N-acetyltransferase. (Os05t0481000-02);Similar to ATNSI (NUCLEAR SHUTTLE INTERACTING); N-acetyltransferase. (Os05t0481000-03)	OsSNAT1, SNAT1	SNAT1	OsSNAT1, OsSNAT, SNAT, OsGNAT2, GNAT2, HAG716, OsHAG716	SEROTONIN N-ACETYLTRANSFERASE-1, serotonin N-acetyltransferase 1	SEROTONIN N-ACETYLTRANSFERASE-1	serotonin N-acetyltransferase-1, serotonin N-acetyltransferase 1, Gcn5-related N-acetyltransferase 2	Molecular Function: acyltransferase activity, transferring groups other than amino-acyl groups (GO:0016747) | Molecular Function: N-acetyltransferase activity (GO:0008080)	inflorescence emergence stage (PO:0007041)	light sensitivity (TO:0000075) | leaf senescence (TO:0000249) | grain yield (TO:0000396) | jasmonic acid sensitivity (TO:0000172) | auxin sensitivity (TO:0000163) | gibberellic acid sensitivity (TO:0000166) | cytokinin sensitivity (TO:0000167) | ethylene sensitivity (TO:0000173) | abscisic acid sensitivity (TO:0000615) | biotic stress trait (TO:0000179) | panicle number (TO:0000152) | alkali sens…	Acetyltransferase NSI-like (IPR045039) | Acyl-CoA N-acyltransferase (IPR016181) | GNAT domain (IPR000182)	LOC_Os05g40260	Lee K et al. J Pineal Res, 62(3): (2017) | Byeon Y et al. J Pineal Res, 61(2):198-207 (2016)
Os03g0426900	Heat shock protein 101, Regulation of starch biosynthesis and endosperm development (Os03t0426900-01);Similar to APG6/CLPB-P/CLPB3 (ALBINO AND PALE GREEN 6); ATP binding / ATPase. (Os03t0426900-02)	FLO24, HSP101	FLO24	ClpB-c, OsClpB-c, OsFLO24, HSP101, OsHSP101	FLOURY ENDOSPERM24, heat shock protein 101	FLOURY ENDOSPERM 24	class I Clp ATPase B-C, ClpB-chloroplastic, ClpB/Hsp100 chloroplastic isoform, FLOURY ENDOSPERM24, heat shock protein 101	Biological Process: protein refolding (GO:0042026) | Biological Process: response to heat (GO:0009408) | Cellular Component: cytoplasm (GO:0005737) | Molecular Function: ATP binding (GO:0005524) | Molecular Function: ATP hydrolysis activity (GO:0016887)			AAA+ ATPase domain (IPR003593) | ATP-dependent Clp protease/Chaperone ClpA/ClpB (IPR050130) | ATPase, AAA-type, core (IPR003959) | Chaperonin ClpB (IPR017730) | Clp ATPase, C-terminal (IPR019489) | Clp, N-terminal domain superfamily (IPR036628) | Clp, repeat (R) domain (IPR004176) | ClpA/B family (IPR001270) | ClpA/B, conserved site 1 (IPR018368) | ClpA/B, conserved site 2 (IPR028299) | ClpA/ClpB…	LOC_Os03g31300	Wu H et al. New Phytol, 242(6):2635-2651 (2024)
Os03g0305000	AMP-binding protein. (Os03t0305000-01)										AMP-binding enzyme, C-terminal domain (IPR025110) | AMP-binding enzyme, C-terminal domain superfamily (IPR045851) | AMP-binding, conserved site (IPR020845) | AMP-dependent synthetase/ligase domain (IPR000873) | ANL, N-terminal domain (IPR042099)	LOC_Os03g19240
Os07g0134800	Similar to Succinate dehydrogenase [ubiquinone] flavoprotein subunit, mitochondrial (EC 1.3.5.1) (FP) (Flavoprotein subunit of complex II). (Os07t0134800-01);Similar to Succinate dehydrogenase. (Os07t0134800-04)		SDH1	sdh1, FP, sdh1-1		SUCCINATE DEHYDROGENASE SUBUNIT 1	SUCCINATE:UBIQUINONE OXIDOREDUCTASE, Succinate dehydrogenase (ubiquinone) flavoprotein subunit, Succinate dehydrogenase subunit 1, Succinate dehydrogenase (ubiquinone) flavoprotein, "Succinate dehydrogenase [ubiquinone] flavoprotein subunit, mitochondrial", Flavoprotein subunit of complex II	Biological Process: electron transport chain (GO:0022900) | Biological Process: tricarboxylic acid cycle (GO:0006099) | Molecular Function: flavin adenine dinucleotide binding (GO:0050660) | Molecular Function: oxidoreductase activity (GO:0016491) | Molecular Function: oxidoreductase activity, acting on the CH-CH group of donors (GO:0016627)			FAD-dependent oxidoreductase 2, FAD-binding domain (IPR003953) | FAD-dependent oxidoreductase SdhA/FrdA/AprA (IPR030664) | FAD/NAD(P)-binding domain superfamily (IPR036188) | Fumarate reductase/succinate dehydrogenase flavoprotein-like, C-terminal (IPR015939) | Fumarate reductase/succinate dehydrogenase flavoprotein-like, C-terminal domain superfamily (IPR037099) | Fumarate reductase/succinate de…	LOC_Os07g04240
Os03g0297100	40S ribosomal protein S7. (Os03t0297100-01)		RPS7A	RPS7a, OsRPS7a		RIBOSOMAL PROTEIN S7A	ribosomal protein S7a, ribosomal protein small subunit 7a	Biological Process: translation (GO:0006412) | Cellular Component: ribosome (GO:0005840) | Molecular Function: structural constituent of ribosome (GO:0003735)		oxidative stress (TO:0002657) | salt tolerance (TO:0006001) | drought tolerance (TO:0000276) | abscisic acid sensitivity (TO:0000615) | sheath blight disease resistance (TO:0000255) | bacterial blight disease resistance (TO:0000175)	Small ribosomal subunit protein eS7 (IPR000554) | Small ribosomal subunit protein eS7, conserved site (IPR047861)	LOC_Os03g18570
Os05g0103200	Cyclophilin, Mediation of chilling tolerance and cell elongation (Os05t0103200-01);Cyclophilin-like domain containing protein. (Os05t0103200-02)	OsCYP20-2	CYP20-2	OsCYP20-2, OsCYP-11, OsNuCYP20-2	cyclophilin 20-2	CYCLOPHILIN 20-2	cyclophilin 20-2, rice thylakoid lumenal cyclophilin OsCYP20-2, cyclophilin 11	Biological Process: protein folding (GO:0006457) | Biological Process: protein peptidyl-prolyl isomerization (GO:0000413) | Molecular Function: peptidyl-prolyl cis-trans isomerase activity (GO:0003755)		cold tolerance (TO:0000303) | panicle length (TO:0000040) | grain yield (TO:0000396) | grain length (TO:0000734) | hydrogen peroxide content (TO:0000605) | grain shape (TO:0002730)	Cyclophilin-like domain superfamily (IPR029000) | Cyclophilin-type peptidyl-prolyl cis-trans isomerase domain (IPR002130) | Cyclophilin-type peptidyl-prolyl cis-trans isomerase, conserved site (IPR020892)	LOC_Os05g01270	Kim SK et al. Plant Cell Rep, 31(2):417-26 (2012) | Ge Q et al. New Phytol, 225(6):2453-2467 (2020)
Os02g0553200	Thylakoid membrane-bound ascorbate peroxidase, Tolerance to bacterial blight, Response to NaCl (Os02t0553200-01)	APX8, OsAPx8, OsAPx08, OSAPX8, APx8, OsAPX8	APX8	OsAPx8, OsAPx08, OSAPX8, APx8, OsAPX8	ASCORBATE PEROXIDASE 8, ascorbate peroxidase 8	ASCORBATE PEROXIDASE 8	ascorbate peroxidase 8	Biological Process: cellular response to oxidative stress (GO:0034599) | Biological Process: response to oxidative stress (GO:0006979) | Molecular Function: heme binding (GO:0020037) | Molecular Function: peroxidase activity (GO:0004601)		hydrogen peroxide content (TO:0000605) | salt tolerance (TO:0006001) | cold tolerance (TO:0000303) | oxygen sensitivity (TO:0000015) | bacterial blight disease resistance (TO:0000175)	Class I peroxidase (IPR002207) | Haem peroxidase (IPR002016) | Haem peroxidase superfamily (IPR010255) | Heme-binding peroxidase Ccp1-like (IPR044831) | Peroxidases heam-ligand binding site (IPR019793)	LOC_Os02g34810	Teixeira FK et al. Planta, 224(2):300-14 (2006) | Hong CY et al. J Exp Bot, 58(12):3273-83 (2007) | Jiang G et al. Sci Rep, 6:26104 (2016)
Os12g0541500	Similar to Elongation factor Ts. (Os12t0541500-01);Similar to Chloroplast polyprotein of elongation factor Ts. (Os12t0541500-02);Similar to Elongation factor Ts. (Os12t0541500-03);Similar to Elongation factor Ts. (Os12t0541500-04);Similar to Elongation factor Ts. (Os12t0541500-05)							Biological Process: translational elongation (GO:0006414) | Molecular Function: nucleic acid binding (GO:0003676) | Molecular Function: protein binding (GO:0005515) | Molecular Function: translation elongation factor activity (GO:0003746)			Elongation factor Ts, dimerisation domain superfamily (IPR036402) | Nucleic acid-binding, OB-fold (IPR012340) | S1 domain (IPR003029) | Small ribosomal subunit protein bS1-like (IPR050437) | Translation elongation factor EFTs/EF1B (IPR001816) | Translation elongation factor EFTs/EF1B, dimerisation (IPR014039) | Translation elongation factor Ts, conserved site (IPR018101) | UBA-like superfamily (I…	LOC_Os12g35630
Os02g0208100	Similar to plastidic ATP/ADP-transporter. (Os02t0208100-01)		NTT2	OsNTT2		PLASTIDIC NUCLEOTIDE TRANSPORT PROTEIN 2		Biological Process: nucleotide transport (GO:0006862) | Cellular Component: membrane (GO:0016020) | Molecular Function: ATP:ADP antiporter activity (GO:0005471)			ADP/ATP carrier protein, bacterial type (IPR004667) | MFS transporter superfamily (IPR036259)	LOC_Os02g11740
Os01g0812800	Ribosomal protein L30e domain containing protein. (Os01t0812800-01)						Ribosomal protein L30	Cellular Component: cytosolic large ribosomal subunit (GO:0022625) | Molecular Function: RNA binding (GO:0003723) | Molecular Function: structural constituent of ribosome (GO:0003735)			Large ribosomal subunit protein eL30 (IPR000231) | Large ribosomal subunit protein eL30, conserved site (IPR022991) | Large ribosomal subunit protein eL30-like (IPR039109) | Ribosomal protein eL30-like superfamily (IPR029064) | Ribosomal protein eL8/eL30/eS12/Gadd45 (IPR004038)	LOC_Os01g59730
Os09g0514600	Beta-grasp fold, ferredoxin-type domain containing protein. (Os09t0514600-00)							Biological Process: P450-containing electron transport chain (GO:0140647) | Molecular Function: 2 iron, 2 sulfur cluster binding (GO:0051537) | Molecular Function: iron-sulfur cluster binding (GO:0051536)			2Fe-2S ferredoxin-like superfamily (IPR036010) | Adrenodoxin-like (IPR001055) | Beta-grasp domain superfamily (IPR012675)	LOC_Os09g33950
Os12g0207600	Similar to ribulose-1,5-bisphosphate carboxylase/oxygenase large subunit. (Os12t0207600-00)							Biological Process: carbon fixation (GO:0015977) | Molecular Function: magnesium ion binding (GO:0000287) | Molecular Function: ribulose-bisphosphate carboxylase activity (GO:0016984)			Ribulose bisphosphate carboxylase large subunit, type I (IPR020888) | Ribulose bisphosphate carboxylase, large chain, active site (IPR020878) | Ribulose bisphosphate carboxylase, large subunit, C-terminal (IPR000685) | Ribulose bisphosphate carboxylase, large subunit, C-terminal domain superfamily (IPR036376) | Ribulose bisphosphate carboxylase, large subunit, ferrodoxin-like N-terminal (IPR01744…	LOC_Os12g10580
Os02g0562700	Glyoxylate reductase (Os02t0562700-01);Similar to Gamma hydroxybutyrate dehydrogenase (EC 1.1.1.61). (Os02t0562700-02)	OsGR1, GLYR1	GLYR1	OsGLYR1, OsGR1, GR1	glyoxylate reductase 1, glyoxylate/succinic semialdehyde reductases 1	GLYOXYLATE/SUCCINIC SEMIALDEHYDE REDUCTASE 1	gamma hydroxybutyrate dehydrogenase, glyoxylate/succinic semialdehyde reductase 1, glyoxylate reductase 1	Molecular Function: NAD binding (GO:0051287) | Molecular Function: NADP binding (GO:0050661) | Molecular Function: oxidoreductase activity (GO:0016491)		plant height (TO:0000207) | photoperiod sensitivity (TO:0000229)	3-hydroxyisobutyrate dehydrogenase-like, NAD-binding domain (IPR029154) | 3-hydroxyisobutyrate dehydrogenase-related (IPR015815) | 3-hydroxyisobutyrate dehydrogenase-related, conserved site (IPR002204) | 6-phosphogluconate dehydrogenase, domain 2 (IPR013328) | 6-phosphogluconate dehydrogenase, NADP-binding (IPR006115) | 6-phosphogluconate dehydrogenase-like, C-terminal domain superfamily (IPR0089…	LOC_Os02g35500	Zarei A et al. Front Plant Sci, 8:1399 (2017) | Zhang Z et al. BMC Plant Biol, 20(1):357 (2020)
