# Supplementary material for: Multi‐proteomic profiling indicates potential regulatory signatures underlying rice resistance to Magnaporthe oryzae
Source: Plant J. 2026 Apr 21;126(2):e70892. doi: 10.1111/tpj.70892 (PMC13099112; doi:10.1111/tpj.70892)
Supplement: Supplementary file 11 — Data S4‐S15. The complete tables of acetylated proteins in IRGA 409 and IRGA 424 at 12, 24 and 48 hpi. [file TPJ-126-0-s002.zip › Suplementary data S7 - 12hpi_424 UP Acetylated Proteins - Complete table.xlsx]

## Sheet: Sheet
12hpi_424_Acetylproteins	Description	RAP-DB Gene Symbol Synonym(s)	CGSNL Gene Symbol	Oryzabase Gene Symbol Synonym(s)	RAP-DB Gene Name Synonym(s)	CGSNL Gene Name	Oryzabase Gene Name Synonym(s)	Gene Ontology (GO)	Plant Ontology (PO)	Trait Ontology (TO)	Functional domain (InterPro)	MSU ID	Reference
Os03g0408300	Similar to 60S ribosomal protein L27a-3. (Os03t0408300-00)							Biological Process: translation (GO:0006412) | Cellular Component: large ribosomal subunit (GO:0015934) | Cellular Component: ribosome (GO:0005840) | Molecular Function: structural constituent of ribosome (GO:0003735)			Large ribosomal subunit protein uL15 (IPR030878) | Large ribosomal subunit protein uL15, conserved site (IPR001196) | Large ribosomal subunit protein uL15/eL18 (IPR021131) | Large ribosomal subunit protein uL15/eL18 superfamily (IPR036227)	LOC_Os03g29460
Os02g0815500	S-nitrosoglutathione reductase, Root growth tolerance to ammonium, Potassium homeostasis (Os02t0815500-01)	OsGSNOR	GSNOR1	OsGSNOR, GSNOR, OsGSNOR1	S-nitrosoglutathione reductase	S-NITROSOGLUTATHIONE REDUCTASE 1	S-nitrosoglutathione reductase, S-nitrosoglutathione reductase 1	Biological Process: formaldehyde catabolic process (GO:0046294) | Molecular Function: oxidoreductase activity (GO:0016491) | Molecular Function: S-(hydroxymethyl)glutathione dehydrogenase [NAD(P)+] activity (GO:0051903) | Molecular Function: zinc ion binding (GO:0008270)	root (PO:0009005)	salt tolerance (TO:0006001) | iron sensitivity (TO:0000224)	Alcohol dehydrogenase class III (IPR014183) | Alcohol dehydrogenase, zinc-type, conserved site (IPR002328) | Alcohol dehydrogenase-like, C-terminal (IPR013149) | Alcohol dehydrogenase-like, N-terminal (IPR013154) | GroES-like superfamily (IPR011032) | NAD(P)-binding domain superfamily (IPR036291)	LOC_Os02g57040	Zhang L et al. J Exp Bot, 72(12):4548-4564 (2021)
Os01g0233000	DREPP plasma membrane polypeptide family protein. (Os01t0233000-01)			OsDREPP1, DREPP1, RS1			developmentally regulated plasma membrane polypeptide 1	Cellular Component: plasma membrane (GO:0005886)	root (PO:0009005)		DREPP family (IPR008469)	LOC_Os01g13210
