# Supplementary material for: Multi‐proteomic profiling indicates potential regulatory signatures underlying rice resistance to Magnaporthe oryzae
Source: Plant J. 2026 Apr 21;126(2):e70892. doi: 10.1111/tpj.70892 (PMC13099112; doi:10.1111/tpj.70892)
Supplement: Supplementary file 11 — Data S4‐S15. The complete tables of acetylated proteins in IRGA 409 and IRGA 424 at 12, 24 and 48 hpi. [file TPJ-126-0-s002.zip › Suplementary data S8- 24hpi_409 Down Acetylated Proteins - Complete table.xlsx]

## Sheet: Sheet
24hpi_409_DOWN	Description	RAP-DB Gene Symbol Synonym(s)	CGSNL Gene Symbol	Oryzabase Gene Symbol Synonym(s)	RAP-DB Gene Name Synonym(s)	CGSNL Gene Name	Oryzabase Gene Name Synonym(s)	Gene Ontology (GO)	Plant Ontology (PO)	Trait Ontology (TO)	Functional domain (InterPro)	MSU ID	Reference
Os05g0387200	UDP-sulfoquinovose synthase, Homeostasis of phosphate (Pi) and sulfur (S) (Os05t0387200-01);Similar to UDP-sulfoquinovose synthase. (Os05t0387200-02)	OsSQD1	SQD1	OsSQD1	sulfoquinovosyl diacylglycerol1	SULFOQUINOVOSYLDIACYLGLYCEROL SYNTHASE 1	sulfoquinovosyl transferase-like protein 1, Sulfoquinovosyldiacylglycerol synthase 1, Sulfoquinovosyl diacylglycerol synthase 1		root development stage (PO:0007520) | root meristem (PO:0006085) | lateral root primordium (PO:0000016) | root endodermis (PO:0005059) | leaf (PO:0025034) | xylem (PO:0005352) | parenchyma (PO:0005421) | lateral root (PO:0020121) | phloem (PO:0005417) | root cortex (PO:0000258) | root elongation zone (PO:0025181)	relative chlorophyll content (TO:0001016) | phosphorus uptake (TO:0000511) | lateral root number (TO:0001013) | lateral root length (TO:0001012) | fat and essential oil content (TO:0000604) | root development trait (TO:0000656) | root length (TO:0000227) | phosphorus sensitivity (TO:0000102) | photosynthetic ability (TO:0000316) | potassium sensitivity (TO:0000008) | sulfur sensitivity (TO:000000…	NAD(P)-binding domain superfamily (IPR036291) | NAD-dependent epimerase/dehydratase (IPR001509)	LOC_Os05g32140	Sun Y et al. Plant Cell Environ, 43(7):1669-1690 (2020)
Os07g0141400	Similar to 23 kDa polypeptide of photosystem II. (Os07t0141400-01);Similar to 23 kDa polypeptide of photosystem II. (Os07t0141400-02)		PSBP	PsbP, OsPsbP, psbP		PHOTOSYSTEM II SUBUNIT	PSII subunit PsbP, photosystem II subunit PsbP, Chloroplast 23 KD polypeptide of photosystem II, Oxygen-evolving enhancer protein 2	Biological Process: photosynthesis (GO:0015979) | Cellular Component: extrinsic component of membrane (GO:0019898) | Cellular Component: photosystem II (GO:0009523) | Cellular Component: photosystem II oxygen evolving complex (GO:0009654) | Molecular Function: calcium ion binding (GO:0005509)		viral disease resistance (TO:0000148) | chloroplast development trait (TO:0002715)	Mog1/PsbP, alpha/beta/alpha sandwich (IPR016123) | PsbP, C-terminal (IPR002683) | Twin-arginine translocation pathway, signal sequence (IPR006311)	LOC_Os07g04840
Os10g0356000	Similar to ribulose-1,5-bisphosphate carboxylase/oxygenase large subunit. (Os10t0356000-00)			OsrbcL1, rbcL1			ribulose bisphosphate carboxylase large chain 1	Biological Process: carbon fixation (GO:0015977) | Molecular Function: magnesium ion binding (GO:0000287) | Molecular Function: ribulose-bisphosphate carboxylase activity (GO:0016984)			Ribulose bisphosphate carboxylase large subunit, type I (IPR020888) | Ribulose bisphosphate carboxylase, large chain, active site (IPR020878) | Ribulose bisphosphate carboxylase, large subunit, C-terminal (IPR000685) | Ribulose bisphosphate carboxylase, large subunit, C-terminal domain superfamily (IPR036376) | Ribulose bisphosphate carboxylase, large subunit, ferrodoxin-like N-terminal (IPR01744…	LOC_Os10g21268
Os06g0114000	Chaperonin 60 (Cpn60) protein beta subunit, Chloroplast development (Os06t0114000-02);Similar to RuBisCO large subunit-binding protein subunit beta, chloroplastic (Fragment). (Os06t0114000-03);Similar to RuBisCo subunit binding-protein beta subunit (Fragment). (Os06t0114000-04)	OsCpn6β1	CPN60BETA1	OsCPn60beta1, OsCPn60b1, CPn60b1	chaperonin 60 beta subunit 1	CHAPERONIN 60 BETA SUBUNIT 1	chaperonin 60 beta subunit 1	Biological Process: protein folding (GO:0006457) | Biological Process: protein refolding (GO:0042026) | Molecular Function: ATP binding (GO:0005524) | Molecular Function: ATP-dependent protein folding chaperone (GO:0140662)		leaf color (TO:0000326) | chloroplast development trait (TO:0002715) | cold tolerance (TO:0000303)	Chaperonin Cpn60, conserved site (IPR018370) | Chaperonin Cpn60/GroEL (IPR001844) | Chaperonin Cpn60/GroEL/TCP-1 family (IPR002423) | GroEL-like apical domain superfamily (IPR027409) | GroEL-like equatorial domain superfamily (IPR027413) | TCP-1-like chaperonin intermediate domain superfamily (IPR027410)	LOC_Os06g02380	Wu Q et al. Int J Mol Sci, 21(11): (2020)
Os08g0200300	Similar to Photosystem II 10 kDa polypeptide (Fragment). (Os08t0200300-02)		PSBR3	OsPsbR3, PsbR3		PHOTOSYSTEM II SUBUNIT PSBR3	PSII subunit PsbR3, photosystem II subunit PsbR3	Biological Process: photosynthesis (GO:0015979) | Cellular Component: photosystem II (GO:0009523) | Cellular Component: photosystem II oxygen evolving complex (GO:0009654) | Cellular Component: thylakoid membrane (GO:0042651)		heat tolerance (TO:0000259) | abscisic acid sensitivity (TO:0000615) | drought tolerance (TO:0000276)	Photosystem II PsbR (IPR006814)	LOC_Os08g10020
Os10g0496900	Similar to Protochlorophyllide reductase B, chloroplastic. (Os10t0496900-01);NADPH: protochlorophyllide oxidoreductase, Chlorophyll synthesis, Adaptation to high-temperature stress conditions by controlling photosynthetic activity (Os10t0496900-02)	FGL, OsPorB, OsPORB, fgl(fl), fl, fgl, PGL10	FGL	fgl(fl), fl, fgl, OsFGL, OsPorB, PoPA, PORA, porA, OsPORA, PORB, OsPORB	FADED GREEN LEAF, NADPH: protochlorophyllide oxidoreductase B, faded green leaf, PALE GREEN LEAF 10	FADED GREEN LEAF	faded green leaf, NADPH: protochlorophyllide oxidoreductase B, NADPH-dependent protochlorophyllide oxidoreductase A	Molecular Function: protochlorophyllide reductase activity (GO:0016630)	leaf development stage (PO:0001050) | vascular leaf (PO:0009025)	mimic response (TO:0000063) | chlorophyll content (TO:0000495) | leaf lamina color (TO:0000299) | carotenoid content (TO:0000496) | leaf color (TO:0000326) | light sensitivity (TO:0000075) | chlorophyll ratio (TO:0000298) | leaf development trait (TO:0000655) | chloroplast development trait (TO:0002715)	NAD(P)-binding domain superfamily (IPR036291) | Protochlorophyllide reductase (IPR005979) | Short-chain dehydrogenase/reductase SDR (IPR002347)	LOC_Os10g35370	Ahmad S et al. Physiol Plant, 176(3):e14369 (2024) | Sakuraba Y et al. Plant J, 74(1):122-33 (2013)
Os01g0896500	Rhodanese-like domain containing protein. (Os01t0896500-01);Similar to predicted protein. (Os01t0896500-02)		STR10	OsStr10		SULFURTRANSFERASE 10	Sulfurtransferase 10	Biological Process: cellular response to calcium ion (GO:0071277) | Biological Process: de-etiolation (GO:0009704) | Biological Process: regulation of stomatal closure (GO:0090333)			Calcium sensing receptor, plant (IPR044690) | Rhodanese-like domain (IPR001763) | Rhodanese-like domain superfamily (IPR036873)	LOC_Os01g67120
Os03g0131200	Catalase, Hydrogen peroxide-induced leaf cell death (Os03t0131200-01);Similar to Catalase isozyme 2 (EC 1.11.1.6). (Os03t0131200-02)	CATC, OsCat, OsCatC, OsCATC, NOE1, noe1, catC	NOE1	CATC, OsCat, OsCatC, OsCATC, OsNOE1, noe1, catC, CAT3, OsCAT3, LLM9428, OsLLM9428	CATALASE C, catalase C, catalase isozyme C, nitric oxide excess1	NITRIC OXIDE EXCESS 1	catalase C, catalase isozyme C, nitric oxide excess1, large lesion mimic mutant 9428	Biological Process: response to oxidative stress (GO:0006979) | Molecular Function: catalase activity (GO:0004096) | Molecular Function: heme binding (GO:0020037)	inflorescence development stage (PO:0001083) | stem (PO:0009047) | leaf (PO:0025034) | leaf sheath (PO:0020104)	bacterial blight disease resistance (TO:0000175) | hydrogen peroxide content (TO:0000605) | salt tolerance (TO:0006001) | oxidative stress (TO:0002657) | heat tolerance (TO:0000259) | plant growth hormone sensitivity (TO:0000401) | seed set percent (TO:0000455) | mimic response (TO:0000063) | blast disease (TO:0000074) | plant height (TO:0000207) | tiller number (TO:0000346) | filled grain number…	Catalase active site (IPR024708) | Catalase core domain (IPR011614) | Catalase haem-binding site (IPR002226) | Catalase immune-responsive domain (IPR010582) | Catalase superfamily (IPR020835) | Catalase, mono-functional, haem-containing (IPR018028) | Catalase, mono-functional, haem-containing, clades 1 and 3 (IPR024711)	LOC_Os03g03910	Lin A et al. Plant Physiol, 158(1):451-64 (2012)
Os06g0725900	ATP-dependent zinc metalloprotease, Regulation of dark-induced leaf senescence (Os06t0725900-01);Similar to cDNA clone:J013001F19, full insert sequence. (Os06t0725900-02)	OsFtsH1	FTSH1	OsFtsH1, FtsH1	Filamentation temperature-sensitive H1			Biological Process: proteolysis (GO:0006508) | Cellular Component: membrane (GO:0016020) | Molecular Function: ATP binding (GO:0005524) | Molecular Function: ATP hydrolysis activity (GO:0016887) | Molecular Function: ATP-dependent peptidase activity (GO:0004176) | Molecular Function: metalloendopeptidase activity (GO:0004222)			AAA ATPase, AAA+ lid domain (IPR041569) | AAA+ ATPase domain (IPR003593) | ATP-dependent zinc metalloprotease, FtsH (IPR005936) | ATPase, AAA-type, conserved site (IPR003960) | ATPase, AAA-type, core (IPR003959) | P-loop containing nucleoside triphosphate hydrolase (IPR027417) | Peptidase M41 (IPR000642) | Peptidase M41-like (IPR037219)	LOC_Os06g51029	Zhang Y et al. Plant J, 121(4):e17267 (2025)
Os01g0869800	22-kDa Photosystem II protein, Photoprotection (Os01t0869800-01)	PSBS1, OsPsbS1, PsbS1	PSBS1	OsPsbS1, PsbS1, psbS, OsPSBS	rice PsbS homologue 1		rice PsbS homologue 1			salt tolerance (TO:0006001)	Chlorophyll A-B binding protein (IPR022796)	LOC_Os01g64960	Zulfugarov IS et al. BMC Plant Biol, 14:242 (2014)
