# Supplementary material for: Multi‐proteomic profiling indicates potential regulatory signatures underlying rice resistance to Magnaporthe oryzae
Source: Plant J. 2026 Apr 21;126(2):e70892. doi: 10.1111/tpj.70892 (PMC13099112; doi:10.1111/tpj.70892)
Supplement: Supplementary file 11 — Data S4‐S15. The complete tables of acetylated proteins in IRGA 409 and IRGA 424 at 12, 24 and 48 hpi. [file TPJ-126-0-s002.zip › Suplementary data S9 - 24hpi_409 UP Acetylated Proteins - Complete table.xlsx]

## Sheet: Sheet
24hpi_409 UP Acetylated proteins	Description	RAP-DB Gene Symbol Synonym(s)	CGSNL Gene Symbol	Oryzabase Gene Symbol Synonym(s)	RAP-DB Gene Name Synonym(s)	CGSNL Gene Name	Oryzabase Gene Name Synonym(s)	Gene Ontology (GO)	Plant Ontology (PO)	Trait Ontology (TO)	Functional domain (InterPro)	MSU ID	Reference
Os08g0502700	Ser:glyoxylate aminotransferase, Photorespiration (Os08t0502700-01);Similar to serine--glyoxylate aminotransferase. (Os08t0502700-03)	SGAT	SGAT	OsSGAT	Ser:glyoxylate aminotransferase	SER:GLYOXYLATE AMINOTRANSFERASE	Ser:glyoxylate aminotransferase				Aminotransferase class V domain (IPR000192) | Aminotransferase class-V, pyridoxal-phosphate binding site (IPR020578) | Pyridoxal phosphate-dependent transferase (IPR015424) | Pyridoxal phosphate-dependent transferase, major domain (IPR015421) | Pyridoxal phosphate-dependent transferase, small domain (IPR015422) | Serine-pyruvate aminotransferase/2-aminoethylphosphonate-pyruvate transaminase (IPR0…	LOC_Os08g39300	Xu Z et al. Plant Physiol, 193(2):1381-1394 (2023)
Os04g0403500	NAD(P)-binding domain containing protein. (Os04t0403500-01);NAD(P)-binding domain containing protein. (Os04t0403500-02)										Mitochondrial Complex I NDUFA9 Subunit (IPR051207) | NAD(P)-binding domain (IPR016040) | NAD(P)-binding domain superfamily (IPR036291)	LOC_Os04g33060
Os03g0799000	Similar to Histone H1. (Os03t0799000-01)							Biological Process: nucleosome assembly (GO:0006334) | Cellular Component: nucleosome (GO:0000786) | Molecular Function: DNA binding (GO:0003677) | Molecular Function: structural constituent of chromatin (GO:0030527)			Linker histone H1/H5 (IPR005819) | Linker histone H1/H5, domain H15 (IPR005818) | Winged helix DNA-binding domain superfamily (IPR036390) | Winged helix-like DNA-binding domain superfamily (IPR036388)	LOC_Os03g58470
Os03g0267300	Similar to Fructose-1,6-bisphosphatase, chloroplast precursor (EC 3.1.3.11) (D- fructose-1,6-bisphosphate 1-phosphohydrolase) (FBPase). (Os03t0267300-01);Similar to Chloroplast fructose-1,6-bisphosphatase. (Os03t0267300-02)			OsCFR			"chloroplastic fructose 1, 6-bisphosphatase", chloroplastic FruP2ase, "fructose-1, 6-bisphosphatase plastidic isoform", "Plastidic Fructose-1, 6-Bisphosphatase"	Biological Process: carbohydrate metabolic process (GO:0005975) | Molecular Function: fructose 1,6-bisphosphate 1-phosphatase activity (GO:0042132) | Molecular Function: phosphatase activity (GO:0016791) | Molecular Function: phosphoric ester hydrolase activity (GO:0042578)		chlorophyll content (TO:0000495) | salt tolerance (TO:0006001) | oxidative stress (TO:0002657)	Fructose-1,6-bisphosphatase (IPR028343) | Fructose-1,6-bisphosphatase class 1 (IPR000146) | Fructose-1,6-bisphosphatase, active site (IPR020548) | Fructose-1-6-bisphosphatase class 1, C-terminal (IPR044015) | Fructose-1-6-bisphosphatase class I, N-terminal (IPR033391)	LOC_Os03g16050
Os05g0573700	Similar to Ketol-acid reductoisomerase, chloroplast precursor (EC 1.1.1.86) (Acetohydroxy-acid reductoisomerase) (Alpha-keto-beta-hydroxylacil reductoisomerase). (Os05t0573700-01);Similar to Ketol-acid reductoisomerase. (Os05t0573700-02)							Biological Process: branched-chain amino acid biosynthetic process (GO:0009082) | Molecular Function: ketol-acid reductoisomerase activity (GO:0004455) | Molecular Function: oxidoreductase activity (GO:0016491)			6-phosphogluconate dehydrogenase, domain 2 (IPR013328) | 6-phosphogluconate dehydrogenase-like, C-terminal domain superfamily (IPR008927) | Ketol-acid reductoisomerase (IPR013023) | Ketol-acid reductoisomerase, C-terminal (IPR000506) | Ketol-acid reductoisomerase, N-terminal (IPR013116) | Ketol-acid reductoisomerase, plant (IPR016206) | NAD(P)-binding domain superfamily (IPR036291)	LOC_Os05g49800
Os05g0155100	Similar to 60S ribosomal protein L18. (Os05t0155100-01)		RPL18	rpl18		RIBOSOMAL PROTEIN L18	ribosomal protein L18, 60S ribosomal protein L18	Biological Process: translation (GO:0006412) | Cellular Component: ribosome (GO:0005840) | Molecular Function: structural constituent of ribosome (GO:0003735)		temperature response trait (TO:0000432)	Large ribosomal subunit protein eL18 (IPR000039) | Large ribosomal subunit protein eL18, conserved site (IPR021132) | Large ribosomal subunit protein uL15/eL18 (IPR021131) | Large ribosomal subunit protein uL15/eL18 superfamily (IPR036227)	LOC_Os05g06310
Os07g0576000	UbiA prenyltransferase family protein. (Os07t0576000-01);Homogentisic acid geranylgeranyl transferase. (Os07t0576000-02);Non-protein coding transcript. (Os07t0576000-03)							Cellular Component: membrane (GO:0016020) | Molecular Function: prenyltransferase activity (GO:0004659) | Molecular Function: transferase activity, transferring alkyl or aryl (other than methyl) groups (GO:0016765)			Homogentisate solanesyltransferase AtHST-like (IPR044502) | UbiA prenyltransferase (IPR000537) | UbiA prenyltransferase superfamily (IPR044878)	LOC_Os07g38850
Os01g0610400	Serotonin N-acetyltransferase 3, Cadmium stress tolerance (Os01t0610400-01)	OsSNAT3	SNAT3	OsSNAT3, HAG717, OsHAG717	serotonin N-acetyltransferase 3	SEROTONIN N-ACETYLTRANSFERASE 3	Serotonin N-Acetyltransferase 3	Molecular Function: acyltransferase activity, transferring groups other than amino-acyl groups (GO:0016747)		relative plant height (TO:0001034) | relative chlorophyll content (TO:0001016) | relative root length (TO:0000516)	Acyl-CoA N-acyltransferase (IPR016181) | GNAT domain (IPR000182) | N-terminal and lysine N-acetyltransferase (IPR051556)	LOC_Os01g42470	Lee HY et al. Int J Mol Sci, 25(11): (2024)
Os07g0152900	Glycolate oxidase, Photorespiration (Os07t0152900-01);Similar to Glycolate oxidase. (Os07t0152900-02);Similar to Glycolate oxidase (EC 1.1.3.15) (Fragment). (Os07t0152900-03);Similar to Glycolate oxidase (EC 1.1.3.15) (Fragment). (Os07t0152900-04)	GLO4	GLO5	GLO4, OsGLO4, OsGLO5	glycolate oxidase 4	GLYCOLATE OXIDASE 5	Glycolate oxidase 4, Glycolate oxidase 5	Molecular Function: FMN binding (GO:0010181) | Molecular Function: oxidoreductase activity (GO:0016491)		photosynthetic rate (TO:0001015) | stomatal conductance (TO:0000522)	Aldolase-type TIM barrel (IPR013785) | Alpha-hydroxy acid dehydrogenase, FMN-dependent (IPR012133) | FMN hydroxy acid dehydrogenase domain (IPR037396) | FMN-dependent alpha-hydroxy acid dehydrogenase, active site (IPR008259) | FMN-dependent dehydrogenase (IPR000262)	LOC_Os07g05820	Xu Z et al. Plant Physiol, 193(2):1381-1394 (2023)
Os12g0292400	Similar to Petunia ribulose 1,5-bisphosphate carboxylase small subunit mRNA (clone pSSU 51), partial cds. (Fragment). (Os12t0292400-01)		RBCS4	RbcS, RbcS4, OsRBCS4, OsRbcS4		RUBISCO SMALL SUBUNIT 4	nuclear encoded small subunit of ribulose-1, 5-bisphosphate carboxylase/oxygenase, RuBisCO small subunit 4, Ribulose-1, 5-Bisphosphate Carboxylase/Oxygenase Small Subunit 4			nitrogen sensitivity (TO:0000011) | photosynthetic rate (TO:0001015) | cytokinin sensitivity (TO:0000167) | grain yield (TO:0000396) | total biomass yield (TO:0000457)	Ribulose bisphosphate carboxylase small subunit, domain (IPR000894) | Ribulose bisphosphate carboxylase, small subunit (IPR024681) | Ribulose bisphosphate carboxylase, small subunit superfamily (IPR036385) | Ribulose-1,5-bisphosphate carboxylase small subunit, N-terminal (IPR024680)	LOC_Os12g19470
Os07g0658400	Ferredoxin-dependent glutamate synthase, Leaf senescence and nitrogen remobilization (Os07t0658400-02)	OsGLU, OsFd-GOGAT, Fd-GOGAT	ABC1	OsABC1, SPL32, OsSPL32, OsGLU, OsFd-GOGAT, Fd-GOGAT, ABC1/ OsFd-GOGAT	ferredoxin-glutamate synthase, ferredoxin-GOGAT, Ferredoxin-dependent Glu synthase, ferredoxin-dependent glutamate synthase	ABNORMAL CYTOKININ RESPONSE 1	ferredoxin-glutamate synthase, ferredoxin-GOGAT, Ferredoxin-dependent Glu synthase, ferredoxin-dependent glutamate synthase, spotted leaf 32	Biological Process: glutamate biosynthetic process (GO:0006537) | Molecular Function: glutamate synthase activity (GO:0015930) | Molecular Function: oxidoreductase activity (GO:0016491) | Molecular Function: oxidoreductase activity, acting on the CH-NH2 group of donors (GO:0016638)	4 leaf senescence stage (PO:0001054)	tiller number (TO:0000346) | amino acid content (TO:0002673) | leaf color (TO:0000326) | light sensitivity (TO:0000075) | hydrogen peroxide content (TO:0000605) | mimic response (TO:0000063) | leaf senescence (TO:0000249) | cold tolerance (TO:0000303) | total soluble sugar content (TO:0000340) | bacterial blight disease resistance (TO:0000175) | carbon content (TO:0000466) | plant height (TO:0000…	Aldolase-type TIM barrel (IPR013785) | Electron transfer and nitrogen metabolism enzyme (IPR050711) | Glutamate synthase domain (IPR002932) | Glutamate synthase, alpha subunit, C-terminal (IPR002489) | Glutamate synthase, alpha subunit, C-terminal domain superfamily (IPR036485) | Glutamate synthase, central-N (IPR006982) | Glutamine amidotransferase type 2 domain (IPR017932) | Nucleophile aminohy…	LOC_Os07g46460	Zeng DD et al. Mol Genet Genomics, 292(2):385-395 (2017)
Os11g0707000	Similar to Ribulose bisphosphate carboxylase/oxygenase activase, chloroplastic. (Os11t0707000-01);Ribulose-1,5-bisphosphate carboxylase/oxygenase (RuBisCO) activase, Small isoform of RuBisCO activase (Os11t0707000-02);Ribulose-1,5-bisphosphate carboxylase/oxygenase (RuBisCO) activase, Large isoform of RuBisCO activase, Regulation of leaf senescence under dark conditions (Os11t0707000-03)	RCA, RCAS, RCAL	RCA	OsRcaII, rca, rcaII, OsRcaI, RCAI, ME137, OsRCA1, RCA, RCAalpha, OsRCAalpha, OsRCAbeta	RuBisCO activase, small isoform of RCA, large isoform of RCA	RUBISCO ACTIVASE	Rubisco activase, the small isoform of rice Rubisco activase, Rubisco activase small isoform, "ribulose-1, 5-bisphosphate carboxylase/oxygenase activase", Rubisco activase II, Rubisco activase large isoform, Rubisco activase I, Rubisco-A, RuBisCO activase A1	Molecular Function: ATP binding (GO:0005524) | Molecular Function: ATP hydrolysis activity (GO:0016887)		photoperiod sensitivity (TO:0000229) | photosynthetic ability (TO:0000316) | blast disease (TO:0000074) | plant height (TO:0000207) | jasmonic acid sensitivity (TO:0000172)	ATPase, AAA-type, core (IPR003959) | P-loop containing nucleoside triphosphate hydrolase (IPR027417) | Ribulose bisphosphate carboxylase/oxygenase activase, AAA, helical (IPR048571) | Ribulose bisphosphate carboxylase/oxygenase activase-like (IPR044960)	LOC_Os11g47970	Zhang Y et al. Plant J, 121(4):e17267 (2025)
Os02g0103800	Leaf-type ferredoxin-NADP+-oxidoreductase, Regulation of electron partitioning in the chloroplast (Os02t0103800-01);Similar to Ferredoxin NADP+ reductase (EC 1.18.1.2) (Fragment). (Os02t0103800-02);Similar to Ferredoxin--NADP reductase. (Os02t0103800-03)	OsLFNR1, LFNR1	LFNR1	OsLFNR1, LFNR2, Os-LFNR2, OsLFNR2, FNR, PetH-2	leaf-type ferredoxin-NADP+-oxidoreductase 1, leaf-type FNR 1, Fd NADP+ oxidoreductase 1	LEAF-TYPE FERREDOXIN-NADP+-OXIDOREDUCTASE 1	leaf-type ferredoxin-NADP+-oxidoreductase 1, leaf-type FNR 1, Fd NADP+ oxidoreductase 1, ferredoxin-NADP reductase	Molecular Function: oxidoreductase activity (GO:0016491)			FAD-binding domain, ferredoxin reductase-type (IPR017927) | Ferredoxin--NADP reductase (IPR015701) | Ferredoxin--NADP reductase, plant and Cyanobacteria type (IPR035442) | Ferredoxin-NADP reductase (FNR), nucleotide-binding domain (IPR039261) | Flavoprotein pyridine nucleotide cytochrome reductase (IPR001709) | Oxidoreductase FAD/NAD(P)-binding (IPR001433) | Riboflavin synthase-like beta-barrel (…	LOC_Os02g01340	Higuchi-Takeuchi M et al. Plant Physiol, 157(1):96-108 (2011)
Os12g0534200	Similar to Acyl carrier protein I, chloroplast precursor (ACP I). (Os12t0534200-01)							Biological Process: fatty acid biosynthetic process (GO:0006633) | Molecular Function: acyl carrier activity (GO:0000036)			ACP-like superfamily (IPR036736) | Acyl carrier protein (IPR003231) | Acyl carrier protein, chloroplastic (IPR044813) | Phosphopantetheine attachment site (IPR006162) | Phosphopantetheine binding ACP domain (IPR009081)	LOC_Os12g34890
