# Supplementary material for: Multi‐proteomic profiling indicates potential regulatory signatures underlying rice resistance to Magnaporthe oryzae
Source: Plant J. 2026 Apr 21;126(2):e70892. doi: 10.1111/tpj.70892 (PMC13099112; doi:10.1111/tpj.70892)
Supplement: Supplementary file 12 — Data S16. Kinase Motifs. [file TPJ-126-0-s013.csv]

Kinase_Family	Consensus_Motif (Regex)	Reference
MAPK	P.[ST]P	de la Fuente van Bentem et al., 2006
CDPK	[LIVMFYW].[RK]{1,2}.[ST][^P]	Hamel et al., 2014
CK2	[ST].{2}[DE]	Meggio & Pinna, 2003
SnRK2	[RK].{2,3}[ST]	Vlad et al., 2008
RLK	[RK].[ST][ILVMFY]	Morris, 2001; Zhang et al., 2008
AGC	[RK].[ST][LIVMFYW]	Rademacher & Offringa, 2012
CAMK	[RKH].{0,2}[ST][^P]	Yoon et al., 2006
