# Supplementary material for: Multi‐proteomic profiling indicates potential regulatory signatures underlying rice resistance to Magnaporthe oryzae
Source: Plant J. 2026 Apr 21;126(2):e70892. doi: 10.1111/tpj.70892 (PMC13099112; doi:10.1111/tpj.70892)
Supplement: Supplementary file 13 — Data S17. Kinase Prediction. [file TPJ-126-0-s005.xlsx]

## Sheet: Sheet1
Protein ID	Phosphosite position	fold change (log2)	FDR	Time (12, 24, 48 hpi)	Genotype	Sequence window
Os01t0135700-01	S44	0.498957	0.0962414	12	Suscetible	ERVFTRFDADGDGRISPSELAAVTRAIAPPP
Os01t0139200-01	S360	0.420626	0.0616553	12	Suscetible	AVPSISPSDASSRVFSDDDKSDHGGGGGRKP
Os01t0549400-04	S228	-0.63931	0.0962414	12	Suscetible	GNNKAAEVSKNPDPSSPPHHGKTREDEEEGM
Os01t0549400-04	S26	-0.793791	0.0298646	12	Suscetible	KRNRWATRSDRGGSHSELDSRYGGRDGLSGS
Os01t0567400-00	S38	0.419288	0.0962414	12	Suscetible	GGGGGGGRPVDFRSYSYSGGGGGGRGGAGAS
Os01t0919400-01	S50	-0.576614	0.0200065	12	Suscetible	GGGGGGGGGGGVDPRSPAAGAASPRGPHMNF
Os01t0976000-01	S83	-0.604748	0.0962414	12	Suscetible	SAWKDDLEDADVAPPSPSSSGYAAERGTSLA
Os02t0121100-01	S94	0.851736	0.0287639	12	Suscetible	KGGAGGGGGGGGGFGSRGGGGSGGGGRSYGG
Os02t0228151-00	S77	0.547506	0.0591542	12	Suscetible	FSVAAACRDDSGGAPSFSKGKKDGKWKSSSA
Os02t0229400-02	S305	-1.28029	0.0287639	12	Suscetible	YASDGAGGDYEDNVHSPLLSRQTTSAEGKDI
Os02t0229400-02	S328	-0.397875	0.096046	12	Suscetible	TSAEGKDIAHHAHRGSALSMRRRSLLEEGGE
Os02t0558100-02	S689	-0.402823	0.0298646	12	Suscetible	LNGKMFMKDQLKTSGSFVLQRFGAFDFAKPG
Os02t0678200-01	S456	0.747269	0.0962414	12	Suscetible	NSVNTPSSDSGHRRNSNLEDGLAQPFLIDAK
Os02t0715400-00	S62	1.23759	0.0287639	12	Suscetible	LTRNTDPARDPDEENSAAPADRAVEEPAAAA
Os02t0717600-01	S531	1.19468	0.0199003	12	Suscetible	VRRGDLQGRDTAGDTSFRFHNFSLPNNWV__
Os02t0717600-01	S465	0.993739	0.0051139	12	Suscetible	PAPYPEFAAGLVRQDSFGGGELPRQDSFAIG
Os02t0738900-01	S726	0.43547	0.0384729	12	Suscetible	KGLNTPEGGSMRQSHSDGSLDTMARKPADPE
Os02t0743500-02	S138	0.394286	0.0490958	12	Suscetible	RSQEEDEVEERVIRESSEAEERKRVREKEDD
Os02t0806600-03	S272	1.01651	0.0962414	12	Suscetible	SYGRDRDSYGDDEAYSSRGRQSNADGPTQDE
Os04t0459500-02	S247	0.611377	0.0200065	12	Suscetible	DEEFGIVKGTMTTTHSYTGDQRLLDASHRDL
Os03t0170900-02	S279	-0.690891	0.0298646	12	Suscetible	IFLLPKISKRQFRSVSMGGGH__________
Os03t0197200-01	S26	0.802925	0.0354415	12	Suscetible	RLADIKNAVGIPEGISDEDEVVAVVHKSRGS
Os03t0255000-01	S166	-0.6388	0.0287639	12	Suscetible	STFTCTHGGKARADASPSDGSGARYPLRSSK
Os03t0278400-01	S173	0.476246	0.0616553	12	Suscetible	DDWDDDFRPDMRRNQSVGSFGESGAESGRQP
Os03t0278400-01	S176	0.437782	0.0745431	12	Suscetible	DDDFRPDMRRNQSVGSFGESGAESGRQPPRS
Os03t0320000-01	S2	-0.661828	0.0200065	12	Suscetible	______________MSPAPPPSRGRIRPWLV
Os03t0342900-04	S68	0.677024	0.0573036	12	Suscetible	VTRSIMIKRPAGYPASPRSAASTPPASPAGS
Os03t0364400-02	S267	0.379682	0.0780274	12	Suscetible	AKLSDFGLAKMGPEGSETHVTTRVMGTHGYA
Os03t0401100-01	S326	0.454106	0.096046	12	Suscetible	MTRKSNQATEDQVKGSPRKQLPIQVDSRGVN
Os03t0419100-02	S124	-0.427387	0.065815	12	Suscetible	RRRLEARRKRLERRISVGSSSVPNKPGREDG
Os12t0586100-01	S172	-0.554177	0.0298781	12	Suscetible	LKICDFGYSKSSVLHSQPKSTVGTPAYIAPE
Os04t0151800-02	S161	-0.444113	0.0354415	12	Suscetible	STGKTAANGSPGGNDSPGGSDRKRVRRPYQT
Os04t0304200-02	S298	-0.701243	0.0962414	12	Suscetible	PGTPSGGGGGAGSFKSPLWDLKKEESRLSRL
Os04t0587500-01	S7	0.394379	0.0901879	12	Suscetible	_________KIREQESDHGEDGSAPKAAAVR
Os04t0629000-03	S146	0.420513	0.0858275	12	Suscetible	KFCDVYLMERILDDESGEKVLSALSEAGLFT
Os04t0645100-02	S329	-0.527876	0.0962414	12	Suscetible	ENYAIHDELKQVDPLSPEEYSDEGWQAANLR
Os05t0164100-01	S420	0.730971	0.0298646	12	Suscetible	FNVGKYRRLKHGANQSADFFRDDNPEGIEAR
Os05t0496200-01	S84	0.4896	0.0883828	12	Suscetible	SSSRGTRAVATMAKKSVGDLTAADLEGKRVF
Os05t0579000-01	S51	-1.5976	0.0181364	12	Suscetible	SSAGGGGGMGSRLGSSAYSLRDSSVSAVLCT
Os05t0579000-01	S18	-0.625118	0.0298646	12	Suscetible	FRGEESGGEDGGRTASASDLRKPFLHTGSWY
Os06t0247800-01	S722	0.654381	0.0287639	12	Suscetible	FKGPNTDGGSMRQSNSDGALDTMARRPADPE
Os06t0300800-02	S732	0.452816	0.0217212	12	Suscetible	LTLATKEEKVLHPQVSRQLSPSTSTYNSADS
Os06t0526600-01	S288	0.510084	0.0948316	12	Suscetible	SGVSRRGGRGSDLDDSEDDEYSRGSSPRGRR
Os07t0186000-02	S121	0.610906	0.0287639	12	Suscetible	QNTIVKHVGATAASASA______________
Os07t0435900-01	S40	-1.04727	0.0199003	12	Suscetible	NFLPFLKREPKSEPASPERGPLPLPAAAPPP
Os07t0546100-01	S364	0.401339	0.096046	12	Suscetible	RERGIDALASDLDKTSPVGRSKSEFAKGEQK
Os07t0668900-02	S24	-0.458826	0.0745431	12	Suscetible	SSGKGGVDAKSVAALSPGPRPAASAAPDRSN
Os08t0100500-01	S139	-1.12154	0.0646594	12	Suscetible	LPDDQSEQPTEHLVKSPNNDEAPRSGQMEGD
Os08t0191000-01	S208	-0.724793	0.0287639	12	Suscetible	NEIVEEPAQISNYSRSLLHEAEWPGMADKET
Os08t0301500-01	S703	-1.01571	0.0962414	12	Suscetible	PRHPRWQKSDDATEVSEADSPGDSLRDVHDI
Os09t0416200-01	S508	0.801123	0.0777262	12	Suscetible	FWKKVMPDLPLEDGDSHHK____________
Os09t0493600-01	S61	-0.516848	0.0287639	12	Suscetible	RSDLPHTRSLPCRARSPSSSSSSNVNSGRGD
Os09t0568000-01	S244	0.394049	0.0616553	12	Suscetible	PGDEVTLPNTLHRSSSLELSSGNRLGEGPEI
Os09t0569800-00	S235	0.783594	0.0287639	12	Suscetible	LACTREASQFADKGDSPRSSSGSSLSDKSEF
Os10t0163040-02	S157	0.634111	0.0200065	12	Suscetible	DLKGVRRERKLMRLGSLNQRSTESVHFKREA
Os10t0405300-01	S101	-0.609658	0.0556072	12	Suscetible	AADDHRRPLHAAHDDSPTGRKKFLSYFQCCI
Os10t0431900-02	S28	-0.726808	0.0199003	12	Suscetible	NRVSSNAKPETPKIQSPSERDRSDESKLPSN
Os10t0539900-02	S316	-1.19082	0.0858275	12	Suscetible	YGSDHGGDDIEDSLQSPLISRQATSVEGKEI
Os12t0117400-01	S335	0.582299	0.0745431	12	Suscetible	SAASSGGANGRSRRASLSGAGALQGGGGAMQ
Os11t0207200-01	S550	-0.469814	0.0427655	12	Suscetible	DPWLEISQLKAPPFDSPRRL___________
Os11t0587600-01	S47	1.79086	0.0181364	12	Suscetible	SFRQAEADDPFGRAASQQGHDDDEENLRWAA
Os11t0707000-02	S163	0.569294	0.0616553	12	Suscetible	VPLILGIWGGKGQGKSFQCELVFAKMGINPI
Os12t0407500-01	S543	1.27214	0.0962414	12	Suscetible	VSNKESARNDKDDVFSDSEAEDGSSKGRREK
Os12t0414500-01	S77	-0.81442	0.0199003	12	Suscetible	SSAVVRARRAAAGPASPSRKPEVEATGLTCT
Os12t0515500-01	S436	0.395107	0.0962414	12	Suscetible	ASRSPRYADQGGAAFSPTRKATVLNQFQLQQ
Os01t0615050-01	T58	1.11815	0.0199003	12	Suscetible	FDENRVRIWVDTVAKTPTIG___________
Os02t0672200-01	T1033	-0.498068	0.0573036	12	Suscetible	AHLAAFRARFYMEPDTSDSGSMASGAHTRGG
Os02t0743400-01	T195	-0.483746	0.0506751	12	Suscetible	DVVSLDGRRDAIETETEVKEDGRIHVTVRRS
Os03t0197100-01	T494	-0.896441	0.0861578	12	Suscetible	KGKSLEDTVKLFGKDTDDDDDVDTSRHERKR
Os03t0711300-01	T52	-0.685789	0.0745431	12	Suscetible	LLNHKSAEDPDGSFYTGDDPDRSFYDRDDLD
Os03t0848600-01	T154	-0.42292	0.0777262	12	Suscetible	DRRGSLEGNRGSAPTTPGRSKFRSTGRGDET
Os04t0304200-02	T264	-0.390329	0.0777262	12	Suscetible	KQPRGARAPADAALLTPPKMSDADKMAAMSP
Os04t0558400-02	T365	-0.591871	0.0865133	12	Suscetible	EALIRRAKTPGQPSQTPRPKL__________
Os07t0492000-01	T91	0.649954	0.0490958	12	Suscetible	EGKDVVATGRRIIGATRPWEAAPGTIRADYA
Os08t0526400-01	T108	-0.386221	0.0780274	12	Suscetible	AGGSPYHRHAAGGGETPPARRGGGRTSGGGG
Os10t0356000-00	T147	0.622428	0.0298646	12	Suscetible	ALLLEDLRIPPTYSKTFQGPPHGIQVERDKL
Os10t0431900-02	T23	-0.555654	0.0646594	12	Suscetible	GSLIVNRVSSNAKPETPKIQSPSERDRSDES
Os10t0539700-01	T779	-0.399107	0.0682493	12	Suscetible	ALAHGPARAAGRRARTPTTTTTPSSQARQRP
Os11t0158832-00	T222	-0.744832	0.0780274	12	Suscetible	SVKKKEDSEGVSGGGTEDGGGAKSGGAPPPP
Os12t0484600-02	T305	-0.677557	0.0199003	12	Suscetible	ERALQQPPSIAVEHPTPTKEADGEPATSCVG
Os10t0355800-00	Y307	0.566873	0.0745431	12	Suscetible	STSTMLQPRIVGNEHYETAQRVKQTLQRYKE
Os12t0292400-01	Y140	0.807506	0.0287639	12	Suscetible	DATQVLKELEEAKKAYPDAFVRIIGFDNVRQ
Os03t0147400-02	S143	-0.523201	0.054937	12	Suscetible	GQPAGPEVVADDEVTSHRFTPARMSHVSSLN
Os11t0472000-01	S185	0.719857	0.0376295	12	Suscetible	TYPGAVTNWPLSRSASFIASPRWPGHSSYAQ
Os11t0472000-01	S189	0.719857	0.0376295	12	Suscetible	AVTNWPLSRSASFIASPRWPGHSSYAQVIVP
Os03t0147400-02	T147	-0.523201	0.054937	12	Suscetible	GPEVVADDEVTSHRFTPARMSHVSSLNPDDM
Os01t0109700-01	S988	-1.74812	0.00432146	12	Resistant	EEEDMDHDDQDAKAESEGEAEGTTETHDVEG
Os01t0155600-02	S285	-0.809676	0.0187962	12	Resistant	PAPRDSRSPMRADSRSPADHERRDMSTAANG
Os01t0258700-01	S21	0.996247	0.045006	12	Resistant	AAAAAAGGGEGEGGASPDTGLEGPMWRMGLG
Os05t0355500-01	S58	-1.76326	0.0166726	12	Resistant	QRYSRKHNKKSGEAESEE_____________
Os01t0337600-02	S712	-1.08462	0.0370105	12	Resistant	ERGLEKEEEDYFNEDSDEEDSVRRTKHAQKQ
Os01t0595100-01	S64	-0.979364	0.00325687	12	Resistant	DPDDALLPEMRRREASDDEGSEEGRARIGSD
Os01t0595100-01	S69	-2.25694	0.00106936	12	Resistant	LLPEMRRREASDDEGSEEGRARIGSDRGDGD
Os01t0666600-00	S132	-2.27529	7.56e-06	12	Resistant	LPLGKKLKEGLKKLNSLTVSQRRNIKRQALL
Os01t0687300-02	S555	-1.68002	1.05e-05	12	Resistant	KGVSSGSKGNEAVNTSAEHRDFYPKATCANN
Os01t0716800-01	S318	0.802895	0.00175402	12	Resistant	SRVPSMKIFDRSHNLSFKDYVSSLEEPIHQK
Os01t0763000-01	S180	-0.964443	0.0747773	12	Resistant	ASLDEYAEQARQQDDSDEEEARDFVED____
Os01t0835500-01	S693	0.81195	0.0518442	12	Resistant	LKDLLNNIKSNEEVESIHGSEIGSFKNNGPG
Os01t0869800-01	S263	-0.819115	0.0852098	12	Resistant	FFFIAAINPGTGKFVSDDDEE__________
Os01t0924900-01	S287	-0.968131	0.0778174	12	Resistant	GEEDDEDSEAKDNAGSDEEPDEPPAKKKATD
Os01t0948900-03	S76	0.829355	0.000622841	12	Resistant	AAPPGALLLDHLSPRSPSGGASASSPRGAGG
Os01t0957000-03	S30	0.973229	0.0258903	12	Resistant	EGIRFARSDSRFRSLSPAPIPIPTAPSFRSL
Os01t0959000-01	S262	1.14892	0.00255146	12	Resistant	SPRRQPDPSPRRRPDSPPIRRRADASPVRRG
Os01t0963600-01	S41	0.867659	0.00275576	12	Resistant	HGHGHGHGHGGMRVESHTDDYYSEGGEIDRG
Os02t0203000-01	S66	-0.809758	0.0182911	12	Resistant	SSSGGHHMEIKEGMESDEEIGRVPELGLEPG
Os02t0204000-01	S239	-0.946434	0.0500757	12	Resistant	RDALRRTEGSDDGVESDSD____________
Os02t0229400-02	S305	1.40961	0.00326984	12	Resistant	YASDGAGGDYEDNVHSPLLSRQTTSAEGKDI
Os02t0229400-02	S328	0.827495	0.00106936	12	Resistant	TSAEGKDIAHHAHRGSALSMRRRSLLEEGGE
Os02t0229400-02	S331	0.801817	0.00310914	12	Resistant	EGKDIAHHAHRGSALSMRRRSLLEEGGEAVS
Os02t0608500-01	S69	0.873137	0.00132564	12	Resistant	GGGARPTRFGLARQSSLDPTPREGGGAAEDG
Os02t0612300-01	S230	-1.48763	0.0222043	12	Resistant	AIDSEKNPRFREKGDSDEEDDDYDKRRRR__
Os02t0649900-01	S18	-1.22189	0.0079979	12	Resistant	AAAPEIERCDAGDVESDHDGAAAAAERVPPW
Os02t0827300-01	S134	-0.834515	0.00467463	12	Resistant	DEAGTDAAKKAAGSDSDDDEQGTQQKKEGGL
Os03t0140700-01	S109	1.01144	0.00158028	12	Resistant	KCAPRSKPTTLETIQSFTQRGGASTDEEEEE
Os03t0206700-00	S519	0.856373	0.0048768	12	Resistant	YAGGESPALSYRPTPSFNGRHRPGVPDEVSR
Os03t0223000-02	S666	-0.819308	0.00466087	12	Resistant	DEIRRSSLGDRPATDSAGEGEEPSL______
Os03t0270200-01	S797	-1.60124	6.89e-06	12	Resistant	AETVDMASDLEKDRESDSDADARKKGSYNGR
Os03t0596900-01	S250	-0.872287	0.0549526	12	Resistant	GGKDGNKDEAEEEEVSEADKKVEENKEETPK
Os03t0602600-01	S69	-0.900115	0.0351286	12	Resistant	SSMAKKSSQDVAEGSSDDESDGETSKTKKRA
Os03t0737200-01	S913	-1.66683	1.96e-06	12	Resistant	APPGKGVSRWRSDESSEDEDDKRTSGYMESG
Os07t0150500-01	S789	-1.5187	0.000629799	12	Resistant	SGSKICGSTKADSVESGEKMSHGIGHESNLQ
Os03t0822800-02	S109	-1.39026	0.00688264	12	Resistant	EFVEFLENELKIDDSSDAEDNANDPYTQSGG
Os03t0827700-02	S345	-1.0344	0.0130122	12	Resistant	RSRGGGSRGGRGGWDSDGEDRFRRGGRSFRS
Os03t0835100-00	S811	1.04154	0.00106936	12	Resistant	TNSLSARVASPANLFSLRFRMPPLPHFLSSL
Os03t0853700-01	S273	-0.909692	0.0547055	12	Resistant	DGGGVLSSREAAGGSSDEDDDETRGRIAMYA
Os04t0151800-02	S155	-2.00946	2.23e-06	12	Resistant	VVLEDVSTGKTAANGSPGGNDSPGGSDRKRV
Os04t0151800-02	S161	-1.81601	1.17e-06	12	Resistant	STGKTAANGSPGGNDSPGGSDRKRVRRPYQT
Os04t0234600-03	S379	-0.805545	0.0271251	12	Resistant	GSKNEIIRFEETLYGSSRLTAGATVGAAA__
Os04t0423600-03	S113	-0.897526	0.0256069	12	Resistant	KSGADDYSSSGGYSKSGTDNYSGSGGYNKSG
Os04t0455401-02	S160	1.84503	0.00334956	12	Resistant	IDGEEIARNQRASEVSDNDGYEEFNDRAVNY
Os04t0459800-02	S568	-0.803347	0.0451578	12	Resistant	KPRRENEEDNDVEQASDDNAKNDSEDGYERS
Os04t0461100-01	S83	-0.851418	0.000956859	12	Resistant	AEEGEEEKQVGGGDASAGEEAQEYKVKVPER
Os04t0497900-01	S497	-1.44533	0.00843587	12	Resistant	EVIDVREEVETEEVESDDESEKYWDEQWKQA
Os04t0508900-00	S98	-1.33055	0.0272263	12	Resistant	RRRNHEDDDDEEEEESGEGRVLEAWERAYAD
Os04t0605500-01	S1086	-0.96938	0.021838	12	Resistant	GSKQAADAKGDDADHSDV_____________
Os04t0645100-02	S623	1.10592	0.00334712	12	Resistant	TGHTFQRKQGYAHSQSTILRGSNSPPTMNPH
Os04t0682800-01	S391	-1.16302	0.00896292	12	Resistant	LAVEGIEQLESSREMSDDESTDKLLVEPQKE
Os05t0112101-01	S170	-2.13252	2.02e-06	12	Resistant	LLPAPRTVRFADETGSPPRGSTAATVQEMDT
Os05t0350500-01	S2	-1.40228	0.0477315	12	Resistant	______________MSSDDEVREEKELDLSS
Os05t0350500-01	S3	-1.40228	0.0477315	12	Resistant	_____________MSSDDEVREEKELDLSSS
Os05t0368100-00	S30	-1.32018	0.000956859	12	Resistant	KAASVAPRDAGDAPSSPRAAVGGEQQSSAAA
Os05t0512400-01	S360	-1.02823	0.0214224	12	Resistant	GKVQELHDEAEQEHGSDADESSETSSSAEAE
Os05t0520100-00	S89	0.951776	0.0337703	12	Resistant	DAAASELLLPVASSPSPRSAAAAASRSPSWD
Os05t0540900-01	S107	0.87311	0.00575098	12	Resistant	LYAPPPAPAPLARTSSVLDRLRSFGLYRFRS
Os05t0579000-01	S8	-2.47287	0.0272263	12	Resistant	________MSFRGEESGGEDGGRTASASDLR
Os05t0579000-01	S51	1.53758	0.000956859	12	Resistant	SSAGGGGGMGSRLGSSAYSLRDSSVSAVLCT
Os06t0106100-02	S113	-0.936712	0.0300132	12	Resistant	EAEDKIVPREIDADDSDVEPRSDDESDEDDD
Os06t0129400-01	S485	-1.33595	0.00272201	12	Resistant	DSSKKDEDDDEEVDDSEEGTHDSRKPATSIG
Os06t0319800-00	S89	-1.94593	0.00112745	12	Resistant	SRRRRGQPPPSKEEGSEEEDEEEEEERDVAI
Os06t0649000-01	S123	-0.877404	0.0174636	12	Resistant	GGSVSPSRKRIRSVDSLDDAAHHRKPSPPFV
Os06t0698674-01	S217	-0.910524	0.0144436	12	Resistant	GKKKAASGSDEDHSNSPTRSHDGDNVAADED
Os07t0124500-01	S56	-0.883427	0.00325687	12	Resistant	QNRYLRTTNASDSDESDSGQRVVRSLKDKRN
Os07t0161600-01	S49	0.886077	0.00314772	12	Resistant	EPSQPPGYPPRESSHSSVTSSTAPERVTIAD
Os07t0186000-02	S121	-1.04279	0.00106936	12	Resistant	QNTIVKHVGATAASASA______________
Os07t0223700-00	S232	0.809618	0.0293568	12	Resistant	KQSGSNDSGSTSAGQSPRLKSFASRSFVAND
Os07t0258700-01	S26	-1.06699	0.0491743	12	Resistant	EEEDAGTCKECYEEASETEEELKREIDDLRS
Os07t0660200-02	S55	-1.11166	0.00112745	12	Resistant	SRQWNLNEKAEDAYHSDEEQYDGGRSGPNSS
Os08t0117100-01	S120	-1.75386	0.00182149	12	Resistant	AGWRGESHEDDQEEGSGSGEGRRPRRSRPRE
Os08t0191700-03	S3	-0.810212	0.0414058	12	Resistant	_____________MASGSEAEKSPEVVLEWP
Os08t0276200-01	S197	0.946619	0.000902047	12	Resistant	FPITPKAVMPLQRSPSGTEGSVRRSVLEKSA
Os08t0301500-01	S703	1.02619	0.0094561	12	Resistant	PRHPRWQKSDDATEVSEADSPGDSLRDVHDI
Os08t0318500-01	S256	-1.79581	0.000105824	12	Resistant	GRLVNSMQPLSRRTRSIKGDNHFGASADGIP
Os08t0366000-02	S10	-0.829117	0.011342	12	Resistant	______MAGKVEKMASIDAQLRMLAPAKLSE
Os08t0385900-01	S81	-1.82138	7.56e-06	12	Resistant	HGRSRSRSRDRSRSRSRDDDLRNPGNNLYVT
Os08t0390000-02	S530	-1.05321	0.000593677	12	Resistant	EKKARKRSATAGGAESEEAAESDAKSDEAEA
Os08t0416400-02	S7	-2.23726	0.0143272	12	Resistant	_________MKQEDDSDEEDNRKRRRRSSGT
Os08t0468700-00	S64	-1.04251	0.00986125	12	Resistant	CGFPPLVSPPSRKPPSDGSDDEEEEQEDWRE
Os08t0525000-01	S5	-0.910616	0.0137687	12	Resistant	___________MGDESEGETEEYLFKVVIIG
Os09t0460700-01	S160	0.854587	0.024538	12	Resistant	ITEHGDTARVFVAGDSAGGNIVHDVLLRASS
Os09t0476100-01	S489	-0.941228	0.0169691	12	Resistant	EGGSHGKERPPEREWSGASDRRREREKDLPP
Os09t0476100-01	S492	-1.00322	0.00465623	12	Resistant	SHGKERPPEREWSGASDRRREREKDLPPPPD
Os09t0553900-01	S345	0.812088	0.000178057	12	Resistant	VSRSEPKLTPTKGSPSPDLRGIDDFKLDEPS
Os09t0553900-01	S309	0.988986	0.00105378	12	Resistant	LFNQTGAATKINSSSSSSSLFARKQSKLSFS
Os09t0553900-01	S104	0.818656	0.00525777	12	Resistant	DDGDKGARRAPSKSQSFAAVTTPGGEAAAVA
Os10t0330000-01	S146	-1.56447	0.00396641	12	Resistant	KGAESLMEKKGGGEESAGSGGAAGGLFKMAQ
Os10t0330000-01	S149	-1.7534	0.00107512	12	Resistant	ESLMEKKGGGEESAGSGGAAGGLFKMAQGFM
Os10t0375600-01	S962	0.804878	0.00432146	12	Resistant	KQTEERLQKALARVKSMVQYPEARDQYQRIL
Os10t0442600-02	S3	-0.830255	0.0852098	12	Resistant	_____________MASQGEPSSSADPKGKKD
Os10t0470900-01	S102	-1.86173	0.00116352	12	Resistant	QAAKAANPSAGGRHASGGGGGGGGAGGGGGG
Os10t0539900-02	S303	-1.41676	0.0163982	12	Resistant	GDWDAESQREGEDYGSDHGGDDIEDSLQSPL
Os10t0539900-02	S316	1.25847	0.00510819	12	Resistant	YGSDHGGDDIEDSLQSPLISRQATSVEGKEI
Os10t0556200-01	S463	-3.94466	3.17e-07	12	Resistant	KLNHQQQQQQDQPSNSRQ_____________
Os10t0556700-01	S928	0.875021	0.0193416	12	Resistant	TVSAPLQPTGFLRSRSSAPSGIRQPSFTTGF
Os10t0569200-01	S689	-1.22597	0.0334885	12	Resistant	EEERPYRMELRDGEASDDEEEYDTKEVEIEE
Os10t0572300-02	S50	0.804893	0.0175495	12	Resistant	GSKGLAALGLESKPISSLRRDVSAGTDMEKL
Os10t0572300-02	S51	0.804893	0.0175495	12	Resistant	SKGLAALGLESKPISSLRRDVSAGTDMEKLS
Os12t0101800-01	S388	1.38816	0.0135329	12	Resistant	RDEDPLIDSDDERPESFEDEFRRKEMRRGID
Os11t0158400-01	S73	1.21837	0.00325687	12	Resistant	PVPEPELLARLRRAYSSSAGTTRLDLSAIGK
Os11t0533100-02	S126	-1.52175	0.00325687	12	Resistant	QLRGDGDGAASQEGESDGDGDEGGGGRRKGV
Os11t0587600-01	S47	-1.80743	0.000691394	12	Resistant	SFRQAEADDPFGRAASQQGHDDDEENLRWAA
Os11t0615100-01	S10	2.87567	7.56e-06	12	Resistant	______MADHQPAASSPKRKKKHSKKPEDSN
Os11t0646300-01	S278	-3.56985	1.16e-07	12	Resistant	KDDGHDKKATTAAASSPSQDHHDADKKKPVA
Os12t0405100-01	S401	1.97208	9.44e-08	12	Resistant	KFDHPMGTLMYGSATSPRGDVSSMHYQLSPS
Os12t0407500-01	S543	4.18071	1.01e-06	12	Resistant	VSNKESARNDKDDVFSDSEAEDGSSKGRREK
Os12t0566500-01	S70	-1.12525	0.0223434	12	Resistant	AAAAAVARVREEGEVSSGADDDEPLRARFTA
Os12t0577100-01	S371	-0.82339	0.00112745	12	Resistant	SRYNTNIVPEFSSRSSAEYSTARQQVRFDPF
Os12t0596800-01	S40	-1.1095	0.0174288	12	Resistant	HEGHSSDNARGAYDESDNEDIDRAIALSLSE
Os01t0233000-01	T146	0.805598	0.00839575	12	Resistant	KEEPKPEPEAEAAAETTSREVAVEEEKKEEE
Os01t0233000-01	T147	0.957865	0.00105378	12	Resistant	EEPKPEPEAEAAAETTSREVAVEEEKKEEEA
Os01t0615050-01	T58	-0.824294	0.00741277	12	Resistant	FDENRVRIWVDTVAKTPTIG___________
Os01t0827500-01	T25	0.829716	0.0112421	12	Resistant	LATVQHIVKTLGRTDTMTEDILKVFSNYDGR
Os01t0924900-01	T334	-0.825616	0.0115089	12	Resistant	ASTRPAKGVSKPSQDTEEDDEPEVELESKKV
Os04t0421900-01	T1089	0.991753	0.0389653	12	Resistant	HQPVQVSSPSFRRQQTSTNSPAASRRRR___
Os04t0509600-02	T418	1.12529	0.00175327	12	Resistant	HDKSGVGGFMLRSAQTRVEPAAAAASNSNNQ
Os06t0606700-00	T100	0.815866	0.00301773	12	Resistant	EEDVLGAAVPLRRLLTSTGLDADTGRGREGD
Os06t0677300-01	T145	0.847646	0.0149978	12	Resistant	VINSLSAKRTHSLPVTPIATSDKTSSPANQI
Os07t0492000-01	T91	-0.819912	0.00907102	12	Resistant	EGKDVVATGRRIIGATRPWEAAPGTIRADYA
Os11t0704700-01	T487	-1.18623	0.0182368	12	Resistant	PEYSDRRDAFIGHDETPPSAEWGSKLGTVQV
Os12t0438600-01	T49	-1.06953	0.00127981	12	Resistant	AAMSSLEQPLLKRSNTLTASHLAMVGAKVSH
Os12t0562500-00	T225	0.880152	0.00422991	12	Resistant	SDRDAKEEPTSSGTTTPRGDAPRGAFATEES
Os05t0403400-01	Y346	3.44789	1.53e-08	12	Resistant	CAVLNVLLREGKIKRYGREMDLLRPLQRSNI
Os12t0292400-01	Y140	-0.812342	0.00520793	12	Resistant	DATQVLKELEEAKKAYPDAFVRIIGFDNVRQ
Os01t0147200-01	S223	-0.866975	0.0175495	12	Resistant	NFIDDTGVDPADRYGSDNDGHSPRHYPQAEE
Os01t0147200-01	S229	-0.866975	0.0175495	12	Resistant	GVDPADRYGSDNDGHSPRHYPQAEEGEEDDE
Os01t0607900-01	S669	-0.895613	0.0180797	12	Resistant	GRTTTEESEEGVRGTSEEERSRGTPPAAPTP
Os03t0224200-02	S145	-0.998813	0.0617019	12	Resistant	HVIRKKFNENKEHEHSGSLDDTDRTRPTNND
Os03t0224200-02	S147	-0.998813	0.0617019	12	Resistant	IRKKFNENKEHEHSGSLDDTDRTRPTNNDNE
Os03t0758800-01	S2	-1.66077	0.0272263	12	Resistant	______________MSDSEEHHFESKADAGA
Os03t0758800-01	S4	-1.66077	0.0272263	12	Resistant	____________MSDSEEHHFESKADAGASK
Os03t0853700-01	S272	-1.07814	0.0784971	12	Resistant	LDGGGVLSSREAAGGSSDEDDDETRGRIAMY
Os04t0151800-02	S155	-2.25151	3.17e-08	12	Resistant	VVLEDVSTGKTAANGSPGGNDSPGGSDRKRV
Os04t0151800-02	S161	-2.25151	3.17e-08	12	Resistant	STGKTAANGSPGGNDSPGGSDRKRVRRPYQT
Os05t0463800-01	S14	1.18606	0.000575141	12	Resistant	__MADGPGSPGGGGGSHESGSPRGGGGGGGG
Os06t0698859-01	S93	-0.814213	0.022786	12	Resistant	RDNHHRGGGGGRGGGSSSPPPYRSGRRHSPS
Os06t0698859-01	S95	-0.814213	0.022786	12	Resistant	NHHRGGGGGRGGGSSSPPPYRSGRRHSPSRR
Os07t0448800-01	S285	-1.37124	0.00132931	12	Resistant	YHQYILRAGAIKALGSFRSNA__________
Os07t0448800-01	S288	-1.37124	0.00132931	12	Resistant	YILRAGAIKALGSFRSNA_____________
Os01t0674700-01	S219	-0.616359	0.0230819	24	Suscetible	KVDEYVQRRIVRGEISEDEGNVDKNERKQFT
Os02t0126800-01	S61	-0.568317	0.0230819	24	Suscetible	LAARSSSAADAASASSPSERSSWKSMEFEIQ
Os02t0819300-01	S243	0.859107	0.0936391	24	Suscetible	NSRNAFDSPNPIRPDSSRAQLQSRSESMNGL
Os04t0504800-03	S150	0.474161	0.0971296	24	Suscetible	QSYDMGGFPVRDAGLSPAPIGTLTSALANAN
Os07t0438500-01	S133	0.461052	0.0936391	24	Suscetible	ERKSFAENENRSRHVSTSSVPRIPSRSGSSQ
Os07t0555200-01	S189	0.719345	0.0230819	24	Suscetible	GGTGGSTMQFPARTSSAPPNLDEQKRMQALP
Os10t0556200-01	S221	-0.75551	0.0365783	24	Suscetible	TNNSTSLEDRTEDKGSPETENTSIAGGASDS
Os01t0101600-01	S67	-0.584397	0.0842946	24	Resistant	LHRPSSPAQASRDAYSDADDDDDDRPHAPPG
Os01t0104800-01	S112	-0.742832	0.0470311	24	Resistant	KRAERAVKQIAGGDDSMDEHEDDHKDKNSWG
Os01t0155600-02	S317	-0.825798	0.037574	24	Resistant	SPSPRDYEDNGNHRASPRGSASP________
Os01t0179300-01	S265	-0.599916	0.0965142	24	Resistant	AKESQEPADGTEETASAEPDEDTTSVDVKER
Os01t0187900-01	S221	0.408001	0.0867203	24	Resistant	SHLVKQKEPEFARHLSDLQLRKHEESEFTEP
Os01t0208700-01	S56	0.597325	0.0628311	24	Resistant	VREMAVAEGRRQHEYSIDARLRQLAPEKVSA
Os01t0337600-02	S712	-0.74875	0.037574	24	Resistant	ERGLEKEEEDYFNEDSDEEDSVRRTKHAQKQ
Os01t0595100-01	S64	-1.5463	0.0545098	24	Resistant	DPDDALLPEMRRREASDDEGSEEGRARIGSD
Os01t0619800-01	S15	-1.05726	0.0474431	24	Resistant	_MPPRRRDRRRPRDPSPETSRASTSAASSSS
Os01t0622600-01	S365	-0.542974	0.0506821	24	Resistant	NKLKKVALKVVAENLSDEEITGLKEMFRSLD
Os01t0655400-01	S20	0.851804	0.037574	24	Resistant	SRHRSSSHRSHRRGGSVERSESEGDEAGGGA
Os01t0672800-01	S449	0.392032	0.0920279	24	Resistant	SVAMADKLNAGSNVTSPREWSG_________
Os01t0769900-01	S469	-0.990681	0.067298	24	Resistant	MATAVDIGEHSYNEDSDDDEEDADKVVAQPE
Os01t0819000-02	S301	-0.519359	0.0815027	24	Resistant	IGRPVTSNGRSSAPSSAPSSRPSSPNSRARA
Os01t0819000-02	S309	0.556497	0.0500895	24	Resistant	GRSSAPSSAPSSRPSSPNSRARAPVRPLDIP
Os01t0835000-01	S786	-1.2708	0.0940241	24	Resistant	QMVDTPKKDDEKQGDSPQEGEQRVDTPRRDS
Os01t0844800-02	S313	0.394924	0.0916943	24	Resistant	SRNATPDSHYVPRVPSPGLPPVGVRINSNEK
Os01t0897800-03	S524	0.948779	0.0563149	24	Resistant	ANDLGQVTAEKGTTESDGSNKVGSLTSRKRH
Os06t0608700-03	S32	0.543486	0.0524416	24	Resistant	AYIGTPGKGILAADESTGTIGKRFASINVEN
Os01t0910900-01	S85	0.884601	0.024496	24	Resistant	EDFNTCTGEFRERKQSFLLKSD_________
Os01t0917400-03	S41	-0.415097	0.0612708	24	Resistant	GTMASWAFPRGSFIPSPRWQNPSNYAPMIVP
Os01t0939700-01	S7	0.441917	0.0309898	24	Resistant	_________MAAAAPSPPPVAALEQMSRTKM
Os02t0124700-01	S227	-0.69811	0.0557754	24	Resistant	NAEGNADVSKEATSGSGDEELEADKHGEEVR
Os02t0167500-01	S119	-0.479335	0.0829086	24	Resistant	DFEDRYRSSHQSREDSREDSYERDRDYDRYS
Os02t0191700-00	S128	0.452478	0.0557754	24	Resistant	RPSGVGTGGQSNRSASPLRPATARAVKEVIP
Os02t0255700-02	S124	-1.23607	0.0372463	24	Resistant	DGSAVTENPKSWADYSDGEAEAVEVAS____
Os02t0475300-03	S428	0.482437	0.0927881	24	Resistant	GCAIQRTEWAAAPAASQRGSFLTTISTTLSS
Os02t0553200-01	S434	-0.767715	0.0330533	24	Resistant	FVAAKYSYGKKELSDSMKQKIRAEYEGFGGS
Os02t0562300-02	S109	0.478072	0.0474431	24	Resistant	KSVTTRSDTAAAATNSPVSYGSSNTHKQLSQ
Os02t0564300-01	S376	-0.524852	0.067298	24	Resistant	GSAIGKDRVVGGSSFSDSEVTRNGFEPKWRS
Os02t0608500-01	S69	0.48573	0.0896205	24	Resistant	GGGARPTRFGLARQSSLDPTPREGGGAAEDG
Os02t0612300-01	S230	-0.94759	0.0372463	24	Resistant	AIDSEKNPRFREKGDSDEEDDDYDKRRRR__
Os02t0700600-04	S308	-0.51548	0.0767355	24	Resistant	ESNNKLTTNRVPARNSPGHPVLRHSRSLPET
Os02t0708200-01	S10	-0.982465	0.0932449	24	Resistant	______MDRSDSMADSPRRRNGLLRDQVQLV
Os02t0717600-01	S465	0.407717	0.098917	24	Resistant	PAPYPEFAAGLVRQDSFGGGELPRQDSFAIG
Os02t0728300-00	S368	0.542298	0.0506821	24	Resistant	VEQILSKGHVGDDVRSDSEGEEEHED_____
Os02t0736100-01	S406	-0.693478	0.0877454	24	Resistant	DNMSKISPNGMLARRSPSFNSRSSLSTSSSL
Os02t0741100-02	S409	-0.711255	0.0505201	24	Resistant	KKEKKSKSKSMEGSRSDDDGPRKEKKPKERL
Os02t0775100-01	S22	0.469378	0.0417166	24	Resistant	RTPLLGGEGGSTRPPSLRRRDSARSLRSTFL
Os02t0786000-01	S937	-0.599644	0.024496	24	Resistant	SGRDFENASTDSEKLSPRFLSYFQLRSPFKR
Os02t0816900-01	S1224	0.382777	0.0842946	24	Resistant	PTSLFGRMAQGLRSASFVNMHVEATDVVRQV
Os02t0819300-01	S243	0.679004	0.0825153	24	Resistant	NSRNAFDSPNPIRPDSSRAQLQSRSESMNGL
Os02t0826100-01	S261	0.594078	0.0459746	24	Resistant	STAKKDMRFARFGASSEEESGYDELEARSAI
Os03t0147400-02	S177	-0.856864	0.0372463	24	Resistant	MDCISEPIIRSNSVRSTSANENLRSRSVNSE
Os03t0197200-01	S288	0.876444	0.0500895	24	Resistant	ANGTVGREDGHGQNKSTELTTQQ________
Os03t0218300-01	S83	0.673475	0.0215751	24	Resistant	SPRGYGGDRAMHRSESFSGFRREFPKGFRSE
Os03t0223100-02	S478	0.677407	0.0557754	24	Resistant	AAAATFRPESPFRYVSFHGGPRVCLGKEMAY
Os03t0255000-01	S166	-1.42276	0.0777684	24	Resistant	STFTCTHGGKARADASPSDGSGARYPLRSSK
Os03t0255500-01	S44	0.532828	0.0554411	24	Resistant	DSSAPVRAQTIDELHSLQRKRSAPTTPIKDG
Os03t0263900-01	S609	-0.38904	0.0612708	24	Resistant	LLRKEMNETDVPISYSGAGNPEKSIRKAALE
Os03t0270200-01	S582	-0.429708	0.0628311	24	Resistant	DFSADLELKKAHDDLSPGEKSPSQHSGKETR
Os03t0270200-01	S513	-0.880893	0.0474431	24	Resistant	LSSDSEHRKLTKSLNSPNKPERNSTRDSSLK
Os03t0321500-01	S251	-0.829626	0.0985714	24	Resistant	AEKSPINGREDDFAESEDDFDNPSSEPLVRV
Os03t0413000-01	S12	0.448463	0.0877454	24	Resistant	____MPDSDNDSGGPSNYAGGELSSPREQDR
Os03t0672400-01	S714	-0.442909	0.0505201	24	Resistant	SGYGRRKSAKEDESLSLDPVSRRDSAAQPTS
Os03t0703300-01	S269	-0.543541	0.0372463	24	Resistant	KSGNMPKEEKEGYGDSEHGMHEEKSLSESVG
Os03t0711800-01	S637	-0.380822	0.0767355	24	Resistant	LVESYTQKDLPNAVGSPDVAKVSNSSINEES
Os03t0712700-01	S124	0.446901	0.0683995	24	Resistant	GADGSKATGAFILTASHNPGGPTEDFGIKYN
Os03t0773800-03	S18	-0.473491	0.0842946	24	Resistant	PDSASHRIARVAAHLSPSPRPQMEEGVRPAP
Os03t0788300-01	S386	0.748521	0.0309898	24	Resistant	KDKLRKDGSSKLLSHSFKDLGNKDIRSDNVA
Os03t0801900-01	S254	0.607601	0.024496	24	Resistant	PPPPKPAPSRLESSLSFSAPLHKVEGRAIYY
Os03t0815700-01	S16	0.46099	0.049877	24	Resistant	MSGLYSPGFSPARNLSPQIRSNPTDVDSQYL
Os03t0827700-02	S345	-0.470502	0.0829086	24	Resistant	RSRGGGSRGGRGGWDSDGEDRFRRGGRSFRS
Os03t0853700-01	S272	-1.32061	0.0899136	24	Resistant	LDGGGVLSSREAAGGSSDEDDDETRGRIAMY
Os03t0853700-01	S273	-1.31986	0.0927396	24	Resistant	DGGGVLSSREAAGGSSDEDDDETRGRIAMYA
Os04t0107900-02	S227	-1.73523	0.0334839	24	Resistant	YPIYLWSEKTTEKEISDDEDDDIDDSKGKEK
Os04t0107900-02	S237	-1.80569	0.0505201	24	Resistant	TEKEISDDEDDDIDDSKGKEKEGDIEEV___
Os04t0118900-01	S194	0.574637	0.0842946	24	Resistant	GGYGRRDDSPYRRSVSPVYRSRPSPDYGRQR
Os04t0151800-02	S155	-1.02911	0.098917	24	Resistant	VVLEDVSTGKTAANGSPGGNDSPGGSDRKRV
Os04t0151800-02	S161	-1.13359	0.0875056	24	Resistant	STGKTAANGSPGGNDSPGGSDRKRVRRPYQT
Os04t0304200-02	S82	-1.12266	0.0557754	24	Resistant	TGSGKSSVDGGVGRASHDSLPRVSQELKDAL
Os04t0401700-01	S31	0.800731	0.0309898	24	Resistant	EPAATATASRLKRHDSLFGDAEKVSGGKHHG
Os04t0421900-01	S1004	-1.38117	0.037574	24	Resistant	EALENPGHHRRPTRGSEDAASDDRQSVSPDD
Os04t0421900-01	S1009	-1.00898	0.0506821	24	Resistant	PGHHRRPTRGSEDAASDDRQSVSPDDLLALA
Os04t0437600-01	S700	0.614953	0.0557754	24	Resistant	TISDTWQDISQLKVQSPYGSPKRF_______
Os04t0440000-03	S154	-0.849394	0.0825153	24	Resistant	VGAEVSDRSPKHKRDSGEGAETANESRSVEE
Os04t0462500-05	S243	-0.424536	0.0842946	24	Resistant	MQLLRDNLTLWTSDISEDTAEEIREAPKRDS
Os04t0501600-01	S823	0.798308	0.0215751	24	Resistant	NGLSTKRKQKEKEGESSEEEEHVSAKISTGK
Os04t0501600-01	S824	0.64799	0.037574	24	Resistant	GLSTKRKQKEKEGESSEEEEHVSAKISTGKK
Os04t0504800-03	S150	0.425389	0.0554411	24	Resistant	QSYDMGGFPVRDAGLSPAPIGTLTSALANAN
Os04t0533300-01	S80	0.584061	0.0214988	24	Resistant	KVADEPPAEKPAQGGSNDRDVALARVETEKR
Os04t0539800-01	S180	0.450922	0.0866829	24	Resistant	AQAVEVSRRQNRVRESAPNGDVITKLEAAEY
Os04t0605500-01	S1086	-0.922126	0.0474431	24	Resistant	GSKQAADAKGDDADHSDV_____________
Os04t0629000-03	S41	0.472549	0.0574082	24	Resistant	QEQPRRPRRRVAPSPSNTSSRSRPGALTSTD
Os05t0222200-02	S696	0.674562	0.0506821	24	Resistant	HNQPPHPMAVQEGLNSPMPY___________
Os05t0241000-01	S623	0.507294	0.0612708	24	Resistant	PSNEEEKTRSSEDDDSGGEGTAEAVRTIQPS
Os05t0395300-01	S191	0.570939	0.0628311	24	Resistant	NESALFRRAQLKALVSIHSKEAGKGGELTHD
Os05t0566900-02	S112	0.886136	0.00203986	24	Resistant	SRGVRGGADRGGRNSSFHSSSIDNVASRSIS
Os05t0579000-01	S46	-0.828213	0.0215751	24	Resistant	SWYKMSSAGGGGGMGSRLGSSAYSLRDSSVS
Os05t0594500-02	S665	-0.467673	0.037574	24	Resistant	AGGSGGKRAAERIIVSDDENEDAEAPFLQKL
Os06t0149900-01	S51	0.516714	0.0506821	24	Resistant	QLIGWTPLVELKRIASKDGIDARIVGKVEAY
Os06t0187900-02	S141	0.959252	0.0506821	24	Resistant	SPRYRRSPSYGRRSYSPAGRSPRRRSVSPAR
Os06t0308800-01	S206	0.566468	0.0858047	24	Resistant	EASSQHVDQDFSRRDSFSAVQPGNNALRHST
Os06t0319800-00	S89	-0.69009	0.0506821	24	Resistant	SRRRRGQPPPSKEEGSEEEDEEEEEERDVAI
Os06t0526600-01	S88	0.755023	0.0372463	24	Resistant	DWISDLKTDSFHLGLSSGDEGEASTRGPAAS
Os06t0622300-01	S132	-0.407367	0.0927396	24	Resistant	GDNKGADGEKQLMLASAGEDVEDPVLSKLAS
Os06t0624900-02	S213	-1.26476	0.0628311	24	Resistant	GYDQLGRFDRGMIRWSDDEGSKSNTAPITPT
Os06t0643000-01	S301	0.388652	0.0829644	24	Resistant	SEEDHDSNPGHARKDSAESIGSDLSSLRGSE
Os06t0643000-01	S304	0.938793	0.0363612	24	Resistant	DHDSNPGHARKDSAESIGSDLSSLRGSELSV
Os06t0677300-01	S180	0.886629	0.037574	24	Resistant	TTDDQDVQARIRRSLSVPGNRKNRSLRRADS
Os06t0712400-01	S268	0.517162	0.0812744	24	Resistant	RRGDREEEEELRRVLSLSKAENANAVDGSGS
Os06t0724600-02	S53	0.464394	0.0866829	24	Resistant	SPVPDPRSQARSRSRSREREPDAVNHGNTLY
Os07t0103200-01	S84	-0.553609	0.06356	24	Resistant	ADASTSRDRDVDDADSDLEEEIQDVPRGSKK
Os07t0134500-01	S575	0.423969	0.0825153	24	Resistant	VRIVDHFVIPRTPPDSPTSGSAS________
Os07t0137900-01	S425	0.527761	0.0866829	24	Resistant	LRGFPGNTDLPARADSLRPETSAYVVPQRSR
Os07t0137900-02	S25	-0.880096	0.0215751	24	Resistant	VNPMLTEVANRREDDSDQQEVRSHERGIGIG
Os07t0155600-01	S666	-1.44153	0.0554411	24	Resistant	TFSRGKGSDAGNGSGSLSRLSGLGRAARRQL
Os07t0409100-01	S496	0.414779	0.0505201	24	Resistant	GKAGKFMGKTVAGPFSMSRKNGSSSTAPQAE
Os07t0438500-01	S133	0.540049	0.0238336	24	Resistant	ERKSFAENENRSRHVSTSSVPRIPSRSGSSQ
Os07t0438500-01	S567	0.923929	0.0842946	24	Resistant	HSNKNPPPHSGRVFHSERIPREQAGSLNRLS
Os07t0456700-01	S150	0.662179	0.0474431	24	Resistant	PVGIQATLKLEGDGSSTNYQSVARISASKDC
Os07t0486500-02	S20	0.587861	0.0931004	24	Resistant	ESPQWRQKATNFFSSSSFKLKQAGQSAGDNI
Os07t0546100-01	S501	-0.829613	0.0842946	24	Resistant	PQSRLTSVPSPKVPQSPGTRDQVGFSRLTDN
Os07t0555200-01	S189	0.500109	0.0532935	24	Resistant	GGTGGSTMQFPARTSSAPPNLDEQKRMQALP
Os07t0564700-01	S70	-0.680023	0.0128577	24	Resistant	SEGLPSPSGRAQPAVSPRGQTFGQRIMGNMM
Os07t0566200-02	S413	0.469511	0.0557754	24	Resistant	NDQNWSGLDGVTRVNSLVQLPRFSEERAIG_
Os07t0582400-01	S494	1.42028	0.00203986	24	Resistant	EEMSKLFGDTAAASESDEPAKEKKKVEMAAT
Os07t0622100-01	S231	-1.40849	0.0866829	24	Resistant	LLAQRLKEQRERRSESLAKRRSKLSSAAKAA
Os07t0623100-01	S217	0.693012	0.0222066	24	Resistant	KQAEGRLQRALARVKSMTQYPEAREQYSRIA
Os07t0628700-01	S317	0.566313	0.0916943	24	Resistant	FCCWRRRTKATKLSLSYSSRSEDIQNIESLI
Os07t0628900-01	S624	0.447621	0.037574	24	Resistant	LQAPYRPAYIFGRNRSYTETMDVPLPSGPHS
Os08t0178300-02	S295	0.627432	0.037574	24	Resistant	PRRRTRHDSEEPEDLSPPRRRTRHDSHEPKD
Os08t0178300-02	S244	0.583584	0.0474431	24	Resistant	PRRRTRHDSEEPQDLSPPRRKGRHDSEEPKD
Os08t0276200-01	S195	-1.20637	0.0474431	24	Resistant	SPFPITPKAVMPLQRSPSGTEGSVRRSVLEK
Os08t0282000-01	S237	0.396121	0.0767355	24	Resistant	VPATGVPVATLEQRASRNDAWSQRMREKYGL
Os08t0323000-01	S355	0.631044	0.0214988	24	Resistant	EENVPERLSKGVSTLSLGERKAFLLDMLESY
Os08t0366000-02	S10	0.412378	0.0612708	24	Resistant	______MAGKVEKMASIDAQLRMLAPAKLSE
Os08t0477800-01	S117	0.714836	0.0858047	24	Resistant	EAFHEAVKKELSHVNSPCDSTEEAGNLKAKT
Os08t0485600-02	S122	0.496118	0.0628311	24	Resistant	ENPSFPQTQTLARSPSPDPDQLTTNSRGVSV
Os08t0500700-01	S160	-1.05172	0.024496	24	Resistant	WESQAGGSFTVTRDTSGEQLGRGTKITLYLK
Os08t0513300-02	S89	0.399043	0.0513299	24	Resistant	SVTEAVLERKLADVHSETDDELIEELRSKPL
Os09t0247700-01	S3106	-0.445325	0.0920279	24	Resistant	FYSGKDANHNAQKTESGDIGSSTRTGSQSSD
Os09t0286400-01	S497	0.401329	0.0842946	24	Resistant	GGLRMKLKEFHKSTTSFTALDRNYLTPFFTS
Os09t0326900-02	S149	-1.06043	0.0505201	24	Resistant	TSSKSGAGKKKAAAGSDEDHSNSPTRSHDGD
Os09t0416200-01	S508	0.724227	0.00203986	24	Resistant	FWKKVMPDLPLEDGDSHHK____________
Os09t0487900-01	S279	0.651306	0.037574	24	Resistant	SLPSKRPRDDLPRQLSLPAASKNSSKPPSSA
Os09t0491756-02	S231	-1.80443	0.0215751	24	Resistant	SSSRSRDHDDYYRGGSHDYYRGGSRRSSERH
Os09t0526600-03	S173	-0.668388	0.0417166	24	Resistant	SGSGSAPGGGGGGSASGGDMGEENERLRREN
Os09t0541000-02	S249	0.994596	0.0791707	24	Resistant	YHKLVLRGEAAKALSSFRSTSVTA_______
Os09t0544700-00	S91	0.407087	0.0927881	24	Resistant	AARALDDAFFLASPPSPGPDRRDAVLAPAVL
Os09t0553900-01	S63	0.416741	0.0842946	24	Resistant	ADVVRAESRPRSRRLSLSPFRSRPKQDKNAI
Os09t0553900-01	S33	0.519904	0.0214988	24	Resistant	LSHTLYQAHTNRRTASLALPRSASEVNGGGA
Os10t0100700-01	S19	0.706691	0.0505201	24	Resistant	DGTDVVALYGGANGLSHKSGSFSVKVGLAQM
Os10t0151800-01	S37	-0.639347	0.0815027	24	Resistant	IMDDDDGYRRHRREDSDDPEEEDPDERQGEG
Os10t0189100-01	S167	0.398073	0.0505201	24	Resistant	VIRKRQANGGFIMSASHNPGGPDNDWGIKFN
Os10t0375600-01	S962	0.405717	0.0221914	24	Resistant	KQTEERLQKALARVKSMVQYPEARDQYQRIL
Os10t0388900-01	S126	0.486496	0.0842946	24	Resistant	IQWNHTKAAAADIADSPKTESADSKLTIVVA
Os10t0412050-00	S48	0.475292	0.0372463	24	Resistant	RGESSRTARLGGGGASLRRQPQPQAPSVRTI
Os10t0431900-02	S28	-1.21132	0.0985714	24	Resistant	NRVSSNAKPETPKIQSPSERDRSDESKLPSN
Os10t0502600-01	S210	-0.712875	0.0858047	24	Resistant	PEKAPATEEKPREVSSEEVKEKEDAVAAAAP
Os10t0539900-02	S303	-0.977781	0.0842946	24	Resistant	GDWDAESQREGEDYGSDHGGDDIEDSLQSPL
Os10t0539900-02	S265	-0.652524	0.0639281	24	Resistant	TLFGSVHEKMPEIMGSMRSTLFPNFGSMFSV
Os10t0572300-02	S57	-0.44758	0.0920279	24	Resistant	LGLESKPISSLRRDVSAGTDMEKLSLIQVAS
Os11t0105750-01	S385	0.460433	0.0948874	24	Resistant	GQGDTDLETASSAPSSPRSEDLDNVSVDSSS
Os11t0171300-01	S54	-1.15419	0.0890173	24	Resistant	GAYDDELVKTAKTIASPGRGILAMDESNATC
Os11t0236100-01	S211	-0.881306	0.0875056	24	Resistant	GDSAAAILDALRRRRSTDRPAASSAARAIGF
Os11t0444700-01	S155	-1.07756	0.0545098	24	Resistant	LFPRTTATTTAPLSRSPSPTAASRTAPRAHY
Os11t0537400-02	S38	0.442971	0.0506821	24	Resistant	GAEAPPPQRERLVPHSGPLSKRSGMRKSARF
Os11t0643700-02	S103	0.701731	0.0474431	24	Resistant	SLDESKLFGSGKKRASLDASDAGFSSGRQAV
Os12t0407500-01	S114	0.478742	0.0506821	24	Resistant	GQESPTGKNTFSRLTSGLGLRLSPKGPQQDE
Os12t0414500-01	S77	-0.812866	0.0506821	24	Resistant	SSAVVRARRAAAGPASPSRKPEVEATGLTCT
Os12t0535900-02	S125	-0.396947	0.0825153	24	Resistant	RGRITDETRDDEFDESPSRLDPLKFDDVKSI
Os12t0577100-01	S370	-0.914839	0.0372463	24	Resistant	ASRYNTNIVPEFSSRSSAEYSTARQQVRFDP
Os12t0634000-01	S50	0.651933	0.0248994	24	Resistant	PESPRKAPPPPARRLSVPPPPGRMLMAGSKS
Os01t0233000-01	T146	0.383979	0.0842946	24	Resistant	KEEPKPEPEAEAAAETTSREVAVEEEKKEEE
Os01t0384300-00	T626	0.932886	0.0215751	24	Resistant	SGSGQLFSPSGFRSFTHINEDAALESPKEE_
Os01t0510100-01	T30	0.817651	0.037574	24	Resistant	PAQETPVDKFLTASGTFKDGELRLNQRGLQL
Os01t0844800-02	T302	0.513748	0.0687542	24	Resistant	QTFASVLGSSISRNATPDSHYVPRVPSPGLP
Os01t0870100-01	T37	0.690222	0.067298	24	Resistant	DPRRPPARPQLTKSRTISGSAASAFDRWGTS
Os01t0897800-03	T778	0.735016	0.024496	24	Resistant	SDKQVNNVEGVTEQLTDNEKETAVVEKATTN
Os02t0612800-01	T482	-1.12437	0.0842946	24	Resistant	NNGSKRKRSQEDEQETPRSRKNKGLDASLVG
Os03t0111200-01	T25	-0.427872	0.0920279	24	Resistant	VTKDIAEEKAVVPLPTPPATEHDDSKAIVLV
Os03t0255500-01	T54	0.690357	0.037574	24	Resistant	IDELHSLQRKRSAPTTPIKDGASSPFAAALS
Os03t0748000-01	T398	0.436049	0.0827942	24	Resistant	RSGGFKHQKQFGPSVTIAVKGQALPSVGKQE
Os03t0755000-01	T150	0.508098	0.0557754	24	Resistant	ARSGGASSPRESASGTFVRRSGGSSSPRESV
Os03t0860600-01	T329	0.919345	0.0829644	24	Resistant	APVTTTPPPPLYRSTTMPEFLSHYRAKGLDG
Os04t0226600-01	T253	0.410286	0.0612708	24	Resistant	QTIDGDMADGYSFKLTVADGSPPMRMTLDYT
Os04t0304200-02	T264	0.57522	0.0372463	24	Resistant	KQPRGARAPADAALLTPPKMSDADKMAAMSP
Os04t0509600-02	T418	0.629596	0.0214988	24	Resistant	HDKSGVGGFMLRSAQTRVEPAAAAASNSNNQ
Os05t0388400-01	T40	0.464995	0.0890173	24	Resistant	SSMESERAAYAFLPQTPIKSTDAHLVEFSEA
Os05t0594700-02	T762	0.550319	0.0554411	24	Resistant	AQSKYEGSDTLSLPETVHER___________
Os06t0101600-01	T83	0.44541	0.0506821	24	Resistant	VLVFEPNDFTVKSGETITFKNNAGFPHNVVF
Os06t0103800-01	T18	-0.502377	0.0560082	24	Resistant	EVEKPWELKEDVEIMTEEEEEDDSSNLLQAR
Os06t0608700-03	T347	0.391105	0.0702257	24	Resistant	EATLGKYGGAAGDAATSESLYVKGYTY____
Os07t0694500-01	T260	0.790159	0.0563149	24	Resistant	LDDSDEDWDPRKKGATDSDSEVDFDRKRVSK
Os09t0553900-01	T31	0.771116	0.0214988	24	Resistant	DALSHTLYQAHTNRRTASLALPRSASEVNGG
Os11t0222000-01	T707	0.403014	0.0372463	24	Resistant	LMSGCRVVQRYAESVTPKNVVEFAVPHILAD
Os12t0210400-01	T938	0.6425	0.0866829	24	Resistant	AESAASDSMSYAASRTPRHPYGGGGGDSASE
Os12t0420200-01	T82	0.382943	0.0612708	24	Resistant	LSRLLVKEGHQVTLFTRGKAPITQQLPGESD
Os02t0122800-01	S165	-0.932106	0.0506821	24	Resistant	RGRDRSPDRRDYRGRSASPYGRGRERGSPDY
Os04t0151800-02	S155	-1.7875	0.0701624	24	Resistant	VVLEDVSTGKTAANGSPGGNDSPGGSDRKRV
Os04t0151800-02	S161	-1.7875	0.0701624	24	Resistant	STGKTAANGSPGGNDSPGGSDRKRVRRPYQT
Os04t0252200-03	S891	0.446789	0.0702257	24	Resistant	FSYEASESNVKRVPLSPQGSADHHNASDSRL
Os08t0513300-02	S89	0.475608	0.0936011	24	Resistant	SVTEAVLERKLADVHSETDDELIEELRSKPL
Os12t0572400-01	S258	-1.83342	0.0505201	24	Resistant	SSGSPPGSRSRSADVSPARSD__________
Os12t0572400-01	S252	-1.83342	0.0505201	24	Resistant	RRSPRHSSGSPPGSRSRSADVSPARSD____
Os08t0513300-02	T91	0.475608	0.0936011	24	Resistant	TEAVLERKLADVHSETDDELIEELRSKPLPE
Os02t0122800-01	Y169	-0.932106	0.0506821	24	Resistant	RSPDRRDYRGRSASPYGRGRERGSPDYGRGR
Os01t0108000-01	S479	-0.601944	0.0543512	48	Suscetible	ENQNPPFKHLSRSDVSDASEGAEVQHAREHS
Os01t0227200-01	S565	-0.410897	0.0543512	48	Suscetible	SQQTQPTEFVPNRSVSMGDARQIPETEMEMG
Os01t0498200-01	S208	-0.587518	0.00438969	48	Suscetible	NKDDDEVSEDTSKRRSPASEAETNTNPIDRI
Os01t0498200-01	S200	-0.659197	0.0170362	48	Suscetible	DRSSANKSNKDDDEVSEDTSKRRSPASEAET
Os01t0534900-01	S50	-0.38389	0.0543512	48	Suscetible	DRVYFPKWYLKGARESPSHGGAFVRKFVNLD
Os01t0765200-01	S36	0.886605	0.0200567	48	Suscetible	SPAPSPSSSSAPAPASPRSPVPPPPGVPPPP
Os01t0909200-01	S561	0.546516	0.0327033	48	Suscetible	TSMVKIASSRESGNLSPGFVPNEEINEYHVG
Os01t0963600-01	S41	-0.526488	0.0745959	48	Suscetible	HGHGHGHGHGGMRVESHTDDYYSEGGEIDRG
Os02t0229400-02	S430	-0.865979	0.00438969	48	Suscetible	SQPALYSKDIIEQRMSGPAMIHPSEAAAKGS
Os02t0678200-01	S456	-0.784628	0.0965815	48	Suscetible	NSVNTPSSDSGHRRNSNLEDGLAQPFLIDAK
Os02t0786000-01	S937	-0.575887	0.0276768	48	Suscetible	SGRDFENASTDSEKLSPRFLSYFQLRSPFKR
Os02t0806600-03	S295	-0.459182	0.0737442	48	Suscetible	ADGPTQDERPMERKPSNQQIASPPPNYEDVT
Os03t0129300-01	S102	0.67387	0.0389477	48	Suscetible	RIGRNFLRCWHERENSPLEVVVVNDSGGVRN
Os03t0170400-02	S275	-0.512069	0.023298	48	Suscetible	SPQVDIRRTSNAVPKSPMRIQPSPRRSLGAA
Os03t0628800-01	S203	0.480917	0.0282056	48	Suscetible	RFERVTRDLKVTRVFSTLVEEMKAIGVPTAA
Os03t0826800-01	S98	0.527573	0.0989156	48	Suscetible	RVEGFFPHDDAAAAESPSKSHDWWTRSNWAF
Os04t0534400-01	S146	1.32626	0.0412315	48	Suscetible	PRPPSPVREGSEEGSSPRASLSEGGNLNYQD
Os04t0605300-02	S337	-0.523235	0.0327033	48	Suscetible	RSLNGIASPRFLTMLSPRRLFSPRRNSPKHC
Os05t0140300-00	S137	-0.539461	0.0748497	48	Suscetible	VAAAAAAQRQVQRRSSFSVVRRERAAREAWL
Os05t0540900-01	S361	-0.568754	0.00438969	48	Suscetible	FINKFRQQLQLQRLNSLLNYKEMLNRGSSKQ
Os05t0540900-01	S261	-0.407718	0.0661117	48	Suscetible	PAPLARTSSVLDRLRSFTLYSFRSGDLATDD
Os06t0275800-03	S14	-0.567508	0.0750641	48	Suscetible	__MGGGVTERLPEGSSEPLLPTKREGGGGGG
Os06t0476200-01	S194	0.443006	0.0200567	48	Suscetible	KLPRFSYDASIMMTASHLPYTRNGLKFFMKR
Os07t0223700-00	S173	-0.410938	0.0745959	48	Suscetible	PTYHEVNYDGRNSFLSPRSSSVRRNSMADDI
Os07t0564700-01	S70	-0.468714	0.0718576	48	Suscetible	SEGLPSPSGRAQPAVSPRGQTFGQRIMGNMM
Os07t0694500-01	S262	-0.433143	0.0327033	48	Suscetible	DSDEDWDPRKKGATDSDSEVDFDRKRVSKGG
Os07t0694500-01	S264	-0.538616	0.0309535	48	Suscetible	DEDWDPRKKGATDSDSEVDFDRKRVSKGGRG
Os08t0385900-01	S81	1.1684	0.0867902	48	Suscetible	HGRSRSRSRDRSRSRSRDDDLRNPGNNLYVT
Os08t0407600-01	S106	-0.549676	0.0977449	48	Suscetible	YRARAAPALAGLRRNSADFSAVETAAFLRAC
Os09t0553900-01	S135	0.675573	0.068811	48	Suscetible	GEKKGIWGWKPIRALSHIGMNRLGCLFSVEV
Os10t0356000-00	S477	1.4201	0.0977449	48	Suscetible	WKAIKFEFEPVDKLDS_______________
Os10t0507600-01	S197	-0.565054	0.0525832	48	Suscetible	PLGRFVRNEDMLKTASPVVETRVHAGPDEQY
Os10t0510400-02	S8	-0.533488	0.0525832	48	Suscetible	________MAKEYPASPKAQQLQESKKQRLT
Os10t0556200-01	S221	-0.619149	0.0327033	48	Suscetible	TNNSTSLEDRTEDKGSPETENTSIAGGASDS
Os11t0242800-01	S53	1.58056	0.0276768	48	Suscetible	FSKKPAPKPKPAAVTSSSPDIGDELAKWYGP
Os11t0568700-02	S483	-0.505835	0.026712	48	Suscetible	NENVNHREKDALDSDSQRYTTASTVTKTMSM
Os12t0292400-01	S104	0.440966	0.0276768	48	Suscetible	LEFSKVGFVYRENHRSPGYYDGRYWTMWKLP
Os12t0407500-01	S543	1.3849	0.0276768	48	Suscetible	VSNKESARNDKDDVFSDSEAEDGSSKGRREK
Os12t0575000-01	S101	1.42354	0.0170362	48	Suscetible	AEKAGLLSAAERAGLSLSAVERLGLLSKAEE
Os12t0640900-01	S389	-0.540432	0.0276768	48	Suscetible	ADSLSKTNGFLSKRPSFQMRSSVSTTTTTLV
Os12t0641400-02	S6	-0.734677	0.00671246	48	Suscetible	__________MPRRPSGGGGGAGPAAAAVRK
Os01t0869800-01	T75	1.86016	0.0718576	48	Suscetible	KAAPARKAEPKPKFKTEDGIFGTSGGIGFTK
Os01t0869800-01	T165	1.08383	0.0200567	48	Suscetible	GALGDRGSFVDDQPVTGLDKAVIAPGKGFRS
Os01t0909000-00	T167	-0.471433	0.0434945	48	Suscetible	PAKILDTHKSIERTSTIRDEDDGVTYPAEPA
Os02t0743400-01	T195	-0.47651	0.0370132	48	Suscetible	DVVSLDGRRDAIETETEVKEDGRIHVTVRRS
Os04t0457000-01	T183	1.35389	0.0276768	48	Suscetible	WATPWSRTAENFSNATGEQGYPGGKFFDPLG
Os06t0196900-03	T177	1.75882	0.0627961	48	Suscetible	LNDRVLIKVAEAEDKTAGGLILTETTKEKPS
Os07t0632800-01	T283	0.387662	0.0989156	48	Suscetible	SKIIKAQHANDVYKMTGETGSYRYMAPEVFK
Os11t0242400-01	T188	1.11407	0.0170362	48	Suscetible	KIDGENIYISIKGAVTSGGSAEIIFSGKAQP
Os11t0242800-01	T52	1.7235	0.0327033	48	Suscetible	LFSKKPAPKPKPAAVTSSSPDIGDELAKWYG
Os01t0155600-02	S283	-2.91366	0.0360272	48	Resistant	RSPAPRDSRSPMRADSRSPADHERRDMSTAA
Os01t0155600-02	S285	-2.91366	0.0360272	48	Resistant	PAPRDSRSPMRADSRSPADHERRDMSTAANG
Os03t0853700-01	S272	-2.28753	0.0522042	48	Resistant	LDGGGVLSSREAAGGSSDEDDDETRGRIAMY
Os03t0853700-01	S273	-2.28753	0.0522042	48	Resistant	DGGGVLSSREAAGGSSDEDDDETRGRIAMYA
Os04t0107900-02	S227	-2.03133	0.00860334	48	Resistant	YPIYLWSEKTTEKEISDDEDDDIDDSKGKEK
Os10t0330000-01	S146	-1.95728	0.0240539	48	Resistant	KGAESLMEKKGGGEESAGSGGAAGGLFKMAQ
Os02t0831100-01	S154	-1.81546	0.0166421	48	Resistant	LQPEKERDRGPRARLSPPSQTDLRGKLHDRL
Os09t0491756-02	S231	-1.6477	0.0111824	48	Resistant	SSSRSRDHDDYYRGGSHDYYRGGSRRSSERH
Os02t0241600-01	S384	-1.587	0.0126519	48	Resistant	MLGDRQHGDGVAVSRSDGASTSNMRRGRRRS
Os04t0605500-01	S1086	-1.56925	0.0179244	48	Resistant	GSKQAADAKGDDADHSDV_____________
Os01t0155600-02	S283	-1.56542	0.0433148	48	Resistant	RSPAPRDSRSPMRADSRSPADHERRDMSTAA
XP_003718184.1	S139	-1.42348	0.0577474	48	Resistant	RLKRGHRDDDDRNNRSRDLTQIFSDDEDAEE
Os07t0587400-01	S427	-1.35246	0.0750134	48	Resistant	GILRYQLDIRSFDELSDDEGLYEDSD_____
Os03t0848600-01	T169	-1.33779	0.0931088	48	Resistant	TPGRSKFRSTGRGDETPDRGSAVPKFGEWDE
Os02t0758000-01	S58	-1.29909	0.0232248	48	Resistant	AYNTGAQLRRHERDESDDDSGRGYDTRRPTR
Os08t0468100-01	S64	-1.29138	0.0971712	48	Resistant	CGFPPLVSPPPRKPPSDGSDDEEEEQEDWRE
Os08t0468100-01	S67	-1.29138	0.0971712	48	Resistant	PPLVSPPPRKPPSDGSDDEEEEQEDWRELYG
Os11t0109933-02	S291	-1.26097	0.0855873	48	Resistant	SSGLASHIGPVLRVGSDNSATARDGRISTSS
Os04t0497900-01	S497	-1.24594	0.0888065	48	Resistant	EVIDVREEVETEEVESDDESEKYWDEQWKQA
Os03t0358000-00	S1492	-1.21314	0.0988358	48	Resistant	GPCSGWSMPPRSSNYSPSRHSMEPPVPHVGD
Os07t0137900-01	S1033	-1.16468	0.0484298	48	Resistant	VNPMLTEVANRREDDSDQQEVRSHERGIGIG
Os10t0569200-01	S689	-1.15579	0.0509675	48	Resistant	EEERPYRMELRDGEASDDEEEYDTKEVEIEE
Os01t0595100-01	S64	-1.15468	0.083908	48	Resistant	DPDDALLPEMRRREASDDEGSEEGRARIGSD
Os02t0229400-02	S292	-1.14936	0.0931088	48	Resistant	QWDEENLHRDDEEYASDGAGGDYEDNVHSPL
Os02t0229400-02	S305	-1.14936	0.0931088	48	Resistant	YASDGAGGDYEDNVHSPLLSRQTTSAEGKDI
Os11t0602600-01	S183	-1.1173	0.0485551	48	Resistant	GGPPGRVKRKNQKKASGGGGDGEEEDEE___
Os06t0698674-01	S208	-1.07529	0.0320805	48	Resistant	ESTSSKSGAGKKKAASGSDEDHSNSPTRSHD
Os01t0919400-01	S57	-1.07479	0.0952933	48	Resistant	GGGGVDPRSPAAGAASPRGPHMNFNPTHYFV
Os08t0468100-01	S67	-1.07429	0.0372132	48	Resistant	PPLVSPPPRKPPSDGSDDEEEEQEDWRELYG
Os10t0330000-01	S149	-1.06222	0.0483258	48	Resistant	ESLMEKKGGGEESAGSGGAAGGLFKMAQGFM
Os03t0270200-03	S537	-1.034	0.073765	48	Resistant	AETVDMASDLEKDRESDSDADARKKGSYNGR
Os09t0346500-04	T35	-1.02856	0.0368369	48	Resistant	TSSALFGEARITMRKTAAKPKPAASSGSPWY
Os06t0698674-01	S217	-1.00558	0.0477163	48	Resistant	GKKKAASGSDEDHSNSPTRSHDGDNVAADED
Os08t0439100-01	S481	-0.99735	0.0403845	48	Resistant	FYDALARGESFEDEDSDDDDDMIPKAGKVKF
Os01t0619800-01	S15	-0.993689	0.0280328	48	Resistant	_MPPRRRDRRRPRDPSPETSRASTSAASSSS
Os03t0125800-01	S507	-0.986576	0.0411186	48	Resistant	IISPERSPASQAPSRSSPNSTQVSRNS____
Os04t0421900-01	T1001	-0.969267	0.0920101	48	Resistant	SVTEALENPGHHRRPTRGSEDAASDDRQSVS
Os03t0370500-02	S545	-0.967041	0.0425326	48	Resistant	KAESAYADGEVKAELSDGEKGGSEKKKKKKK
Os02t0252100-02	S227	-0.939592	0.0111824	48	Resistant	KDGDRRDADNGYEKRSPPADSDGSPPHRRSP
Os02t0252100-02	S232	-0.939592	0.0111824	48	Resistant	RDADNGYEKRSPPADSDGSPPHRRSPRQSSG
Os02t0252100-02	S235	-0.939592	0.0111824	48	Resistant	DNGYEKRSPPADSDGSPPHRRSPRQSSGSPP
Os12t0577100-01	S370	-0.938215	0.0470624	48	Resistant	ASRYNTNIVPEFSSRSSAEYSTARQQVRFDP
Os02t0612300-01	S230	-0.928879	0.093056	48	Resistant	AIDSEKNPRFREKGDSDEEDDDYDKRRRR__
Os02t0612800-01	T482	-0.917419	0.0226985	48	Resistant	NNGSKRKRSQEDEQETPRSRKNKGLDASLVG
Os08t0500700-01	S160	-0.898818	0.00824808	48	Resistant	WESQAGGSFTVTRDTSGEQLGRGTKITLYLK
Os01t0498200-01	S200	-0.893624	0.0017955	48	Resistant	DRSSANKSNKDDDEVSEDTSKRRSPASEAET
Os05t0295300-01	T1172	-0.890634	0.00824808	48	Resistant	LFDCSDTTVQQRVIETYIARLYQPHLVKDSI
Os05t0295300-01	Y1173	-0.890634	0.00824808	48	Resistant	FDCSDTTVQQRVIETYIARLYQPHLVKDSIK
Os12t0414500-01	S77	-0.862528	0.0221213	48	Resistant	SSAVVRARRAAAGPASPSRKPEVEATGLTCT
Os03t0218500-01	S10	-0.861431	0.0179244	48	Resistant	______MTEQLYTVASDSETTGEDKSQMSFP
Os02t0742000-01	S697	-0.859649	0.0818255	48	Resistant	RSASGGSFEDPSFTGSRASSPVADKHEQSDR
Os10t0194300-01	S662	-0.85884	0.0484298	48	Resistant	EEFVRSGLLSQREECSDEDEEDRRNRDILKD
Os02t0708200-01	S10	-0.819427	0.0550606	48	Resistant	______MDRSDSMADSPRRRNGLLRDQVQLV
Os03t0848600-01	T154	-0.803773	0.0444445	48	Resistant	DRRGSLEGNRGSAPTTPGRSKFRSTGRGDET
Os03t0147400-02	S177	-0.803518	0.0164105	48	Resistant	MDCISEPIIRSNSVRSTSANENLRSRSVNSE
Os03t0270200-03	S182	-0.789442	0.0233917	48	Resistant	RSRSANRRPSPQRRRSTSPHDRSPIHSRRSL
Os03t0270200-03	S184	-0.789442	0.0233917	48	Resistant	RSANRRPSPQRRRSTSPHDRSPIHSRRSLSR
Os03t0270200-03	S189	-0.789442	0.0233917	48	Resistant	RPSPQRRRSTSPHDRSPIHSRRSLSRDIEKG
Os09t0515100-02	S158	-0.788187	0.0179244	48	Resistant	PRRSIRGQRLHPYQESEDDQESSEEQPAQDR
Os01t0155600-02	S317	-0.776989	0.0204453	48	Resistant	SPSPRDYEDNGNHRASPRGSASP________
Os08t0230200-02	S178	-0.771004	0.0504817	48	Resistant	ISSGPLNSSGAPRKVSGPLDPSVSMKMRATS
Os06t0677700-00	S640	-0.758232	0.098513	48	Resistant	GGERGDRYETTSDQGSRGHDATGNSGAEGAR
Os12t0596800-01	S40	-0.755362	0.0755034	48	Resistant	HEGHSSDNARGAYDESDNEDIDRAIALSLSE
Os08t0230200-02	S63	-0.718837	0.0450829	48	Resistant	ELGKMFDLHVEKSRKSGPLGNQPSRNTSFGG
Os03t0848600-01	T154	-0.707781	0.075915	48	Resistant	DRRGSLEGNRGSAPTTPGRSKFRSTGRGDET
Os02t0192400-01	S1005	-0.704536	0.0166421	48	Resistant	SKVFMMDQKDTDMVDSPEVSATDNKTLPDWA
Os10t0556200-01	S221	-0.696701	0.00651626	48	Resistant	TNNSTSLEDRTEDKGSPETENTSIAGGASDS
Os03t0602600-01	S69	-0.694627	0.09614	48	Resistant	SSMAKKSSQDVAEGSSDDESDGETSKTKKRA
Os03t0827700-01	S656	-0.68094	0.0678613	48	Resistant	FRRGGRSFRSDNDSWSDDDFGGGRRSNRSSS
Os03t0309200-02	S12	-0.675053	0.0570147	48	Resistant	____MASGSRATPTRSPSSARPAAPRHQHHH
Os01t0919400-01	S50	-0.666766	0.0205314	48	Resistant	GGGGGGGGGGGVDPRSPAAGAASPRGPHMNF
Os01t0919400-01	S57	-0.666766	0.0205314	48	Resistant	GGGGVDPRSPAAGAASPRGPHMNFNPTHYFV
Os02t0568200-01	S697	-0.649219	0.0609246	48	Resistant	DALQKQVDGRGGGAPSPAAAKIGKQQQQGTS
Os01t0125700-01	S131	-0.639838	0.0602473	48	Resistant	KKQAKENANLIDADDSDELRSICSESDEDDM
Os11t0236100-01	S211	-0.625672	0.0496024	48	Resistant	GDSAAAILDALRRRRSTDRPAASSAARAIGF
Os02t0252100-02	S179	-0.624961	0.0137456	48	Resistant	RSYSPAPRRRDDYSASPQRKDTHRAKSPRRQ
Os03t0197100-01	S250	-0.619917	0.0877402	48	Resistant	RLLDIKKAVGIPEDASDGEDVVAIVRANKAS
Os12t0165000-01	S6	-0.617821	0.0043553	48	Resistant	__________MHRVGSAGNTAGSSRPRKEKR
Os10t0151800-01	S37	-0.601041	0.0718693	48	Resistant	IMDDDDGYRRHRREDSDDPEEEDPDERQGEG
Os04t0655600-01	S334	-0.599696	0.0971712	48	Resistant	NLEESRRSRLGSSGSSPDASKVRQYGSTSRL
Os03t0689100-01	S433	-0.598017	0.0697368	48	Resistant	DATRQLVPPTRSGRESDSDAEDLEHIEKLRQ
Os03t0689100-01	S435	-0.598017	0.0697368	48	Resistant	TRQLVPPTRSGRESDSDAEDLEHIEKLRQVK
Os03t0711800-01	S26	-0.595723	0.0462069	48	Resistant	RHKSSESSSPTDGSNSPRTPTSAPPAAGSPA
Os03t0656100-01	S11	-0.594724	0.0119465	48	Resistant	_____APLPGVRTPPSPPRRAPAPAPAPLTP
Os07t0597000-01	S2	-0.585876	0.093769	48	Resistant	______________MSDSEEHHFESKADAGA
Os04t0543200-01	S55	-0.576442	0.0530762	48	Resistant	AAEEAPKVEEQKRQPSPPLQQPAAEEKASSD
Os06t0677700-00	S672	-0.568382	0.0899858	48	Resistant	QSGDRYGRSALRDDDSESDEEAAPRRSRKR_
Os06t0677700-00	S674	-0.568382	0.0899858	48	Resistant	GDRYGRSALRDDDSESDEEAAPRRSRKR___
Os11t0444700-01	S157	-0.562273	0.0723791	48	Resistant	PRTTATTTAPLSRSPSPTAASRTAPRAHYQH
Os07t0564700-01	S70	-0.551586	0.00906428	48	Resistant	SEGLPSPSGRAQPAVSPRGQTFGQRIMGNMM
Os02t0644500-01	T361	-0.551453	0.0915346	48	Resistant	PPSPKNIRGDSGGHETPMETGRTGIRMADLY
Os03t0270200-03	S322	-0.547932	0.0043553	48	Resistant	DFSADLELKKAHDDLSPGEKSPSQHSGKETR
Os06t0186600-02	S363	-0.547643	0.0164105	48	Resistant	KTTGPAQPPAMSRKDSFGDLLMNLPRIASLP
Os01t0919400-01	S50	-0.537648	0.0942924	48	Resistant	GGGGGGGGGGGVDPRSPAAGAASPRGPHMNF
Os03t0214900-01	S814	-0.532584	0.0166421	48	Resistant	SSSINKMDLGREANLSASNHNASKIVNIEVE
Os11t0171300-01	S370	-0.532095	0.0882394	48	Resistant	LRAKANSLAQLGKYTSDGEAAEAKEGMFVKN
Os02t0255700-01	S634	-0.523624	0.0669756	48	Resistant	DGSAVTENPKSWADYSDGEAEAVEVAS____
Os01t0881300-02	S264	-0.497743	0.024102	48	Resistant	NKVVADDADADADGKSADDKVASQV______
Os12t0641400-02	S6	-0.494029	0.011157	48	Resistant	__________MPRRPSGGGGGAGPAAAAVRK
Os06t0102800-01	S8	-0.489653	0.0979879	48	Resistant	________MPRKKASSPSPTSTARETRSSSA
Os11t0151002-01	T358	-0.472638	0.09614	48	Resistant	GDNAATEQAKPTYQRTLSGGLQSPRATIDVP
Os01t0498200-01	S208	-0.462506	0.0106347	48	Resistant	NKDDDEVSEDTSKRRSPASEAETNTNPIDRI
Os02t0167500-02	S174	-0.439133	0.0920101	48	Resistant	ESEHERRGLSHERDRSPYMQHSRSRSRGRDE
Os03t0725100-01	S48	-0.434911	0.0444445	48	Resistant	KQKLISRAEQPTGHNSSDQDELRTRNSDNSR
Os03t0725100-01	S49	-0.434911	0.0444445	48	Resistant	QKLISRAEQPTGHNSSDQDELRTRNSDNSRG
Os03t0710800-01	S2	-0.434131	0.0199602	48	Resistant	______________MSPAEASREENVYMAKL
Os04t0598200-00	S157	-0.433472	0.0518035	48	Resistant	CTVDGKDPKDLQQEISDGEVEIPSA______
Os03t0848600-01	S150	-0.428792	0.0527602	48	Resistant	SPSRDRRGSLEGNRGSAPTTPGRSKFRSTGR
Os01t0834700-02	S9	-0.417189	0.0807962	48	Resistant	_______DVYERQEESEANEEPSNKNQDEGP
Os04t0492400-02	S176	-0.413342	0.0477163	48	Resistant	ANLEQARDRQNRPSESPVTPSRQLLAPNVHF
Os02t0819300-01	S254	0.400341	0.0737796	48	Resistant	IRPDSSRAQLQSRSESMNGLRSGSTSPSLVR
Os08t0513300-02	S89	0.40057	0.0577474	48	Resistant	SVTEAVLERKLADVHSETDDELIEELRSKPL
Os02t0241600-01	S33	0.403941	0.0179244	48	Resistant	PNWWSSHAEHKLGSISLTKQERNSGSPGSSH
Os09t0400500-01	S308	0.403993	0.00860334	48	Resistant	GRRKEGRPADVDEDASPVSVTVARTDKVEVK
Os11t0537400-02	S127	0.404098	0.0208937	48	Resistant	SDVTLLARTLEKRSSSFGHSVIRNASSRIKQ
Os03t0848600-01	S55	0.404887	0.0818255	48	Resistant	NPNNHHGDTEALSKASPLHAGSDPAMRKPKD
Os07t0647100-01	S9	0.404977	0.0935975	48	Resistant	_______MSFFFRAASRPARPSPQELVRSIK
Os10t0375600-01	S370	0.405043	0.0179244	48	Resistant	SLGAAIGFPFLKTQSSNLSDILKDSFKKSDS
Os07t0622100-01	T185	0.407081	0.0444445	48	Resistant	NGKKVSKAPKIQRLVTPLTLQRKRARIADKK
Os03t0815700-01	S16	0.410395	0.0448862	48	Resistant	MSGLYSPGFSPARNLSPQIRSNPTDVDSQYL
Os05t0579000-01	S31	0.411539	0.0111824	48	Resistant	TASASDLRKPFLHTGSWYKMSSAGGGGGMGS
Os06t0199200-03	S284	0.415006	0.0342391	48	Resistant	TGDFVSAVRKLASQNSGHWKYKKGPEYGNGV
Os06t0147800-01	T25	0.416316	0.0179244	48	Resistant	PSHESTIGKFLTQSGTFKDGDLLVNKDGLRI
Os04t0653400-01	S280	0.417358	0.0226985	48	Resistant	VFIDKSDVSFQDKSWSLANGSGVIDIHHPVR
Os11t0528200-02	S18	0.420882	0.0100769	48	Resistant	PSGSGPRHGRLLISPSLSSPTFSTSSPSRSP
Os07t0658400-02	S211	0.421681	0.0619528	48	Resistant	EGLEVLGWRTVPFNVSVVGRYAKETMPNIQQ
Os12t0414900-00	S192	0.423704	0.0444445	48	Resistant	FLPLQRRSMKRERAASPEVVGVCADEGDGAK
Os01t0261100-01	S404	0.423793	0.048952	48	Resistant	SLKGSFSRPFLRRHFSIGSRPSQSISESESA
Os12t0230100-01	T168	0.424775	0.09614	48	Resistant	IIGRGNGFVAVEIPFTPRAKRVLELSLEEAR
Os04t0599900-03	S47	0.425372	0.024102	48	Resistant	SASFGSNYSSGERYGSFSGTREGDSYGDSYR
Os05t0474900-01	S69	0.429377	0.0206063	48	Resistant	RFSSGDRFKKLGPSPSFKFRQLALERDEFSR
Os05t0540900-01	S361	0.429541	0.00776569	48	Resistant	FINKFRQQLQLQRLNSLLNYKEMLNRGSSKQ
Os10t0177200-02	S148	0.431267	0.00776569	48	Resistant	VILRINGEDLNEFVESPRYEPEMAAIFSQVE
Os10t0375600-01	S962	0.43163	0.0140919	48	Resistant	KQTEERLQKALARVKSMVQYPEARDQYQRIL
Os12t0101800-01	S54	0.431659	0.0238378	48	Resistant	PSSASSFRTAAAAPKSASPFLAIPDREEDNV
Os11t0472000-01	S185	0.434624	0.0043553	48	Resistant	TYPGAVTNWPLSRSASFIASPRWPGHSSYAQ
Os06t0105900-01	S305	0.437215	0.0111824	48	Resistant	GFSNAFVEKKLQPQSSNISLEPKVIDATSEG
Os01t0898300-02	S505	0.437776	0.0545161	48	Resistant	EALVMEKQQKMSVLLSFKHSRTDSRGSTAEN
Os02t0775100-01	S22	0.43908	0.011157	48	Resistant	RTPLLGGEGGSTRPPSLRRRDSARSLRSTFL
Os03t0810600-01	S70	0.439301	0.0412695	48	Resistant	ADYFPDRVPITIVDTSSSPEHRAKLIAECQA
Os03t0712700-01	S525	0.441439	0.0637321	48	Resistant	VRYLFGDGSRLVFRLSGTGSVGATIRVYIEQ
Os03t0197200-01	S26	0.443701	0.0683821	48	Resistant	RLADIKNAVGIPEGISDEDEVVAVVHKSRGS
Os01t0510100-01	T30	0.443854	0.00491843	48	Resistant	PAQETPVDKFLTASGTFKDGELRLNQRGLQL
Os01t0149900-01	S253	0.446141	0.0137456	48	Resistant	TAAKRPVNQGFRRSRSLTESLEKYSHLLDSI
Os04t0131900-01	T55	0.44717	0.0043553	48	Resistant	SSSSPADDRGLPRSSTMPGGINNVEITNETA
Os04t0421900-01	T174	0.451626	0.0154507	48	Resistant	KAAAAATRKALTNVQTLPRGVEVLDPLGLGV
Os10t0356000-00	T330	0.452071	0.0395247	48	Resistant	AKALRMSGGDHIHAGTVVGKLEGEREMTLGF
Os07t0530700-02	T37	0.452224	0.0268882	48	Resistant	VAAADDMGGLGRLVHTPVAGTPGGKSRRLGR
Os07t0208600-01	S53	0.453345	0.073765	48	Resistant	EPSPPHLPPPPLRQPSWDAASHRSLSSSGAG
Os01t0256400-01	S34	0.45342	0.0965565	48	Resistant	LRASSDVDRKPAAAGSPPPGAAAAAGHKIQL
Os12t0165000-01	S13	0.453856	0.0372883	48	Resistant	___MHRVGSAGNTAGSSRPRKEKRFTYVLND
Os10t0494500-01	T189	0.453919	0.093769	48	Resistant	FDSHIPEVHANLLHNTPEREERNEPDAPNIS
Os07t0137900-01	S665	0.453969	0.0196658	48	Resistant	MTYLLVQKRLLERQKSLQNPGSFWSGDSIPA
Os06t0663200-01	S439	0.45594	0.0949985	48	Resistant	SEPSLECKLYIPSPDSDGQQPGLEALSSPSR
Os02t0321900-02	S142	0.4561	0.0179244	48	Resistant	LNKAGKFPTLVTHQESLESKVNETKATVKFQ
Os05t0148600-01	S529	0.456531	0.0279512	48	Resistant	GRGFVPFVPGSPVERSIHGSQLGTVTEAEHS
Os07t0682400-03	S486	0.462306	0.0179244	48	Resistant	FDMHQLGARMLQHSNSANEMLLRRKLEEQQQ
Os03t0152800-03	S431	0.464115	0.0399056	48	Resistant	KHRAGFRRMNSVLAGSPKESDNGGNRISTSG
Os08t0543900-00	S269	0.466967	0.0297231	48	Resistant	IEKLNFDESPKLPLPSPSGGLSRSGSGSLDG
Os01t0377700-01	S103	0.471806	0.0119465	48	Resistant	RSSQPPPPKALSAAGSFGKKMTMDDLIARQI
Os10t0503800-01	T34	0.472532	0.0661329	48	Resistant	EERAAVPAPEESKAMTVVDDAEKAAATGGSH
Os03t0628800-01	S203	0.478427	0.011157	48	Resistant	RFERVTRDLKVTRVFSTLVEEMKAIGVPTAA
Os01t0920400-01	S641	0.478774	0.0697368	48	Resistant	NKSYTASTSHLEHSLSTIQLREPPVVLKPSE
Os02t0234500-01	T431	0.48355	0.0189282	48	Resistant	ELPFSSIRAYINEPITPRFVHVSSAGVTRPE
Os03t0321500-01	S764	0.483689	0.0299414	48	Resistant	RQEKRRGTSKLTSSLSRSSSTKTISSFSRNG
Os02t0319100-01	S357	0.485164	0.0696299	48	Resistant	KRVKLEPSRPGGARRSFIQHFNHEFEQDETK
Os02t0708200-01	S463	0.485879	0.0448498	48	Resistant	DKRNKHLKSGLSHSYSTHGDKNIVKLSKLTE
Os06t0476200-01	T192	0.489333	0.0043553	48	Resistant	STKLPRFSYDASIMMTASHLPYTRNGLKFFM
Os09t0553900-01	S33	0.494159	0.0179244	48	Resistant	LSHTLYQAHTNRRTASLALPRSASEVNGGGA
Os06t0597200-02	S329	0.504292	0.00507291	48	Resistant	PPVLTTPRPRVQRSISAEGLRELQSFLDSLA
Os08t0323000-01	S355	0.504978	0.00585742	48	Resistant	EENVPERLSKGVSTLSLGERKAFLLDMLESY
Os06t0300800-01	S879	0.505682	0.041899	48	Resistant	LTLATKEEKVLHPQVSRQLSPSTSTYNSADS
Os06t0677300-01	S90	0.506583	0.0351792	48	Resistant	STRTKSSLKSIIPQQSFRARSSAQEGDRAIL
Os06t0476200-01	S194	0.508752	0.0043553	48	Resistant	KLPRFSYDASIMMTASHLPYTRNGLKFFMKR
Os05t0594500-02	S899	0.512749	0.0902053	48	Resistant	GEAEASGSRAKGGSRSMSSVASSSDSKAKGP
Os05t0474900-01	S309	0.512925	0.0100769	48	Resistant	LTRPATSRTSLEKRYSFIQSEERRFVESRPE
Os07t0571100-01	S1012	0.514002	0.0218483	48	Resistant	SAAAKYPGDSQQHSLSFSRQDNKSYVPPFLS
Os10t0412050-00	S48	0.514354	0.0111824	48	Resistant	RGESSRTARLGGGGASLRRQPQPQAPSVRTI
Os06t0472400-01	S425	0.518041	0.0304899	48	Resistant	VDAFLSMDVKASNTISPENSMVQTNQDVNTK
Os09t0553900-01	T31	0.518699	0.0297231	48	Resistant	DALSHTLYQAHTNRRTASLALPRSASEVNGG
Os06t0300800-01	S665	0.52007	0.0386543	48	Resistant	IDLGYLEEGALRRGPSRGPSLGDRDIDPSSL
Os12t0557400-02	S156	0.520879	0.0233917	48	Resistant	TIEMMKKRHKIERDLSIGEEVGWSKNVQVAK
Os08t0282000-01	S237	0.522121	0.0043553	48	Resistant	VPATGVPVATLEQRASRNDAWSQRMREKYGL
Os01t0919400-01	S179	0.523279	0.0442522	48	Resistant	AQQDTPMKKKFQRNFSELTVSWSDENKEKKL
Os03t0856400-02	S138	0.524008	0.0164182	48	Resistant	NMDVDNDNFQRTVSLSDGIIQEGPQRISEAA
Os08t0530300-01	S130	0.52669	0.0179244	48	Resistant	EEEVRALLGSSARRLSLDSFEDLDDAGAATT
Os03t0722600-01	S325	0.52846	0.0137456	48	Resistant	TAAPAAAPEKTSRAGSFSFKSGPPKLELQMG
Os03t0672400-01	S706	0.531632	0.0606807	48	Resistant	SMYSSSLSSGYGRRKSAKEDESLSLDPVSRR
Os01t0808100-01	S145	0.534124	0.0315558	48	Resistant	TGNVENWGESTIADTSPRTDTSTDPDTDERN
Os06t0677300-01	S195	0.53419	0.0017955	48	Resistant	SVPGNRKNRSLRRADSLGVIRVIPTTPRPIP
Os03t0114300-02	S8	0.535117	0.0444445	48	Resistant	________SEYQRGVSAWNFDIEDLKAQASL
Os12t0407500-01	S114	0.535885	0.00449721	48	Resistant	GQESPTGKNTFSRLTSGLGLRLSPKGPQQDE
Os12t0153900-00	S126	0.537532	0.0179244	48	Resistant	GGRTPRAAVPDHEPGSPKVSCIGKVLSDRER
Os01t0866300-02	S187	0.541687	0.0043553	48	Resistant	HKTIDSVLSRGERLDSLVEKSSDLSAASQMF
Os03t0788300-01	S386	0.542353	0.0111824	48	Resistant	KDKLRKDGSSKLLSHSFKDLGNKDIRSDNVA
Os06t0133800-01	S280	0.54339	0.0360272	48	Resistant	GFGSPNKANSYSVHGSALGTKEVEATRENLG
Os01t0924600-01	S6	0.54408	0.0104885	48	Resistant	__________LERSLSLHERLHRGGQGIHSL
Os05t0496200-01	S266	0.547211	0.0222878	48	Resistant	GFLLQKELDYLVGAVSSPKRPFAAIVGGSKV
Os01t0909200-01	S561	0.547308	0.0179244	48	Resistant	TSMVKIASSRESGNLSPGFVPNEEINEYHVG
Os01t0108000-01	S479	0.550339	0.0264628	48	Resistant	ENQNPPFKHLSRSDVSDASEGAEVQHAREHS
Os02t0229400-02	S210	0.55232	0.0477163	48	Resistant	PEEGQSWIARPSKGPSILGSVLSLTSRHGSM
Os04t0659100-01	S104	0.552432	0.0094786	48	Resistant	LRSKSRTISKPVEDPSELPKWNYDGSSTGQA
Os11t0105750-01	S385	0.558442	0.0279512	48	Resistant	GQGDTDLETASSAPSSPRSEDLDNVSVDSSS
Os09t0553900-01	S309	0.55939	0.0140919	48	Resistant	LFNQTGAATKINSSSSSSSLFARKQSKLSFS
Os06t0526600-01	S320	0.560151	0.0570147	48	Resistant	RGGRMSGVSRKGGRGSDLDDSEDDENDSIDS
Os04t0234600-03	T359	0.562062	0.0484298	48	Resistant	KQSVLDKVINNLDERTQVAYGSKNEIIRFEE
Os05t0406000-01	T52	0.562476	0.0682361	48	Resistant	RPHVFLPSYNSTPRVTPPDSPPRSFASISPP
Os10t0356000-00	T34	0.566019	0.0633597	48	Resistant	DYKLTYYTPEYETKDTDILAAFRVTPQPGVP
Os02t0198600-01	S335	0.569347	0.00824808	48	Resistant	IPSHIRDEEKLSKLASLSQGAAGESSTAREK
Os02t0793900-01	T60	0.57443	0.011157	48	Resistant	AHEEAMKIDDANAVSTDDDVHPDPKANLSEK
Os03t0628800-01	T204	0.575096	0.0240539	48	Resistant	FERVTRDLKVTRVFSTLVEEMKAIGVPTAAM
Os09t0432300-01	S165	0.578519	0.0964359	48	Resistant	DNEEEEEEEEKRALESPKEGGGEDGQDEETE
Os01t0833800-01	S337	0.579051	0.0502262	48	Resistant	NPSTSASRTYVPRAISIQRPATPNKSSRPPS
Os11t0209700-01	S11	0.581474	0.0189282	48	Resistant	_____MVRLLGLRSLSFGPEESPREITVAGG
Os10t0350500-01	S50	0.58384	0.0381509	48	Resistant	KPIRTLQRDGAVASFSKEKTPPSSPTNRKKC
Os07t0161600-01	S86	0.584507	0.00444897	48	Resistant	TPNKGGNKPKVRRVQSAGLLADSVLKRDSER
Os01t0749400-02	S34	0.585141	0.00906428	48	Resistant	ALGPGGGGGGRRRSGSFGLKRMSRVMTVPGT
Os12t0112600-01	S621	0.588356	0.0368369	48	Resistant	ETHAKPSPIESPLSRSRTFEDNPIRHSTGKG
Os10t0574800-01	S313	0.597957	0.0043553	48	Resistant	IEESSEARQKFSNAKSISSSQFFGDQASFEK
Os04t0382200-01	S59	0.599057	0.00585742	48	Resistant	LATSKNAADDMIRILSGFDHRFSSITADLFP
Os09t0553900-01	S310	0.599444	0.0297231	48	Resistant	FNQTGAATKINSSSSSSSLFARKQSKLSFSI
Os05t0406000-01	S73	0.599579	0.0577474	48	Resistant	PRSFASISPPRRHSISITSRNLFDDRSSAYS
Os06t0148000-01	S87	0.602356	0.0179244	48	Resistant	AGLGGLAAGTTARGPSPLEDPALVRRSSSLG
Os07t0161600-01	S558	0.607948	0.00776569	48	Resistant	QKGNNPLGKKGQGQLSFGLREALKLG_____
Os02t0241600-01	S481	0.608503	0.0444445	48	Resistant	SRRQVSNQKAVSLPSSPHRLRSDGSGLRGPA
Os05t0514200-01	S378	0.613521	0.0484298	48	Resistant	EERRQRPLGSLTRPASLNAFDIISFSKGFDL
Os06t0498900-01	S64	0.614352	0.0448498	48	Resistant	FSPVSAVSTAGKRGRSPPPPPSPVISEGRDD
Os06t0268800-02	S244	0.634069	0.00824808	48	Resistant	SSTVDFKLLSWPARRSFHPNLPLEDEETKTY
Os11t0707000-02	T313	0.634376	0.0399056	48	Resistant	PTRDDRVGVCKGIFRTDNVPDEDIVKIVDSF
Os01t0501800-01	T94	0.638691	0.0462069	48	Resistant	LLVSGASAEGVPRRLTFDEIQSKTYMEVKGT
Os07t0456700-01	S150	0.645419	0.0368369	48	Resistant	PVGIQATLKLEGDGSSTNYQSVARISASKDC
Os01t0614700-01	S199	0.648023	0.00491843	48	Resistant	AKIKSAFFEQGLNKLSFNEKANSKEAPVSLK
Os01t0149900-01	S196	0.669612	0.0043553	48	Resistant	KRGDIHVKQRSHRSISMDGVLHKVPYGHKAS
Os03t0850300-01	S65	0.673676	0.0697368	48	Resistant	RRRRPSVRLGDIGVHSAAAADVPLPQRRHHK
Os06t0550800-00	S112	0.6851	0.00905784	48	Resistant	LRIPNGHRARLETILSGKDGLAAALPQPQPM
Os12t0548300-01	Y120	0.689903	0.00824808	48	Resistant	GLKLFQCPKDLAQEHYKDLKEKPFFPGLIEY
Os01t0767000-01	S844	0.691144	0.0223409	48	Resistant	LDFAKVGQKRLNHLVSCDQTEVLEPKRKHRR
Os04t0480100-01	S212	0.694307	0.0140919	48	Resistant	DDWSRDKKPMPSRYPSLGSGGGGGGGFRESP
Os03t0835100-00	S811	0.708705	0.0043553	48	Resistant	TNSLSARVASPANLFSLRFRMPPLPHFLSSL
Os09t0437500-01	T63	0.712046	0.0427242	48	Resistant	AAAAAADAPAVTRSITILRPPALSVTSPRGS
Os05t0101200-01	S324	0.725447	0.00521487	48	Resistant	GRPSFASTHNEATPGSFSRSYVETSAAHRGD
Os02t0130100-01	S232	0.726087	0.00495459	48	Resistant	LDMDKESDTKAFSALSLSSSSRDTQDGSKNK
Os06t0187900-02	S141	0.734991	0.0725011	48	Resistant	SPRYRRSPSYGRRSYSPAGRSPRRRSVSPAR
Os06t0187900-02	S146	0.734991	0.0725011	48	Resistant	RSPSYGRRSYSPAGRSPRRRSVSPARARSYS
Os01t0239700-03	S27	0.737279	0.0072822	48	Resistant	NNSKLSADRSKWSLTSFHKLSFSEYEILDCL
Os09t0494300-02	S245	0.742899	0.0548055	48	Resistant	EASVVTTKSVKPEEVSPIAWAAPSVHQEGEA
Os09t0416200-01	S508	0.748351	0.00824808	48	Resistant	FWKKVMPDLPLEDGDSHHK____________
Os03t0262900-02	S328	0.748671	0.09614	48	Resistant	NFQGPGLEMRRDSDASSNPVERVQSISDLEK
Os03t0570800-01	S10	0.755447	0.0781086	48	Resistant	______MAGGDQRGDSPSSHELSGRLEGILA
Os10t0578000-01	S35	0.769562	0.0017955	48	Resistant	GAEVSRKMSAGVSNMSFKMKEFFQGQNMADK
Os04t0388700-02	S300	0.770979	0.0949985	48	Resistant	GQASTSQEKEPDVFLSEVEDEKPKEIDSLPP
Os12t0405100-01	S401	0.79116	0.0591525	48	Resistant	KFDHPMGTLMYGSATSPRGDVSSMHYQLSPS
Os09t0533600-01	S60	0.792716	0.0017955	48	Resistant	PASKSTGSTSSHRSISSLYEERGHGQLRDFD
Os02t0793900-01	S59	0.796603	0.0137456	48	Resistant	QAHEEAMKIDDANAVSTDDDVHPDPKANLSE
Os03t0364400-02	S57	0.797377	0.0164105	48	Resistant	RSEFSRRLASFRKLSSMTNSPASSVAGAAEG
Os06t0608800-03	S377	0.803983	0.0179244	48	Resistant	SSSFGPQTSGFQQSESFKQRQPVATTAPDTY
Os05t0164100-02	S284	0.819749	0.0043553	48	Resistant	DHNNCNKDNVALPSDSFKKLQVSGIVESKSV
Os02t0595700-01	T120	0.824652	0.0017955	48	Resistant	YDEIDAAPEERARGITINTATVEYETETRHY
Os05t0577700-01	S60	0.840425	0.00860334	48	Resistant	DQRGSKPPALAAAHYSQNRRQRREEWEIDPA
Os10t0356000-00	T342	0.841377	0.0543574	48	Resistant	HAGTVVGKLEGEREMTLGFVDLLRDDFIEKD
Os03t0364400-02	T59	0.863522	0.0017955	48	Resistant	EFSRRLASFRKLSSMTNSPASSVAGAAEGGK
Os02t0610600-01	S184	0.925307	0.05194	48	Resistant	YSRSPPPPRERSYSRSPAQPANREESPYANN
Os03t0719300-01	S361	1.24632	0.0137456	48	Resistant	EGNRPPAKIPVPVPPSPSGKDDEILTEPQEL
Os08t0541500-01	S487	1.26372	0.0168738	48	Resistant	VTDSLTKATATSTATSPDRSTPSEAAAVDEE
Os02t0610600-01	S194	1.34163	0.0617041	48	Resistant	RSYSRSPAQPANREESPYANNA_________
Os07t0694000-01	T180	1.63791	0.0256798	48	Resistant	NSSKDDISILHGRTLTTPVSLLKCLLSIKQH
