# Supplementary material for: Multi‐proteomic profiling indicates potential regulatory signatures underlying rice resistance to Magnaporthe oryzae
Source: Plant J. 2026 Apr 21;126(2):e70892. doi: 10.1111/tpj.70892 (PMC13099112; doi:10.1111/tpj.70892)
Supplement: Supplementary file 14 — Data S18. Differentially accumulated proteins (DAP) and post‐translational modifications (PTM) regulations. [file TPJ-126-0-s009.xlsx]

## Sheet: Sheet1
Protein	Genotype	DA	Regulation	PTM	site	Regulation
Os01t0135700-01	IRGA409	12hpi	UP (0.59)	phosp 12hpi	S44	UP (0.50)
Os04t0151800-02	IRGA409	12hpi	Down (-0.54)	phosp 12hpi	S360	Down (-0.54)
Os08t0301500-01	IRGA409	12hpi	Down (-1.01)	phosp 12hpi	S703	Down (-1.01)
Os11t0707000-02	IRGA409	12hpi	UP (0.57)	phosp 12hpi	S163	UP (0.57)
Os03t0197100-01	IRGA409	12hpi	Down (-0.89)	phosp 12hpi	T494	Down (-0.89)
Os07t0186000-02	IRGA409	12hpi	UP (0.61)	phosp 12hpi	S121	UP (0.61)
Os01t0963600-01	IRGA409	48hpi	Down (-0.75)	phosp 48hpi	S41	Down (-0.52)
Os12t0292400-01	IRGA409	24hpi	UP (0.59)	Acetyl. 24hpi	K93	UP (0.50)
Os06t0729650-00	IRGA409	12hpi	UP (0.57)	Acetyl. 12hpi	K334	UP (0.59)
Os07t0141400-02	IRGA409	12hpi	UP (0.51)	Acetyl. 12hpi	K81	UP (0.69)
Os07t0544800-01	IRGA409	12hpi	UP (0.58)	Acetyl. 12hpi	K158	UP (0.53)
Os08t0200300-02	IRGA409	12hpi	UP (0.51)	Acetyl. 12hpi	K61	UP (0.51)
Os06t0663800-01	IRGA409	12hpi	Down (-0.56)	Acetyl. 12hpi	K136	UP (0.56)
Os11t0528500-01	IRGA409	12hpi	Down (-0.55)	Acetyl. 12hpi	K101	UP (0.56)
Os03t0170500-00	IRGA409	12hpi	Down (-0.55)	Acetyl. 12hpi	K155	UP (0.50)
Os03t0327600-01	IRGA409	12hpi	Down (-0.52)	Acetyl. 12hpi	K319	Down (-0.52)
Os04t0253000-01	IRGA409	12hpi	Down (-0.59)	Acetyl. 12hpi	K66	Down (-0.62)
Os10t0539500-01	IRGA409	12hpi	Down (-0.51)	Acetyl. 12hpi	K17	Down (-0.69)
Os06t0644200-01	IRGA409	12hpi	Down (-0.59)	Acetyl. 12hpi	K378	Down (-0.78)
Os07t0545400-01	IRGA409	12hpi	UP (0.54)	Acetyl. 12hpi	K14	Down (-0.81)
Os08t0200300-02	IRGA409	24hpi	Down (-0.52)	Acetyl. 24hpi	K40	Down (-0.50)
Os12t0292400-01	IRGA409	24hpi	Up (0.59)	Acetyl. 24hpi	K93	UP (0.50)
Os05t0555600-03	IRGA409	48hpi	Up (0.51)	Acetyl. 48hpi	K246	UP (0.50)
Os01t0155600-02	IRGA424	12hpi	Down (-1.86)	phosp 12hpi	S285	Down (-0.80)
Os01t0948900-03	IRGA424	12hpi	UP (0.54)	phosp 12hpi	S76	UP (0.82)
Os01t0957000-03	IRGA424	12hpi	UP (0.65)	phosp 12hpi	S30	UP (0.97)
Os04t0151800-02	IRGA424	12hpi	Down (-0.59)	phosp 12hpi	S155	Down (-2.0)
Os02t0229400-02	IRGA424	12hpi	UP (0.59)	phosp 12hpi	S305	UP (1.40)
Os05t0579000-01	IRGA424	12hpi	UP (0.65)	phosp 12hpi	S8	Down (-2.47)
Os07t0124500-01	IRGA424	12hpi	Down (-0.57)	phosp 12hpi	S56	Down (-0.88)
Os01t0607900-01	IRGA424	12hpi	Down (-0.63)	phosp 12hpi	S669	Down (-0.89)
Os07t0124500-01	IRGA424	12hpi	Down (-0.57)	phosp 12hpi	S56	Down (-0.88)
Os12t0292400-01	IRGA424	12hpi	UP (0.60)	phosp 12hpi	Y140	Down (-0.81)
Os10t0539900-02	IRGA424	12hpi	UP (0.73)	phosp 12hpi	S102	Down (-1.41)
Os06t0677300-01	IRGA424	12hpi	UP (0.65)	phosp 12hpi	T145	UP (0.84)
Os10t0556200-01	IRGA424	12hpi	UP (0.60)	phosp 12hpi	S463	Down (-3.94)
Os01t0233000-01	IRGA424	12hpi	UP (0.51)	phosp 12hpi	T146	UP (0.80)
Os11t0158400-01	IRGA424	12hpi	UP (0.52)	phosp 12hpi	S73	UP (1.21)
Os04t0645100-02	IRGA424	12hpi	UP (0.53)	phosp 12hpi	S623	UP (1.10)
Os01t0233000-01	IRGA424	12hpi	UP (0.51)	phosp 12hpi	T146	UP (0.80)
Os06t0319800-00	IRGA424	24hpi	Down (-0.70)	phosp 24hpi	S89	Down (0.69)
Os03t0197200-01	IRGA424	24hpi	UP (0.87)	phosp 24hpi	S288	UP (0.87)
Os06t0101600-01	IRGA424	24hpi	UP (0.54)	phosp 24hpi	T83	UP (0.54)
Os07t0438500-01	IRGA424	24hpi	UP (0.92)	phosp 24hpi	S33	UP (0.54)
Os10t0151800-01	IRGA424	24hpi	Down (-0.64)	phosp 24hpi	S37	Down (-0.63)
Os07t0103200-01	IRGA424	24hpi	Down (-0.55)	phosp 24hpi	S84	Down (-0.55)
Os07t0622100-01	IRGA424	24hpi	Down (-1.40)	phosp 24hpi	S231	Down (-1.40)
Os05t0566900-02	IRGA424	24hpi	UP (0.88)	phosp 24hpi	S112	UP (0.88)
Os07t0564700-01	IRGA424	24hpi	Down (-0.68)	phosp 24hpi	S70	Down (-0.68)
Os03t0255500-01	IRGA424	24hpi	UP (0.53)	phosp 24hpi	S44	UP (0.53)
Os06t0608700-03	IRGA424	24hpi	UP (0.54)	phosp 24hpi	S32	UP (0.54)
Os01t0501800-01	IRGA424	48hpi	UP (0.64)	phosp 48hpi	T94	UP (0.63)
Os01t0607900-01	IRGA424	12hpi	Down (-0.63)	phosp 12hpi	S669	Down (-0.89)
Os01t0948900-03	IRGA424	12hpi	UP (0.54)	phosp 12hpi	S76	UP (0.83)
Os01t0957000-03	IRGA424	12hpi	UP (0.65)	phosp 12hpi	S30	UP (0.97)
Os08t0500700-01	IRGA424	48hpi	Down (-0.89)	phosp 48hpi	S160	Down (-0.89)
Os03t0656100-01	IRGA424	48hpi	Down (-0.59)	phosp 48hpi	S11	Down (-0.59)
Os07t0597000-01	IRGA424	48hpi	Down (-0.58)	phosp 48hpi	S2	Down (-0.58)
Os04t0605500-01	IRGA424	48hpi	Down (1.56)	phosp 48hpi	S1086	Down (-1.56)
Os02t0758000-01	IRGA424	48hpi	Down (-1.29)	phosp 48hpi	S58	Down (-1.29)
Os02t0758000-01	IRGA424	48hpi	Down (-1.29)	phosp 48hpi	S58	Down (-1.29)
Os02t0775100-01	IRGA424	48hpi	UP (0.54)	phosp 48hpi	S22	UP (0.53)
Os03t0197200-01	IRGA424	48hpi	UP (0.54)	Phosp. 48hpi	S26	UP (0.54)
Os03t0725100-01	IRGA424	48hpi	Down (-0.53)	phosp 48hpi	S48	Down (-0.53)
Os04t0107900-02	IRGA424	48hpi	Down (-2.03)	phosp 48hpi	S227	Down (-2.0)
Os04t0480100-01	IRGA424	48hpi	UP (0.70)	phosp 48hpi	S212	UP (0.69)
Os03t0725100-01	IRGA424	48hpi	Down (-0.53)	phosp 48hpi	S48	Down (-0.53)
Os10t0375600-01	IRGA424	48hpi	UP (0.50)	phosp 48hpi	S370	UP (0.50)
Os10t0503800-01	IRGA424	48hpi	UP (0.57)	phosp 48hpi	T34	UP (0.57)
Os06t0476200-01	IRGA424	48hpi	UP (0.58)	phosp 48hpi	T192	UP (0.58)
Os05t0594500-02	IRGA424	48hpi	UP (0.51)	phosp 48hpi	S899	UP (0.51)
Os04t0480100-01	IRGA424	48hpi	UP (0.69)	phosp 48hpi	S212	UP (0.69)
Os10t0356000-00	IRGA424	12hpi	UP (0.58)	acetil 12hpi	K466	UP (0.44)
Os01t0233000-01	IRGA424	12hpi	UP (0.51)	acetil 12hpi	K6	UP (1.88)
Os07t0545400-01	IRGA424	24hpi	UP (0.50)	acetil 24hpi	K6	Down (-1.06)
Os03t0305600-01	IRGA424	24hpi	Down (-0.67)	acetil 24hpi	K133	Down (-0.56)
Os02t0797500-02	IRGA424	24hpi	Down (0.57)	acetil 24hpi	K106	UP (0.51)
Os10t0539500-01	IRGA424	48hpi	Down (-0.59)	acetil 48hpi	K17	Down (-0.52)
Os07t0143000-01	IRGA424	48hpi	UP (0.51)	acetil 48hpi	K213	UP (0.82)
Os02t0197600-01	IRGA424	48hpi	Down (-0.53)	acetil 48hpi	K209	Down (-0.58)
Os05t0460000-01	IRGA424	48hpi	Down (-0.53)	acetil 48hpi	K58	Down (-0.51)
Os08t0560900-01	IRGA424	48hpi	Down (-0.55)	acetil 48hpi	K56	Down (-0.50)
